# Supplementary material for: Differential expression of interferon-induced protein with tetratricopeptide repeats 3 (IFIT3) in Alzheimer's disease and HIV-1 associated neurocognitive disorders
Source: Sci Rep. 2023 Feb 25;13:3276. doi: 10.1038/s41598-022-27276-7 (PMC9968324; doi:10.1038/s41598-022-27276-7)
Supplement: Supplementary file 2 — Supplementary Information 2. [file 41598_2022_27276_MOESM2_ESM.xlsx]

## Sheet: Legend
Linear model DEG results
Sheet name	Disease	Regions
AD GPL96-GPL97	Alzhemers Disease	Basal Ganglia
AD GPL570	Alzhimers Disease	Nucleus Accumbens/Amygdala
AD GPL96-GPL97 FC	Alzheimers Disease	Frontal cortex
HAND Treated GPL570	HIV-associated Neurocognitive Disorders	White matter
HAND Untreated GPL570	HIV-associated Neurocognitive Disorders	white matter
HAND BG	HAND (GSE35864)	Basal Ganglia
HAND WM	HAND (GSE35864)	White matter
HAND FC	HAND (GSE35864)	Frontal cortex
GPL96	Alzhemers Disease (White data only)	Basal Ganglia
GPL97	Alzhemers Disease (White data only)	Basal Ganglia
AD GPL96 FC	Alzhemers Disease (White data only)	Frontal cortex regions
AD GPL97 FC	Alzhemers Disease (White data only)	Frontal cortex regions
AD GPL570	Alzhemers Disease (White data only)	Nucleus Accumbens/Amygdala

## Sheet: AD GPL96-GPL97
Symbol	logFC	AveExpr	t	P.Value	adj.P.Val	B		Symbol	logFC	AveExpr	t	P.Value	adj.P.Val	B
DCAF13	-0.508871	4.86835	-4.87786	3.98e-06	0.0898297	3.8098		RFTN1	-0.911106	6.11828	-4.87633	4e-06	0.058527	3.93387
C9orf135	-0.77768	2.81455	-4.5098	1.74e-05	0.147286	2.3954		BNIP3	-0.618724	9.03754	-4.80918	5.27e-06	0.058527	3.6723
CCDC71L	-0.559782	4.03948	-4.48046	1.96e-05	0.147286	2.28574		SERPINB1	-0.954289	3.43755	-4.66419	9.46e-06	0.0700607	3.11533
ZNF747	-0.546549	3.62715	-4.25636	4.64e-05	0.209465	1.46431		RB1	-0.798115	5.66221	-4.41652	2.51e-05	0.0920644	2.1895
SLC9B2	-0.338606	4.52601	-4.11174	7.98e-05	0.244846	0.94977		S100A9	-1.55755	3.10331	-4.35333	3.2e-05	0.0920644	1.9587
NEURL1B	-0.548284	4.78799	-4.10484	8.19e-05	0.244846	0.925522		LYN	-0.476872	2.39005	-4.32992	3.51e-05	0.0920644	1.87373
ENTPD5	-0.502786	4.9126	-4.05486	9.85e-05	0.244846	0.750847		WARS1	-1.14227	5.04385	-4.30394	3.87e-05	0.0920644	1.77985
S100A16	-0.477529	8.36095	-4.03118	0.000107417	0.244846	0.668617		SCARA3	-0.49366	7.16955	-4.27909	4.26e-05	0.0920644	1.69039
TNFSF13B	-0.759902	2.94846	-4.02857	0.000108449	0.244846	0.659579		IFIT5	-0.566277	7.0594	-4.26985	4.41e-05	0.0920644	1.65722
VSIG10L	-0.107285	2.409	-3.99521	0.000122513	0.250801	0.544365		CAPZA1	-0.455779	8.64256	-4.25424	4.68e-05	0.0920644	1.60133
SLFN5	-0.190691	2.60005	-3.96262	0.000137922	0.250801	0.432505		NMI	-0.890871	3.08506	-4.22195	5.28e-05	0.0920644	1.48609
SLC44A3	-0.661492	2.83441	-3.91438	0.000164178	0.250801	0.268131		GBP1	-1.53532	4.49102	-4.18431	6.09e-05	0.0920644	1.35256
CMTM6	-0.506902	3.46596	-3.89228	0.000177739	0.250801	0.193334		SP110	-0.625345	2.63194	-4.17165	6.38e-05	0.0920644	1.30781
GCLM	-0.533366	3.74814	-3.84596	0.000209708	0.268297	0.0375868		G6PD	-0.278427	4.41618	-4.16563	6.53e-05	0.0920644	1.28656
OSTM1	-0.43417	4.35101	-3.84039	0.000213906	0.268297	0.0189389		GLRX	-0.826941	6.42482	-4.16141	6.63e-05	0.0920644	1.27171
RASSF5	-0.390768	3.43619	-3.73636	0.000308593	0.330978	-0.325429		PPIB	-0.605622	8.67915	-4.14526	7.05e-05	0.0920644	1.21487
ATF7	-0.264993	2.55555	-3.73466	0.000310427	0.330978	-0.330989		MCCC2	-0.107036	4.51669	-4.09773	8.41e-05	0.103748	1.04856
PIK3AP1	-0.400627	2.81321	-3.72371	0.000322519	0.330978	-0.366839		NIBAN1	-0.667058	2.62127	-4.07365	9.19e-05	0.106408	0.964803
SYTL2	-0.992499	6.74948	-3.70809	0.000340524	0.334261	-0.417781		PLSCR1	-0.912937	5.34757	-4.06235	9.58e-05	0.106408	0.925642
KCNJ6	-0.86153	2.69563	-3.6915	0.000360698	0.339312	-0.471731		MME	0.39612	3.62282	4.03668	0.000105279	0.106738	0.836921
DTX3L	-0.674058	5.30603	-3.64624	0.000421656	0.3645	-0.617962		STAT1	-0.953956	7.67357	-3.99866	0.000120987	0.106738	0.706277
FGFR1	-0.321133	5.44119	-3.63272	0.000441691	0.3645	-0.661398		FABP7	-1.07218	8.42237	-3.9932	0.000123418	0.106738	0.687602
WDR27	0.210642	4.35419	3.62944	0.000446682	0.3645	-0.67191		DYNLT1	-0.59417	7.47199	-3.98021	0.000129395	0.106738	0.643203
GRIN2A	-1.14185	5.79361	-3.61648	0.000466942	0.3645	-0.713394		LAP3	-0.754865	8.47937	-3.93781	0.000150887	0.106738	0.499051
IFIT3	-1.05985	6.90159	-3.61569	0.000468198	0.3645	-0.715905		PDPN	-0.849355	2.84582	-3.92507	0.000157984	0.106738	0.455959
SPPL2A	-0.545258	4.04672	-3.59254	0.000506655	0.368818	-0.789688		NAMPT	-0.975203	7.40536	-3.9193	0.000161304	0.106738	0.436467
ZKSCAN8	-0.558391	6.16433	-3.57886	0.000530772	0.368818	-0.833127		WARS1	-0.893902	7.82338	-3.91227	0.000165435	0.106738	0.412764
TMEM163	-0.707778	4.51834	-3.57553	0.000536805	0.368818	-0.843683		TCIM	-0.578317	2.49782	-3.90638	0.000168973	0.106738	0.392941
ENPP5	-0.527166	3.83683	-3.57428	0.000539088	0.368818	-0.847646		NRXN2	-0.263889	3.05246	-3.90578	0.000169342	0.106738	0.390896
LINC01089	0.155541	6.73308	3.56496	0.000556376	0.36945	-0.877117		PTPRZ1	-0.497713	10.0378	-3.90058	0.000172533	0.106738	0.373402
KCNT2	-0.505435	4.38218	-3.53982	0.000605694	0.377979	-0.956373		LYN	-0.596017	2.53612	-3.89236	0.000177692	0.106738	0.345807
FARSB	-0.358192	2.4432	-3.5152	0.000657954	0.377979	-1.03354		PKNOX2	-0.460927	2.42918	-3.89002	0.000179193	0.106738	0.337925
DHTKD1	-0.514149	6.37669	-3.51403	0.000660536	0.377979	-1.03719		CALR	-0.685823	8.30471	-3.88932	0.000179642	0.106738	0.335581
IFIT2	-0.854615	7.2232	-3.50018	0.000691907	0.377979	-1.08042		SMPDL3A	-0.340977	3.64264	-3.88421	0.000182956	0.106738	0.318463
CAMK2D	-0.664994	8.40866	-3.49614	0.000701313	0.377979	-1.093		RETREG1	-0.62557	8.07287	-3.87118	0.000191688	0.106738	0.274809
GBP2	-1.14658	2.63731	-3.4907	0.000714168	0.377979	-1.10992		TUBB4B	-0.439795	11.0747	-3.86121	0.000198631	0.106738	0.241509
IMPAD1	-0.46252	4.99052	-3.48339	0.000731786	0.377979	-1.13261		CSTA	-0.33125	2.43089	-3.85957	0.000199794	0.106738	0.236043
ABHD13	-0.0665683	2.34444	-3.46306	0.000783024	0.377979	-1.1956		GBP1	-1.37294	2.72579	-3.85353	0.000204147	0.106738	0.215875
KANSL1-AS1	-0.657524	3.13955	-3.45348	0.0008083	0.377979	-1.22515		PTPRE	-0.511837	6.3083	-3.84441	0.000210876	0.106738	0.185532
PPM1E	-0.893077	3.19035	-3.43738	0.000852541	0.377979	-1.2747		GLRX	-0.980708	6.90686	-3.84413	0.000211089	0.106738	0.184586
GPATCH2	-0.353634	2.79688	-3.43432	0.000861187	0.377979	-1.28408		CHI3L2	-1.64798	3.5337	-3.8437	0.00021141	0.106738	0.183167
CA10	-0.647127	2.77366	-3.43421	0.000861512	0.377979	-1.28443		CYP4F3	-0.559208	2.38981	-3.82993	0.000222014	0.108253	0.137391
PRR11	-0.329099	2.91444	-3.43004	0.000873448	0.377979	-1.29722		RAC2	-0.514137	3.55426	-3.82722	0.000224157	0.108253	0.128406
KCNJ3	-0.696719	3.76459	-3.42125	0.000899131	0.377979	-1.32415		SEC23B	-0.518356	4.50017	-3.81021	0.000238073	0.112528	0.0720963
KLHL28	-0.550134	5.38826	-3.41565	0.000915871	0.377979	-1.34129		PNMT	0.344725	3.78812	3.79177	0.000254088	0.117595	0.0112621
POMP	-0.514385	5.86647	-3.41548	0.000916365	0.377979	-1.34179		SHISAL1	-0.713362	2.98287	-3.77809	0.000266624	0.117879	-0.0337219
SNX16	-0.461157	4.46989	-3.40665	0.000943368	0.377979	-1.36876		GYS1	-0.350008	2.56985	-3.77342	0.000271041	0.117879	-0.0490674
MELTF-AS1	0.214799	3.10937	3.40509	0.000948213	0.377979	-1.37352		SERPINB1	-0.791643	2.59105	-3.76823	0.000276025	0.117879	-0.0660802
HIVEP3	-0.0401016	2.34009	-3.40483	0.000949015	0.377979	-1.3743		NRP1	-0.536668	3.51375	-3.76433	0.000279827	0.117879	-0.0788506
ABHD13	-0.206399	2.46038	-3.39429	0.000982392	0.377979	-1.40639		ATG12	-0.56007	7.28326	-3.7629	0.000281234	0.117879	-0.0835325
ETV6	-0.304897	3.96357	-3.38186	0.0010232	0.377979	-1.44416		SEC24A	-0.346114	7.0134	-3.73925	0.000305506	0.125682	-0.160788
PTAR1	-0.39054	8.11156	-3.37348	0.00105159	0.377979	-1.46955		TMEM185B	-0.248868	2.60852	-3.72379	0.000322441	0.129038	-0.211107
FUCA2	-0.415734	5.2778	-3.37263	0.00105449	0.377979	-1.4721		APOL2	-0.538502	6.79996	-3.72127	0.000325281	0.129038	-0.219283
MS4A6A	-0.207313	2.38907	-3.37127	0.00105917	0.377979	-1.47621		SERPING1	-0.778523	7.31743	-3.71107	0.00033703	0.131353	-0.252366
ARAF	-0.245589	2.67982	-3.36953	0.00106521	0.377979	-1.48148		TVP23B	-0.688577	5.77731	-3.70418	0.000345194	0.132215	-0.274675
ELL2	-0.722473	7.28147	-3.36773	0.00107147	0.377979	-1.48692		BRINP2	-0.510098	2.73329	-3.69008	0.000362493	0.134963	-0.320238
MSANTD4	-0.478801	7.39196	-3.35468	0.00111796	0.380646	-1.52629		ARHGDIG	-0.522935	4.70245	-3.68797	0.00036515	0.134963	-0.327042
STRADB	-0.335227	6.71793	-3.34152	0.00116678	0.380646	-1.56589		TUBB4B	-0.447783	10.5964	-3.68043	0.000374807	0.134963	-0.351356
ZNF621	-0.220837	2.45161	-3.33572	0.00118892	0.380646	-1.58331		RANBP9	-0.412843	8.75653	-3.67523	0.000381591	0.134963	-0.368063
C2orf76	-0.389229	4.90892	-3.33338	0.00119794	0.380646	-1.59031		LGALS3	-0.719094	8.45211	-3.6541	0.000410439	0.142467	-0.435908
CD274	-0.653843	2.46243	-3.33131	0.00120601	0.380646	-1.59653		DTNA	-1.03983	8.13412	-3.64475	0.000423849	0.143085	-0.465824
NRAS	-0.382512	6.99167	-3.31833	0.00125766	0.380646	-1.63535		MCUB	-0.432215	2.57408	-3.62663	0.000451023	0.14554	-0.523623
CCDC85A	-0.713867	3.8725	-3.31672	0.00126423	0.380646	-1.64017		IFITM1	-0.975071	8.06412	-3.6169	0.000466285	0.14554	-0.554565
TMEM107	-0.194523	2.52214	-3.31293	0.00127978	0.380646	-1.65148		NSDHL	-0.205562	2.75086	-3.61355	0.000471653	0.14554	-0.565207
TAFA1	-1.05038	3.12938	-3.31254	0.00128135	0.380646	-1.65262		EIF2AK2	-0.678984	7.54373	-3.61271	0.000473009	0.14554	-0.567875
ASAP1	-0.479937	8.22433	-3.30663	0.00130599	0.382928	-1.67025		MYL6	-0.291736	11.1369	-3.60948	0.000478255	0.14554	-0.578127
UBLCP1	-0.540954	8.32424	-3.29842	0.00134095	0.384473	-1.69468		OPN3	-0.634518	3.85051	-3.59777	0.000497736	0.147216	-0.615228
LPCAT2	-0.226243	2.43661	-3.29446	0.00135809	0.384473	-1.70643		FBXW7	-0.899836	5.77042	-3.58888	0.000513027	0.147216	-0.643337
GIMAP7	-0.452653	4.99843	-3.29349	0.00136235	0.384473	-1.70932		FABP7	-1.17453	7.5132	-3.58886	0.000513065	0.147216	-0.643406
CALHM6	-0.82479	4.58966	-3.28581	0.00139632	0.389194	-1.73209		CAPZB	-0.325792	8.53291	-3.58521	0.000519459	0.147216	-0.654909
RHPN2	-0.383509	3.06649	-3.27903	0.00142697	0.390538	-1.75216		COPB1	-0.316966	8.70924	-3.58292	0.000523521	0.147216	-0.662143
CADPS	-0.477778	4.43081	-3.27485	0.00144621	0.390538	-1.76454		POMP	-0.250267	10.0563	-3.57534	0.000537159	0.148224	-0.686023
ARIH1	0.198921	2.59192	3.27256	0.00145682	0.390538	-1.77129		SULF1	-0.404453	4.40414	-3.57	0.000546983	0.148224	-0.702847
TMEM108	-0.575511	5.11526	-3.26967	0.00147033	0.390538	-1.77982		SECTM1	-0.596487	2.4646	-3.56977	0.000547407	0.148224	-0.703567
PRKAR2A	-0.402913	7.56009	-3.25263	0.00155245	0.402871	-1.83001		EFR3A	-0.72487	7.661	-3.56122	0.000563479	0.148224	-0.730425
PCDHB14	-0.492748	4.98925	-3.2377	0.00162791	0.41765	-1.87381		TMCO1	-0.372336	7.42399	-3.55947	0.000566835	0.148224	-0.735937
GDF11	0.309387	6.57783	3.22348	0.00170296	0.421821	-1.91539		HSD17B11	-0.635713	6.8793	-3.55411	0.000577194	0.148224	-0.75274
CFAP43	-0.101828	2.35108	-3.22275	0.0017069	0.421821	-1.91752		SPRED2	-0.600415	4.03378	-3.55063	0.000584013	0.148224	-0.763637
BPNT1	-0.259648	2.90857	-3.21974	0.00172323	0.421821	-1.92629		RETREG1	-0.504487	8.47126	-3.54607	0.000593077	0.148224	-0.777925
ARL15	-0.384864	5.24866	-3.21543	0.00174683	0.421821	-1.93884		CNN3	-1.30532	8.06777	-3.54288	0.000599486	0.148224	-0.787894
MBTPS2	-0.56504	6.67311	-3.20343	0.00181421	0.421821	-1.97372		NRIP1	-0.489552	6.79978	-3.54227	0.000600728	0.148224	-0.789814
PRKAR2A	-0.26692	8.28019	-3.20033	0.00183206	0.421821	-1.98273		B3GALT2	-0.41444	2.43174	-3.53486	0.000615919	0.148224	-0.812973
DNAJC1	-0.383207	6.86136	-3.19756	0.00184808	0.421821	-1.99076		ISG15	-1.15227	5.92939	-3.52811	0.000630047	0.148224	-0.834001
TAFA2	-0.942336	4.40619	-3.19707	0.00185094	0.421821	-1.99218		WNT5A	-0.119121	2.28442	-3.52633	0.000633832	0.148224	-0.839553
SFT2D2	-0.422954	7.53197	-3.19614	0.00185634	0.421821	-1.99486		VEGFA	-1.26203	7.04806	-3.52516	0.000636341	0.148224	-0.843215
IL18BP	-0.801399	3.5285	-3.19096	0.00188681	0.421821	-2.00986		ZNF22	-0.562917	5.8037	-3.52487	0.00063695	0.148224	-0.844102
CALHM6	-0.654092	2.74799	-3.19079	0.00188783	0.421821	-2.01035		PANK3	-0.463512	8.23429	-3.5232	0.000640534	0.148224	-0.849303
UPP2	0.185528	3.78998	3.18533	0.00192051	0.421821	-2.02616		SNX10	-0.760433	7.34955	-3.50716	0.00067594	0.151932	-0.899161
SYTL2	-0.747075	6.83921	-3.18197	0.00194088	0.421821	-2.03587		NPAT	-0.226078	3.4743	-3.50423	0.000682597	0.151932	-0.908239
MUC4	0.149847	4.42056	3.17984	0.00195388	0.421821	-2.04202		ALOX5	-0.901017	3.0673	-3.50194	0.00068785	0.151932	-0.915341
GIMAP6	-0.375459	2.58928	-3.17855	0.00196178	0.421821	-2.04573		IPCEF1	-0.657881	6.32759	-3.50068	0.000690755	0.151932	-0.919244
SDE2	-0.331857	7.70625	-3.16043	0.00207616	0.429159	-2.09786		CYP1B1	-1.2971	4.4169	-3.49547	0.000702897	0.153087	-0.935382
GCLM	-0.504332	3.39411	-3.15877	0.00208697	0.429159	-2.10264		STAT3	-0.471376	8.86018	-3.48592	0.000725679	0.156403	-0.964917
SGMS2	-0.476972	2.54502	-3.1581	0.00209135	0.429159	-2.10457		LAPTM4B	-0.434795	9.04302	-3.47904	0.000742512	0.156403	-0.986144
SHISA5	-0.429826	8.2761	-3.15771	0.0020939	0.429159	-2.10569		SERPINF1	-1.08772	3.05995	-3.47539	0.000751591	0.156403	-0.997392
BOD1L1	-0.628302	4.34376	-3.14743	0.00216203	0.429159	-2.13512		TNFAIP8	-0.0826083	2.2844	-3.47465	0.000753443	0.156403	-0.99967
CNTN4	-0.538271	4.01697	-3.14673	0.00216677	0.429159	-2.13714		CD58	-0.149458	2.7348	-3.47348	0.00075637	0.156403	-1.00326
OSBPL8	-0.245207	2.41288	-3.14433	0.00218298	0.429159	-2.14399		NRCAM	-0.466664	8.89101	-3.4719	0.000760367	0.156403	-1.00814
GAREM2	0.196031	4.0653	3.14116	0.00220462	0.429159	-2.15305		HIGD1A	-0.335349	10.8306	-3.46727	0.000772155	0.157371	-1.02237
MAP3K13	-0.387455	9.36868	-3.13792	0.00222694	0.429159	-2.16231		RPLP0	-0.295114	11.0686	-3.45831	0.000795478	0.16065	-1.0499
MED30	-0.355466	4.7956	-3.13739	0.00223061	0.429159	-2.16382		PDIA4	-0.428235	6.8462	-3.45482	0.000804741	0.16091	-1.06061
SIKE1	-0.375733	3.68408	-3.13583	0.00224145	0.429159	-2.16828		C1orf109	-0.189328	2.64287	-3.4514	0.000813917	0.16091	-1.07109
PPM1N	-0.0302387	2.33341	-3.1354	0.00224444	0.429159	-2.1695		RBM7	-0.28151	3.69697	-3.4469	0.00082613	0.16091	-1.08486
ZNF506	-0.328376	3.50858	-3.13288	0.00226203	0.429159	-2.17667		MAPK1IP1L	-0.365903	8.6444	-3.44596	0.000828724	0.16091	-1.08776
SULF2	-0.375513	7.69114	-3.12924	0.00228776	0.430422	-2.18706		TMED10	-0.414149	8.47696	-3.44179	0.000840224	0.16091	-1.1005
ZBTB21	-0.68952	5.85321	-3.11117	0.00241935	0.442206	-2.2384		PKNOX2	-0.455383	4.20868	-3.43469	0.000860162	0.161808	-1.12218
PPP4R2	-0.559185	7.03761	-3.10996	0.0024284	0.442206	-2.24183		TRPC1	-0.508264	3.86067	-3.43384	0.000862584	0.161808	-1.12478
FAM126A	-0.673907	6.52289	-3.10646	0.00245477	0.442206	-2.25174		ARFGEF2	-0.431679	7.38768	-3.42787	0.000879762	0.161808	-1.143
CRISPLD1	-0.916823	4.63212	-3.10029	0.00250189	0.442206	-2.26918		IRF9	-0.555973	7.17425	-3.42779	0.000879981	0.161808	-1.14323
STMP1	-0.38939	7.62918	-3.09857	0.00251516	0.442206	-2.27403		JAK2	-0.18334	2.40811	-3.42498	0.00088819	0.161808	-1.15181
GALNT16	-0.838783	4.78142	-3.09294	0.00255915	0.442206	-2.28993		CEBPA	0.463038	5.67675	3.42483	0.000888614	0.161808	-1.15225
AIG1	-0.45247	7.93051	-3.09272	0.00256093	0.442206	-2.29057		MAN1C1	-0.699592	4.59614	-3.4171	0.000911533	0.162731	-1.17577
CBLN2	-1.05637	3.52491	-3.09249	0.00256268	0.442206	-2.29119		DTNA	-1.25186	7.1757	-3.41437	0.000919748	0.162731	-1.18406
RNF181	-0.307563	8.5981	-3.07716	0.00268624	0.445389	-2.33436		ABCD3	-0.377057	9.13777	-3.41181	0.000927545	0.162731	-1.19185
LRRFIP1	-0.223069	4.38251	-3.07366	0.00271517	0.445389	-2.34417		PLXNA3	-0.190406	2.30509	-3.41111	0.00092967	0.162731	-1.19397
NAV1	0.0256733	2.53074	3.07171	0.00273142	0.445389	-2.34964		SEZ6L	-0.241511	2.3471	-3.4109	0.000930309	0.162731	-1.1946
CCNK	-0.280788	7.82014	-3.06995	0.00274618	0.445389	-2.35457		MCF2L	0.31833	3.76297	3.40177	0.000958638	0.163916	-1.2223
HIVEP3	-0.188941	2.43283	-3.06768	0.00276532	0.445389	-2.36093		DNAJC15	-0.409603	5.12434	-3.40076	0.000961816	0.163916	-1.22535
GNL1	0.145348	4.82496	3.06492	0.00278875	0.445389	-2.36866		CLIC4	-0.495287	9.86689	-3.40007	0.000963984	0.163916	-1.22743
ZC3HAV1	-0.44633	5.66963	-3.06378	0.00279853	0.445389	-2.37187		ACSL4	-0.432932	4.20276	-3.39815	0.000970092	0.163916	-1.23326
OPN3	-0.390077	2.85047	-3.06077	0.00282436	0.445389	-2.38028		RPLP0	-0.292445	11.0621	-3.39401	0.000983337	0.164247	-1.24577
PPP1R9A	0.381535	5.63437	3.05878	0.00284157	0.445389	-2.38584		CTSS	-0.444961	2.41221	-3.38794	0.00100307	0.166293	-1.26411
NUP58	-0.163734	2.38194	-3.05772	0.00285083	0.445389	-2.38882		PLSCR1	-0.944872	6.79548	-3.38251	0.00102105	0.16635	-1.2805
C11orf87	-0.491336	2.66223	-3.05528	0.00287205	0.445389	-2.39561		SHC3	-1.09437	5.90944	-3.38026	0.00102857	0.16635	-1.28727
APPL1	-0.449117	5.20947	-3.05386	0.00288453	0.445389	-2.39958		PAK2	-0.287128	3.27452	-3.37853	0.00103443	0.16635	-1.2925
PNPLA8	-0.487184	9.00038	-3.05324	0.00288998	0.445389	-2.4013		SEC24D	-0.251601	2.36053	-3.37663	0.00104086	0.16635	-1.29822
BCL11A	-0.463926	3.19894	-3.05156	0.00290488	0.445389	-2.40601		PTN	-0.415105	9.03198	-3.37366	0.001051	0.166771	-1.30716
KCTD20	-0.281449	7.23053	-3.0508	0.00291155	0.445389	-2.40811		RASA1	-0.505208	7.97228	-3.36964	0.00106488	0.167661	-1.31926
PRSS35	-0.53766	3.50945	-3.04768	0.0029394	0.445389	-2.41682		TYMP	-0.555679	2.38437	-3.3655	0.00107934	0.167661	-1.3317
CNTN3	-1.03237	6.64017	-3.04195	0.00299109	0.447221	-2.43277		ARF6	-0.355614	6.50684	-3.36178	0.0010925	0.167661	-1.34287
TNFRSF18	0.178128	5.65556	3.03499	0.00305505	0.450528	-2.45212		NUP62	-0.147152	2.41358	-3.35689	0.00111001	0.167661	-1.35752
SLC11A1	0.238633	6.15481	3.03277	0.00307573	0.450528	-2.45829		SEC31A	-0.398803	8.54719	-3.35586	0.00111371	0.167661	-1.3606
SPATA17	-0.141712	2.37545	-3.02574	0.00314196	0.450528	-2.47776		SATB2	-1.20342	3.74137	-3.35215	0.00112724	0.167661	-1.37172
RNF182	-0.546222	6.28004	-3.02471	0.00315179	0.450528	-2.48062		GOSR2	-0.230534	5.22794	-3.35116	0.00113086	0.167661	-1.37468
SPPL2A	-0.523435	6.01095	-3.02459	0.00315292	0.450528	-2.48095		LAIR1	-0.271986	2.85298	-3.3493	0.00113772	0.167661	-1.38025
MFSD11	0.128951	3.12954	3.01777	0.00321867	0.45354	-2.49981		PLAAT4	-0.780288	7.53211	-3.34753	0.00114428	0.167661	-1.38554
FYB1	-0.642863	2.72149	-3.01183	0.00327701	0.45354	-2.51622		GBE1	-0.42899	4.8268	-3.34496	0.00115388	0.167661	-1.39324
GLIPR2	-0.463741	7.55743	-3.00983	0.00329688	0.45354	-2.52174		DUSP6	-0.492777	4.67794	-3.34462	0.00115512	0.167661	-1.39423
CATSPERE	-0.0584134	2.35153	-3.00961	0.00329904	0.45354	-2.52234		EMG1	-0.334556	5.15461	-3.34337	0.00115984	0.167661	-1.39798
PARP9	-0.658725	4.49657	-3.00689	0.00332626	0.45354	-2.52984		DBP	0.449887	4.3627	3.34272	0.00116226	0.167661	-1.39991
SATB1	-0.562987	3.44094	-3.00625	0.00333269	0.45354	-2.53161		ADGRG1	-0.506165	9.24495	-3.33624	0.00118694	0.170116	-1.41926
LINC01279	-0.132413	2.37091	-3.00568	0.00333845	0.45354	-2.53318		HAT1	-0.59698	7.15981	-3.33392	0.00119591	0.170302	-1.42619
GBP3	-1.1411	4.11785	-3.00406	0.00335479	0.45354	-2.53764		MYD88	-0.537587	6.02497	-3.33148	0.00120539	0.170414	-1.43346
LYNX1	0.14651	3.02929	2.9996	0.00340018	0.456939	-2.54991		ZC3HAV1	-0.758689	5.19524	-3.32978	0.00121204	0.170414	-1.43853
LCA5	-0.348996	3.81693	-2.99669	0.00343005	0.458226	-2.55789		SPCS2	-0.283728	10.073	-3.31759	0.0012607	0.176141	-1.47476
ADORA3	-0.429575	5.51931	-2.9922	0.00347667	0.461723	-2.57022		ERP44	-0.343342	7.31009	-3.31145	0.0012859	0.178283	-1.49298
ZNF197	-0.0479496	2.34115	-2.98885	0.00351194	0.463679	-2.57943		TMA16	-0.0911009	2.29002	-3.3084	0.00129862	0.178283	-1.50203
RNF24	-0.23074	4.78933	-2.98242	0.00358038	0.467717	-2.59703		ANXA2	-0.579705	7.68912	-3.30717	0.00130376	0.178283	-1.50566
LRATD1	0.0869536	6.10673	2.98012	0.00360515	0.467717	-2.60332		SDHC	-0.269055	8.07335	-3.30613	0.00130813	0.178283	-1.50874
TGFB2	-0.520666	7.13482	-2.97682	0.00364094	0.467717	-2.61233		COPG1	-0.492944	6.70933	-3.30323	0.0013204	0.178858	-1.51733
C9orf72	-0.571806	6.22277	-2.97635	0.00364611	0.467717	-2.61362		SAMSN1	-0.712603	2.87698	-3.30003	0.00133406	0.179047	-1.52679
EEA1	-0.623207	7.48417	-2.97341	0.00367833	0.469185	-2.62165		MFSD1	-0.493293	6.44007	-3.29913	0.00133792	0.179047	-1.52945
PNPLA8	-0.481718	8.6057	-2.96591	0.00376179	0.473622	-2.6421		HERC6	-0.744731	2.93178	-3.2925	0.00136672	0.179315	-1.54903
LRRC3B	-0.84588	6.63442	-2.9658	0.00376309	0.473622	-2.64241		UTP25	0.173439	3.39392	3.29178	0.00136986	0.179315	-1.55115
RNF149	-0.484272	6.63608	-2.96465	0.00377606	0.473622	-2.64555		ARHGEF3	-0.593647	6.10865	-3.28959	0.00137954	0.179315	-1.55762
RANGRF	0.220719	4.68593	2.96119	0.00381525	0.474279	-2.65495		RPLP0	-0.31139	10.9822	-3.28942	0.00138028	0.179315	-1.55811
DLG3-AS1	0.128307	6.13876	2.96048	0.0038233	0.474279	-2.65688		PROS1	-0.494189	4.47771	-3.28345	0.00140699	0.181722	-1.57573
BATF2	-0.565134	2.76884	-2.95725	0.00386036	0.475817	-2.66566		MYOF	-0.542583	4.81167	-3.28093	0.00141838	0.181935	-1.58314
GNB4	-0.578277	7.63219	-2.95573	0.00387785	0.475817	-2.66978		ARL4C	-0.833989	4.97275	-3.27943	0.00142521	0.181935	-1.58756
SLC39A3	-0.123495	5.0791	-2.95279	0.00391208	0.477422	-2.67779		TMCO1	-0.201091	3.59694	-3.27146	0.00146201	0.184538	-1.61098
KLHL42	0.101367	3.98356	2.94765	0.0039724	0.482176	-2.69172		CCN3	-0.419777	2.68967	-3.26906	0.00147326	0.184907	-1.61802
FAM91A1	-0.567998	6.41707	-2.93463	0.00412908	0.486676	-2.72693		CD163	-1.25691	5.63403	-3.26312	0.00150147	0.187389	-1.63544
TWSG1	-0.377191	6.21366	-2.93452	0.00413039	0.486676	-2.72722		CHI3L1	-1.4469	9.53976	-3.25605	0.00153569	0.189093	-1.65613
FBXW7	-1.01074	5.80381	-2.93383	0.00413887	0.486676	-2.72908		EFHD2	-0.57845	5.64351	-3.25516	0.00154004	0.189093	-1.65873
FBXW5	-0.0651813	2.4048	-2.93355	0.00414231	0.486676	-2.72984		ITGA7	0.421722	4.69095	3.25503	0.00154066	0.189093	-1.6591
DBR1	-0.18839	2.83948	-2.93236	0.00415693	0.486676	-2.73305		S100A8	-2.59309	6.13404	-3.24913	0.00156989	0.191621	-1.67635
C3orf70	-0.238737	3.84594	-2.93162	0.0041661	0.486676	-2.73505		ELK3	-0.663153	4.01753	-3.24412	0.0015951	0.193635	-1.69097
MS4A6A	-0.51162	5.5729	-2.92816	0.004209	0.486676	-2.74437		VAMP5	-0.496673	4.1178	-3.24098	0.0016111	0.194513	-1.70013
UNC5A	-0.902759	3.56321	-2.92789	0.00421235	0.486676	-2.74509		IFIT3	-0.85559	5.59965	-3.23802	0.00162628	0.194641	-1.70874
NABP1	-0.205111	2.66243	-2.9231	0.0042725	0.48853	-2.75799		SHANK2	-0.606054	4.36497	-3.23678	0.00163269	0.194641	-1.71234
PARP14	-0.515734	7.23303	-2.919	0.00432468	0.48853	-2.76902		BCL2A1	-0.456714	2.4335	-3.23532	0.00164027	0.194641	-1.71659
MRPL43	0.366154	2.60178	2.91734	0.004346	0.48853	-2.7735		S100A11	-0.803294	4.94086	-3.23337	0.00165049	0.194641	-1.72229
DTNA	-1.06205	6.15824	-2.9171	0.00434897	0.48853	-2.77412		ATG12	-0.290891	4.31778	-3.22975	0.0016695	0.194641	-1.73279
PCGF5	-0.42616	6.81258	-2.91708	0.00434932	0.48853	-2.77419		TBK1	-0.264998	6.94495	-3.22733	0.00168235	0.194641	-1.73982
DDX31	0.229505	2.72044	2.915	0.00437609	0.488741	-2.77977		CXCL11	-0.730684	2.42598	-3.22588	0.00169013	0.194641	-1.74405
KCTD18	-0.465541	4.38627	-2.91241	0.00440962	0.488741	-2.78671		GBP2	-0.92133	4.7939	-3.22336	0.00170362	0.194641	-1.75134
SLC27A5	0.179859	5.28273	2.91078	0.00443099	0.488741	-2.7911		RBBP4	-0.570684	7.80721	-3.22293	0.00170597	0.194641	-1.75261
FREM1	-0.0277868	2.33447	-2.90706	0.00447978	0.488741	-2.80105		CXXC1	0.22116	5.82653	3.22282	0.00170652	0.194641	-1.75291
KITLG	-0.475768	6.99854	-2.90611	0.00449245	0.488741	-2.80361		LRRFIP1	-0.602215	4.37003	-3.22216	0.0017101	0.194641	-1.75482
RNF213	-0.337532	2.81546	-2.90533	0.00450273	0.488741	-2.80569		SERPINA1	-0.925846	5.852	-3.21985	0.00172263	0.194641	-1.76152
RXFP1	-0.40819	2.4647	-2.90344	0.00452789	0.489121	-2.81075		TIMM8B	-0.249628	9.20588	-3.21923	0.00172605	0.194641	-1.76334
ZNF280B	-0.260606	3.25491	-2.90169	0.00455124	0.489302	-2.81543		SLC39A14	-1.3766	4.92665	-3.21692	0.00173866	0.194788	-1.77001
CCDC112	-0.175226	4.5378	-2.89848	0.00459449	0.490492	-2.82402		ZIC1	-0.479076	8.27519	-3.21522	0.00174806	0.194788	-1.77495
MED29	-0.458339	8.00844	-2.89764	0.00460576	0.490492	-2.82624		ERH	-0.244942	10.2928	-3.2142	0.00175366	0.194788	-1.77788
USP24	0.192248	3.44134	2.88807	0.00473711	0.498092	-2.85177		CUX2	-0.539178	2.39722	-3.21152	0.00176859	0.195469	-1.78565
AGTRAP	-0.273175	5.992	-2.88625	0.00476248	0.498092	-2.85662		CTSS	-0.396867	2.33542	-3.20608	0.00179922	0.197869	-1.80138
DDX58	-0.440185	4.65932	-2.88604	0.00476538	0.498092	-2.85717		PRNP	-0.402173	11.7577	-3.20293	0.00181715	0.197943	-1.81047
ATF6	-0.56752	5.1415	-2.88003	0.00485014	0.503711	-2.87317		ISG20	-0.366019	2.36088	-3.20283	0.0018177	0.197943	-1.81075
KLF6	-0.512406	7.69415	-2.87863	0.00487	0.503711	-2.87688		HOPX	-0.902957	7.99779	-3.19531	0.00186124	0.199542	-1.83243
NIPSNAP3A	-0.779939	5.40375	-2.87169	0.00497	0.504843	-2.89531		CXCL11	-0.657895	2.40612	-3.19495	0.00186336	0.199542	-1.83347
CRLS1	-0.515861	5.18619	-2.87057	0.00498628	0.504843	-2.89828		CHD5	-0.657178	5.41402	-3.19097	0.00188683	0.199542	-1.84493
BRWD1	-0.246512	3.81778	-2.86971	0.00499876	0.504843	-2.90054		EMP1	-1.23412	4.7455	-3.19083	0.00188766	0.199542	-1.84533
TIPRL	-0.292636	3.30378	-2.86716	0.00503606	0.504843	-2.90728		SSR1	-0.393277	9.00665	-3.18955	0.00189527	0.199542	-1.84902
HECW2	-0.441777	5.19316	-2.86715	0.00503634	0.504843	-2.90733		ARID5B	-0.417488	8.427	-3.18467	0.00192455	0.201669	-1.86306
KATNAL1	-0.439332	6.967	-2.86558	0.00505937	0.504843	-2.91147		FABP5	-0.880013	8.82667	-3.17981	0.00195409	0.202734	-1.877
KDM5C	-0.188719	4.99975	-2.85839	0.00516666	0.504843	-2.93049		HILPDA	-1.20661	6.54457	-3.17894	0.00195943	0.202734	-1.8795
SCYL2	-0.309017	6.75514	-2.85605	0.00520196	0.504843	-2.93666		ANXA2P2	-0.111456	2.28598	-3.17708	0.00197086	0.202734	-1.88482
NHS	-0.174132	2.51822	-2.85573	0.00520682	0.504843	-2.93751		SERPINA1	-0.942322	3.47532	-3.17703	0.00197121	0.202734	-1.88498
ZNF252P	0.18947	6.50686	2.85479	0.00522112	0.504843	-2.93999		SLC6A13	0.217888	4.25248	3.16372	0.00205497	0.208396	-1.92305
MS4A6A	-0.688542	3.479	-2.85065	0.00528441	0.505034	-2.95091		KLHL9	-0.264138	8.18901	-3.16287	0.00206046	0.208396	-1.92549
GPR22	-0.201416	2.39306	-2.84987	0.00529635	0.505034	-2.95295		AMT	0.305796	6.02828	3.16235	0.00206379	0.208396	-1.92697
ELAVL4	-0.943314	6.56103	-2.84953	0.00530155	0.505034	-2.95384		F3	-0.962759	8.37994	-3.15948	0.0020824	0.209324	-1.93518
C3orf38	-0.352985	5.02514	-2.8447	0.00537652	0.506314	-2.96655		COQ3	0.210542	4.63502	3.15106	0.00213776	0.212358	-1.95917
H2AZ2	-0.185119	6.41618	-2.84449	0.00537976	0.506314	-2.9671		RBM12	-0.433317	6.0842	-3.15076	0.00213978	0.212358	-1.96003
IRF1-AS1	-0.394385	4.96576	-2.83911	0.00546439	0.506314	-2.98123		SUMO1	-0.529734	3.57654	-3.15054	0.00214127	0.212358	-1.96067
PRICKLE2	-0.476624	6.55374	-2.83732	0.0054929	0.506314	-2.98594		PLXNB1	0.588468	7.81443	3.13803	0.00222621	0.21953	-1.99622
SNX30	-0.469569	7.25039	-2.83632	0.00550877	0.506314	-2.98855		RELN	0.531335	8.05289	3.137	0.00223335	0.21953	-1.99914
RAB39B	-0.353075	3.23916	-2.83526	0.00552569	0.506314	-2.99133		SH3GLB1	-0.588051	6.6334	-3.13345	0.00225812	0.220254	-2.00922
BLOC1S3	-0.141197	4.37046	-2.83498	0.00553022	0.506314	-2.99207		IDH1	-0.485867	5.99959	-3.1331	0.00226054	0.220254	-2.0102
PCBP1-AS1	0.366545	5.09296	2.83485	0.0055323	0.506314	-2.99241		ISG20	-0.498706	2.37816	-3.12714	0.00230273	0.221777	-2.02709
MARCHF1	-0.378604	3.17916	-2.83442	0.00553925	0.506314	-2.99355		CHI3L1	-1.47232	8.92931	-3.12501	0.00231797	0.221777	-2.03311
KCNT2	-0.103291	2.36256	-2.82734	0.00565382	0.514703	-3.01207		CLIP1	-0.42203	7.51528	-3.12432	0.00232294	0.221777	-2.03506
RPL22L1	-0.393571	5.35732	-2.82226	0.00573752	0.518144	-3.02536		CD47	-0.306726	7.9347	-3.12314	0.00233146	0.221777	-2.03841
PLPPR5	-0.563579	3.49455	-2.81883	0.00579452	0.521206	-3.0343		GOSR2	-0.124638	2.46261	-3.12274	0.00233432	0.221777	-2.03952
RNF138	-0.149539	2.50885	-2.81387	0.00587808	0.525975	-3.04724		SNW1	-0.394505	7.91696	-3.1225	0.00233607	0.221777	-2.04021
FCHO2	-0.527734	6.33393	-2.81053	0.00593497	0.525975	-3.05595		CPNE3	-0.31988	7.43128	-3.11952	0.00235771	0.222879	-2.04863
B3GALT5	0.14031	2.40342	2.81034	0.00593819	0.525975	-3.05644		MARCHF3	-0.334778	2.48082	-3.11697	0.00237637	0.223691	-2.05582
C9orf64	-0.301712	5.67899	-2.80793	0.00597944	0.525975	-3.0627		CTSC	-0.674461	4.34076	-3.10705	0.00245032	0.228238	-2.08379
SPAG17	-0.196864	2.41622	-2.80547	0.00602191	0.525975	-3.06909		TUBB3	-0.400383	11.1425	-3.10683	0.00245204	0.228238	-2.08443
ATP6V1FNB	-0.208795	2.63081	-2.80232	0.00607666	0.525975	-3.07727		SCO2	-0.19504	2.34147	-3.10192	0.00248943	0.228238	-2.09823
SKA2	-0.3124	4.21586	-2.79925	0.00613058	0.525975	-3.08525		PPP6R3	0.26912	5.91565	3.1008	0.00249801	0.228238	-2.10137
SERPINB1	-0.47353	4.94868	-2.79766	0.00615856	0.525975	-3.08936		DTNA	-1.01113	8.01606	-3.09969	0.00250661	0.228238	-2.10451
SAMD9L	-0.53177	5.55249	-2.79703	0.00616971	0.525975	-3.09099		PALMD	-0.302532	2.79429	-3.09736	0.00252461	0.228238	-2.11103
UNK	0.0946907	6.08362	2.79426	0.00621894	0.525975	-3.09817		CFI	-0.199262	2.33155	-3.09728	0.00252527	0.228238	-2.11127
CTSC	-0.480586	2.77234	-2.78893	0.00631467	0.529608	-3.11196		ACLY	-0.473988	8.72537	-3.097	0.00252741	0.228238	-2.11204
PCGF5	-0.261577	2.91474	-2.78683	0.00635275	0.529608	-3.11739		STAT1	-0.547922	2.37399	-3.09258	0.00256204	0.229109	-2.12445
GALNT16	-0.456188	6.7503	-2.7834	0.00641549	0.529608	-3.12625		FILIP1L	-0.0882877	2.28125	-3.09217	0.00256525	0.229109	-2.12559
KIAA1217	-0.411789	4.68265	-2.78212	0.00643903	0.529608	-3.12956		NAP1L1	0.219387	10.5647	3.09082	0.00257594	0.229109	-2.12938
SMUG1	-0.0595182	3.78803	-2.77926	0.00649187	0.529608	-3.13693		PCNX4	-0.39059	4.63556	-3.09052	0.00257831	0.229109	-2.13023
CEP97	-0.574421	6.8382	-2.77727	0.00652895	0.529608	-3.14207		UBE2L6	-0.408532	7.63233	-3.08818	0.00259696	0.229847	-2.13679
GLUL	-0.50305	7.72117	-2.77621	0.00654875	0.529608	-3.1448		MAFB	-0.841128	3.81326	-3.0863	0.00261194	0.230204	-2.14204
PDE7A	-0.350374	4.61666	-2.77411	0.00658808	0.529608	-3.1502		ZNF217	-0.102653	2.37421	-3.08509	0.00262173	0.230204	-2.14545
CYP2U1	-0.395912	4.76673	-2.77034	0.00665923	0.529608	-3.15989		HIF1A	-0.396623	9.53321	-3.08306	0.00263811	0.230215	-2.15112
NFAM1	0.20683	5.72237	2.76796	0.00670452	0.529608	-3.166		NCF2	-0.106499	2.28059	-3.08251	0.00264257	0.230215	-2.15266
HCG18	-0.498409	2.64032	-2.76664	0.00672989	0.529608	-3.1694		PRSS22	0.150685	3.80915	3.07821	0.00267762	0.232357	-2.16467
DDHD1	-0.373009	5.32995	-2.76559	0.00675011	0.529608	-3.1721		HLA-DPA1	-0.302196	2.36096	-3.07349	0.00271663	0.233446	-2.17785
RSPRY1	-0.445465	5.42721	-2.76543	0.0067531	0.529608	-3.1725		SH3GLB1	-0.311022	7.64246	-3.07243	0.00272549	0.233446	-2.18081
NDUFV3	-0.282008	8.2865	-2.76521	0.00675732	0.529608	-3.17307		LRRC40	-0.569985	7.08508	-3.07134	0.00273459	0.233446	-2.18385
TNFSF13B	-0.531376	3.2898	-2.76384	0.00678371	0.529608	-3.17658		TMEM151B	-0.601753	6.61615	-3.07094	0.00273791	0.233446	-2.18495
NACC1	0.250785	5.45222	2.76359	0.00678858	0.529608	-3.17723		UFM1	-0.242545	9.02474	-3.07037	0.00274271	0.233446	-2.18655
SPRED1	-0.520379	6.67091	-2.76146	0.00682982	0.529608	-3.18268		UBXN4	-0.324975	7.69148	-3.06891	0.00275497	0.233475	-2.19061
BBS1	0.223454	3.66314	2.7595	0.00686804	0.529608	-3.18771		GALNT10	-0.26726	4.24665	-3.06784	0.00276408	0.233475	-2.19362
DPY19L3	-0.474193	8.04144	-2.75855	0.00688659	0.529608	-3.19014		KIAA0930	0.526522	6.68158	3.06555	0.00278349	0.233573	-2.19999
DCBLD1	-0.271271	2.55115	-2.75842	0.00688912	0.529608	-3.19047		SELPLG	0.414702	3.51961	3.0616	0.00281725	0.233573	-2.21097
TSHZ3	-0.282613	2.60783	-2.75437	0.00696882	0.529608	-3.20084		PSMG2	-0.330686	8.14111	-3.06099	0.00282256	0.233573	-2.21268
ARHGAP18	-0.369176	4.40446	-2.75388	0.00697859	0.529608	-3.2021		ANXA2	-0.616126	8.23225	-3.06091	0.00282317	0.233573	-2.21288
RAPH1	-0.682566	5.98677	-2.75357	0.00698478	0.529608	-3.2029		NREP	-0.674542	6.75737	-3.05831	0.00284569	0.233573	-2.22011
XIAP	-0.511735	8.05702	-2.75102	0.00703543	0.529608	-3.20941		YEATS2	-0.290491	7.37321	-3.05789	0.00284935	0.233573	-2.22128
RNF213	-0.265439	2.40283	-2.7486	0.00708401	0.529608	-3.2156		ZNF207	-0.341724	7.84811	-3.05638	0.0028625	0.233694	-2.22548
F11R	-0.47589	6.24976	-2.74706	0.00711481	0.529608	-3.21951		EID1	-0.545741	8.77185	-3.05519	0.00287289	0.233694	-2.22877
TMEM150C	-0.484444	7.45769	-2.7436	0.00718506	0.529608	-3.22835		NECAP2	-0.328411	5.38059	-3.05411	0.00288238	0.233694	-2.23177
MFSD8	-0.564003	6.01627	-2.74319	0.00719344	0.529608	-3.2294		GYG1	-0.442079	8.39491	-3.05188	0.00290211	0.234438	-2.23798
MIRLET7D	0.164892	3.06397	2.74312	0.00719469	0.529608	-3.22956		PSMB9	-0.646066	3.13841	-3.04622	0.00295251	0.237645	-2.25365
ZDHHC21	-0.349039	4.5445	-2.74305	0.00719609	0.529608	-3.22973		TIPARP	-0.544849	6.90182	-3.04417	0.00297106	0.238011	-2.25935
CMTM3	-0.264534	3.19601	-2.74216	0.00721429	0.529608	-3.23201		PPIB	-0.530122	8.01813	-3.04207	0.00299003	0.238011	-2.26514
TRIM9	-0.658095	5.01917	-2.73617	0.00733759	0.529608	-3.24726		SRSF3	-0.331607	9.62244	-3.04135	0.00299659	0.238011	-2.26713
TLR3	-0.264918	2.38724	-2.73574	0.00734659	0.529608	-3.24836		CYP1B1	-0.552867	2.64607	-3.04074	0.00300215	0.238011	-2.26882
PEX5L	-0.396049	4.95795	-2.73522	0.00735738	0.529608	-3.24968		CD63	-0.286915	10.5729	-3.03869	0.00302097	0.238011	-2.2745
VPS41	-0.335715	5.06096	-2.73427	0.00737722	0.529608	-3.2521		CTNND2	0.27646	9.47295	3.03865	0.00302134	0.238011	-2.27461
BCLAF3	-0.142062	2.4153	-2.73199	0.00742489	0.529608	-3.2579		SH3BP5	-0.439302	8.80235	-3.03623	0.00304359	0.238299	-2.28128
SH3RF1	-0.322684	2.48143	-2.7314	0.00743728	0.529608	-3.2594		TIMP1	-0.887599	3.706	-3.03524	0.00305277	0.238299	-2.28402
TLCD4	-0.458175	3.63338	-2.73088	0.00744803	0.529608	-3.2607		PDIA3	-0.355058	8.64303	-3.03477	0.00305718	0.238299	-2.28533
GPATCH4	-0.366327	3.76454	-2.73078	0.00745013	0.529608	-3.26095		UNC45A	0.101134	5.87575	3.03308	0.00307285	0.238683	-2.28998
SH3PXD2B	-0.364301	5.91378	-2.73068	0.00745228	0.529608	-3.26121		IFI16	-0.643562	7.63554	-3.03147	0.00308788	0.239015	-2.29442
GRB2	0.193653	5.31376	2.73048	0.00745651	0.529608	-3.26172		NNMT	-0.40238	3.40771	-3.02675	0.00313245	0.241623	-2.30745
NEDD1	-0.119897	2.40575	-2.7291	0.00748558	0.529608	-3.26522		ADM	-1.07379	6.28896	-3.02411	0.00315755	0.242431	-2.3147
MLIP	-0.116598	2.36582	-2.72596	0.00755228	0.529608	-3.2732		FAM168A	-0.426532	6.87302	-3.02336	0.00316475	0.242431	-2.31677
CFAP58	0.109718	2.47057	2.72445	0.00758439	0.529608	-3.27701		DPYD	-0.569363	2.97679	-3.01894	0.00320739	0.244452	-2.32893
ADM5	-0.342955	3.51587	-2.72414	0.0075911	0.529608	-3.27781		PDIA6	-0.303492	7.95844	-3.01835	0.00321315	0.244452	-2.33056
WDFY1	-0.220515	3.21217	-2.72248	0.00762666	0.529608	-3.28201		HPCAL1	-0.539464	8.31169	-3.01374	0.00325826	0.246476	-2.34323
PLEKHG1	-0.200417	3.16773	-2.72234	0.00762956	0.529608	-3.28235		SLC38A1	-0.690867	7.76631	-3.01336	0.00326193	0.246476	-2.34425
DPY19L4	-0.290509	7.42418	-2.72081	0.00766258	0.529608	-3.28623		TFRC	-0.627128	8.11202	-3.0106	0.0032893	0.24724	-2.35184
ELL2	-0.696953	7.39668	-2.71931	0.00769512	0.529608	-3.29004		HDAC4	-0.351711	2.97664	-3.00835	0.00331165	0.24724	-2.35799
SP110	-0.331639	6.29616	-2.71846	0.00771356	0.529608	-3.29219		TSG101	-0.361539	7.6123	-3.00684	0.00332684	0.24724	-2.36215
SYTL1	-0.298315	2.38496	-2.71739	0.00773666	0.529608	-3.29488		WAPL	-0.460433	6.72729	-3.00549	0.00334034	0.24724	-2.36583
EIF3F	-0.308513	3.95114	-2.71677	0.0077502	0.529608	-3.29645		IFI35	-0.726702	2.94302	-3.00465	0.00334886	0.24724	-2.36814
TDRP	0.196504	6.07779	2.71624	0.00776185	0.529608	-3.2978		PWWP3A	0.375701	5.80215	3.00354	0.00336005	0.24724	-2.37117
CPNE8	-0.332731	3.72331	-2.71584	0.00777044	0.529608	-3.29879		IFITM3	-0.621233	10.5249	-3.00344	0.00336108	0.24724	-2.37145
CCDC184	-0.104123	2.37704	-2.71418	0.00780676	0.529608	-3.30298		ASIC1	0.297064	6.58629	2.99678	0.00342917	0.251416	-2.38965
PRXL2B	-0.419965	7.90981	-2.71407	0.00780918	0.529608	-3.30326		PHF10	0.183646	5.51479	2.9953	0.00344448	0.251707	-2.39369
ZNF677	-0.339234	4.8822	-2.71397	0.00781147	0.529608	-3.30353		YIPF6	-0.349934	7.2522	-2.99215	0.00347733	0.252639	-2.40231
UBE2Q2	-0.44176	7.08561	-2.71279	0.00783748	0.529781	-3.30651		PBLD	-0.319739	5.51281	-2.99074	0.00349204	0.252639	-2.40614
PGK1	-0.602065	5.96712	-2.71167	0.00786222	0.529867	-3.30935		PLXDC1	0.295588	4.06338	2.98773	0.0035238	0.252639	-2.41436
MAP3K13	-0.384452	6.6006	-2.70747	0.00795544	0.530694	-3.31993		KLHDC10	-0.44602	2.41553	-2.98743	0.00352698	0.252639	-2.41517
OBSL1	-0.326649	5.06038	-2.70725	0.00796032	0.530694	-3.32048		SPAG1	-0.224254	2.39836	-2.986	0.0035422	0.252639	-2.41908
SGPP1	-0.399041	7.19461	-2.70667	0.00797316	0.530694	-3.32193		FPR1	-0.796038	3.43644	-2.98533	0.00354933	0.252639	-2.42091
METTL7B	-0.361154	2.40989	-2.70432	0.00802589	0.530694	-3.32785		PHF11	-0.517202	6.19954	-2.98526	0.00355006	0.252639	-2.42109
L3HYPDH	-0.298834	3.67414	-2.70388	0.008036	0.530694	-3.32898		IRF7	-0.480766	2.5691	-2.98301	0.00357407	0.252639	-2.42721
CCNT2-AS1	0.219928	3.3177	2.70374	0.00803904	0.530694	-3.32932		IFI16	-0.422111	2.87465	-2.98275	0.00357693	0.252639	-2.42793
TUG1	-0.401884	4.48846	-2.702	0.00807832	0.531123	-3.3337		SF3B4	-0.189369	5.25601	-2.98205	0.00358443	0.252639	-2.42983
NWD2	-0.392366	2.51514	-2.69998	0.00812422	0.531123	-3.33878		PDLIM4	-0.368392	3.82158	-2.98177	0.00358744	0.252639	-2.43059
IRF1	-0.332023	4.1428	-2.6995	0.00813513	0.531123	-3.33999		SFRP1	-0.83665	3.13701	-2.98119	0.00359369	0.252639	-2.43217
LIN52	-0.222438	6.3266	-2.69592	0.00821712	0.531123	-3.34899		ZMIZ1	-0.280173	9.06903	-2.97931	0.00361398	0.253263	-2.43728
RBM12B	-0.235139	2.93812	-2.69523	0.00823296	0.531123	-3.35072		EML2	0.333089	4.54929	2.97807	0.00362742	0.253406	-2.44064
FRMD4A	-0.241734	4.91912	-2.69488	0.00824098	0.531123	-3.35159		DUSP6	-0.609783	5.90115	-2.97582	0.00365193	0.254319	-2.44675
CLSTN2	-0.822045	6.01323	-2.69332	0.00827691	0.531123	-3.3555		CD163	-1.15521	3.39784	-2.97296	0.00368344	0.255712	-2.45454
C8orf82	-0.0957124	3.08661	-2.68843	0.00839095	0.531123	-3.36777		DNPEP	-0.233582	4.83925	-2.97155	0.00369892	0.255986	-2.45834
TCF4	-0.297003	7.09622	-2.68756	0.00841121	0.531123	-3.36994		UGGT2	-0.202916	5.33815	-2.96871	0.00373057	0.257374	-2.46606
AKT2	0.291314	6.12352	2.68683	0.00842844	0.531123	-3.37177		STAM	-0.729578	5.81773	-2.9641	0.00378225	0.260133	-2.47853
EXT1	-0.0596465	2.36117	-2.68601	0.00844769	0.531123	-3.37382		SEPTIN9	-0.249375	7.46712	-2.9617	0.00380955	0.260489	-2.48505
CAMK2D	-0.359903	3.50074	-2.68547	0.00846044	0.531123	-3.37517		FGL2	-0.361601	2.37186	-2.96158	0.00381089	0.260489	-2.48537
SCRG1	-0.179288	2.69536	-2.68216	0.00853894	0.531123	-3.38345		AGBL2	-0.104244	2.29718	-2.95952	0.0038344	0.261292	-2.49094
SCAMP2	-0.149765	5.69774	-2.68205	0.00854161	0.531123	-3.38373		RAB3GAP1	0.302835	5.31445	2.95824	0.00384909	0.261491	-2.4944
SERTAD4	0.370812	4.8492	2.68203	0.00854217	0.531123	-3.38379		GMFG	-0.203663	2.38204	-2.9508	0.00393532	0.265951	-2.51447
NAV1	-0.385135	8.40718	-2.68063	0.00857556	0.531123	-3.38729		IFI6	-0.477679	4.94628	-2.94999	0.0039448	0.265951	-2.51665
DAB1	-0.273244	2.71765	-2.68028	0.00858395	0.531123	-3.38817		PCDH12	0.275232	4.30967	2.94842	0.00396332	0.265951	-2.52089
GBP5	-0.173674	2.36237	-2.67917	0.00861047	0.531123	-3.39093		CLNS1A	-0.308506	7.96898	-2.94799	0.00396841	0.265951	-2.52205
RRP36	-0.133861	5.97478	-2.6782	0.00863366	0.531123	-3.39334		MYO6	-0.501654	7.9636	-2.94546	0.00399835	0.266522	-2.52886
YPEL3	0.303079	5.15523	2.67485	0.0087147	0.533257	-3.40172		KALRN	-1.00707	5.76998	-2.94277	0.00403047	0.266522	-2.5361
RASD1	-0.483851	8.62577	-2.67287	0.00876282	0.533257	-3.40665		CXCL9	-1.03707	2.46667	-2.94131	0.00404802	0.266522	-2.54003
PTPRJ	-0.409633	7.32655	-2.67118	0.00880403	0.534324	-3.41086		VEGFA	-0.428242	2.57542	-2.94029	0.00406029	0.266522	-2.54277
SPHKAP	-0.752194	4.87505	-2.66994	0.00883436	0.534727	-3.41394		ENOPH1	-0.292991	8.83615	-2.9402	0.00406141	0.266522	-2.54302
C19orf12	-0.371899	6.56272	-2.66643	0.00892089	0.535014	-3.42267		TAP1	-0.594311	5.35531	-2.93725	0.00409716	0.266522	-2.55095
DCAF16	-0.656787	6.47752	-2.66422	0.00897591	0.535014	-3.42818		CD300A	-0.311095	2.52265	-2.93721	0.00409764	0.266522	-2.55106
CISD2	-0.297874	6.28	-2.66381	0.00898613	0.535014	-3.4292		ANXA1	-0.984869	7.3633	-2.93709	0.00409904	0.266522	-2.55137
CHML	-0.652322	4.27586	-2.66159	0.00904151	0.535014	-3.4347		AKR1C1	0.717287	6.93589	2.93694	0.00410089	0.266522	-2.55178
TSEN54	0.102605	6.38222	2.66073	0.0090632	0.535014	-3.43685		UTP25	0.281216	4.24447	2.93676	0.0041031	0.266522	-2.55227
SAMHD1	-0.722907	5.76983	-2.6583	0.00912442	0.536464	-3.44287		RAP1B	-0.329989	8.11538	-2.93404	0.00413637	0.267899	-2.55957
ATXN1L	-0.33082	7.71448	-2.65607	0.00918099	0.538099	-3.44841		TIGAR	-0.336568	3.13132	-2.93303	0.00414881	0.267924	-2.56229
MPRIP	0.500747	6.44654	2.6545	0.00922105	0.538099	-3.4523		SNRPG	-0.393576	8.72739	-2.92779	0.00421368	0.271232	-2.57633
CSGALNACT2	0.179827	5.66415	2.65121	0.00930519	0.538099	-3.46043		KANK2	0.322513	5.07744	2.92693	0.00422446	0.271232	-2.57864
SYT17	-0.538779	5.35772	-2.65062	0.00932048	0.538099	-3.4619		QTRT2	-0.0697094	2.27867	-2.92317	0.00427171	0.272194	-2.5887
SLITRK1	-0.348785	6.73374	-2.65059	0.00932127	0.538099	-3.46198		TPST1	-0.757428	5.37034	-2.92262	0.00427865	0.272194	-2.59016
PLPP5	-0.429069	4.03367	-2.64984	0.00934071	0.538099	-3.46384		MOB1A	-0.100447	2.32281	-2.92027	0.00430852	0.272194	-2.59645
OAS2	-0.27378	2.40964	-2.64918	0.00935777	0.538099	-3.46547		OPA1	-0.507425	3.44023	-2.92024	0.00430887	0.272194	-2.59653
FNIP1	-0.0567972	2.34548	-2.64815	0.00938439	0.538099	-3.46802		PYROXD1	-0.418969	4.1956	-2.91943	0.00431925	0.272194	-2.5987
MED28	-0.126494	3.41202	-2.64807	0.00938653	0.538099	-3.46822		CXCL10	-0.637167	3.40902	-2.91896	0.00432521	0.272194	-2.59995
DNAJC3	-0.373727	7.9099	-2.64791	0.00939058	0.538099	-3.46861		RSAD2	-0.800166	2.46138	-2.91698	0.00435062	0.272566	-2.60524
ITPRID1	-0.035408	2.3344	-2.64521	0.00946098	0.540629	-3.47529		SERP1	-0.426192	8.36384	-2.91659	0.00435565	0.272566	-2.60629
CCDC80	-0.341712	4.36015	-2.64334	0.00950988	0.540629	-3.4799		PHACTR2	-0.543818	4.20209	-2.91114	0.00442631	0.275575	-2.62083
PLEKHG4B	-0.112973	2.37427	-2.64164	0.00955446	0.540629	-3.48408		CHP1	-0.343787	8.25593	-2.91097	0.00442855	0.275575	-2.62129
MAPT-AS1	0.226703	2.88189	2.63954	0.00960993	0.542409	-3.48926		CINP	0.148086	3.33243	2.90747	0.00447452	0.277657	-2.63062
SEC14L2	-0.192442	3.74339	-2.6353	0.00972295	0.544049	-3.49971		CORO1A	-0.469753	4.85181	-2.90456	0.00451304	0.278492	-2.63837
OGFOD1	-0.276729	7.18818	-2.63513	0.00972765	0.544049	-3.50014		USP1	-0.297468	7.06191	-2.90293	0.0045347	0.278845	-2.64269
C1orf162	-0.538275	5.63551	-2.63375	0.00976453	0.544049	-3.50353		PIKFYVE	-0.348735	7.11336	-2.90225	0.00454385	0.278845	-2.64451
AP1M1	-0.523695	6.95532	-2.63331	0.0097764	0.544049	-3.50461		RDH11	-0.482617	8.20172	-2.89357	0.00466138	0.284524	-2.66758
KCNC1	-0.499192	3.89631	-2.63291	0.0097872	0.544049	-3.5056		SELL	-0.45701	3.08946	-2.89352	0.00466202	0.284524	-2.6677
GAREM1	-0.438878	4.94479	-2.63215	0.00980768	0.544049	-3.50747		PTPN3	-0.33064	2.53047	-2.8924	0.00467742	0.284682	-2.67068
HELZ2	-0.127304	2.36461	-2.62626	0.00996774	0.544862	-3.52193		TRIM36	-0.447027	4.73152	-2.89009	0.0047092	0.285446	-2.67679
STX17	-0.174671	5.00549	-2.62626	0.0099678	0.544862	-3.52194		HIGD1A	-0.373756	9.74391	-2.88846	0.00473176	0.285446	-2.6811
ZNF75A	-0.361386	5.45514	-2.62564	0.00998479	0.544862	-3.52346		BNIP3	-0.389006	7.1489	-2.88682	0.00475458	0.285446	-2.68545
SLC38A9	0.186177	3.5376	2.62559	0.00998602	0.544862	-3.52357		CRIM1	-0.287655	7.04311	-2.88597	0.00476647	0.285446	-2.6877
CKLF	-0.267619	5.28995	-2.62533	0.0099933	0.544862	-3.52422		IRF2	-0.416951	4.48045	-2.88569	0.00477044	0.285446	-2.68845
LOC644090	0.151059	5.82614	2.62479	0.0100082	0.544862	-3.52555		NFYC	-0.376753	5.8616	-2.88528	0.0047762	0.285446	-2.68954
CFAP300	-0.494748	2.6882	-2.62401	0.0100297	0.544862	-3.52747		MX1	-0.788289	5.65605	-2.88172	0.00482631	0.285446	-2.69896
RAB18	-0.344673	9.10117	-2.62369	0.0100385	0.544862	-3.52825		DMXL1	-0.461205	7.46914	-2.88111	0.00483494	0.285446	-2.70057
RPS6KL1	0.200055	6.48501	2.62365	0.0100395	0.544862	-3.52834		PPP6C	-0.230938	7.40862	-2.88092	0.00483759	0.285446	-2.70106
TTC39B	-0.295717	2.75034	-2.62123	0.0101064	0.54611	-3.53427		HK2	-0.550987	2.71246	-2.87993	0.00485156	0.285446	-2.70367
RMDN1	-0.0112487	2.33065	-2.61975	0.0101476	0.54611	-3.5379		MCL1	-0.547017	5.70153	-2.87955	0.00485701	0.285446	-2.70468
FAM135A	-0.333116	6.52406	-2.61957	0.0101527	0.54611	-3.53835		DEPP1	-1.24784	6.60349	-2.87796	0.00487964	0.286003	-2.70887
AKIP1	-0.396223	5.60393	-2.61653	0.0102374	0.546935	-3.54577		CSNK1A1	-0.261044	8.81151	-2.87701	0.00489328	0.286003	-2.71139
XAGE2	0.121682	3.3776	2.61531	0.0102719	0.546935	-3.54877		NEDD9	-0.565582	5.4684	-2.87597	0.00490824	0.286003	-2.71414
MAP6	-0.232842	2.76847	-2.61528	0.0102726	0.546935	-3.54883		PSMB8	-0.592183	2.38998	-2.87529	0.00491799	0.286003	-2.71593
CRACD	-0.581557	3.99738	-2.61495	0.010282	0.546935	-3.54966		SNRPD3	-0.3266	6.83378	-2.87408	0.00493534	0.286262	-2.71911
PIK3C2A	0.575529	5.37863	2.61206	0.0103636	0.546935	-3.55671		GNS	-0.489641	7.24187	-2.87135	0.00497502	0.287812	-2.72633
PLIN4	0.254403	5.55302	2.61191	0.0103678	0.546935	-3.55707		CYB5A	-0.288552	5.9167	-2.86865	0.00501437	0.288279	-2.73344
SMIM7	-0.40814	6.89529	-2.61134	0.0103839	0.546935	-3.55846		ARL4D	0.0772202	5.30325	2.86838	0.00501827	0.288279	-2.73414
LSM11	-0.512662	5.44193	-2.61099	0.010394	0.546935	-3.55932		UBAP2L	-0.309269	4.88706	-2.86667	0.00504338	0.288279	-2.73864
PIFO	-0.462124	5.60252	-2.60123	0.0106748	0.554268	-3.58311		STX10	0.34501	6.52513	2.86591	0.00505469	0.288279	-2.74066
DNAJC15	-0.352451	7.21622	-2.60108	0.0106793	0.554268	-3.58348		IMPA1	-0.351522	8.48483	-2.86518	0.00506545	0.288279	-2.74257
ZDHHC21	0.0999122	3.08171	2.59825	0.010762	0.554397	-3.59036		PYCARD	-0.225445	2.4999	-2.86489	0.00506963	0.288279	-2.74332
CDC42EP5	-0.0420483	2.33739	-2.59789	0.0107726	0.554397	-3.59124		NRN1	-1.00702	5.70935	-2.8646	0.00507392	0.288279	-2.74408
RNF213	-0.0120632	2.32991	-2.59786	0.0107737	0.554397	-3.59133		AK2	-0.337942	3.67609	-2.86194	0.00511358	0.289273	-2.7511
PNCK	0.396444	7.21832	2.59764	0.01078	0.554397	-3.59185		DDX58	-0.42927	2.36534	-2.86168	0.00511746	0.289273	-2.75178
KALRN	-0.11488	2.36059	-2.59456	0.010871	0.557338	-3.59934		DCAF8	0.151547	6.33573	2.85979	0.00514564	0.289921	-2.75673
NKAP	-0.0950668	2.79397	-2.59351	0.0109021	0.557338	-3.60189		TOX	-0.555276	3.15563	-2.85917	0.00515502	0.289921	-2.75837
POLR3H	0.222618	6.00427	2.5932	0.0109113	0.557338	-3.60264		ANXA2	-0.590883	8.29463	-2.85786	0.00517473	0.290059	-2.76181
FAM102B	-0.846975	4.7517	-2.58962	0.0110181	0.560463	-3.61133		PGAP6	0.243829	3.30152	2.85727	0.00518359	0.290059	-2.76335
CNEP1R1	-0.226076	7.4934	-2.58933	0.0110267	0.560463	-3.61202		UBA3	-0.369786	8.05688	-2.85488	0.00521981	0.291352	-2.76963
NLGN1	-0.395074	3.14475	-2.58866	0.0110469	0.560463	-3.61365		SORL1	0.267146	9.7625	2.85371	0.00523752	0.291608	-2.77268
DOCK8	-0.207197	2.50169	-2.58617	0.011122	0.560777	-3.61969		PKIG	-0.319369	8.33344	-2.85243	0.00525716	0.29197	-2.77605
BOLA2	0.0798176	3.19473	2.58531	0.0111479	0.560777	-3.62176		SP110	-0.470336	3.30687	-2.85141	0.00527274	0.292105	-2.77872
WDR75	-0.312325	7.03646	-2.58446	0.0111736	0.560777	-3.62381		EIF3M	-0.0442641	2.27479	-2.84908	0.00530861	0.29336	-2.78482
ZIC2	-0.672283	5.89385	-2.58429	0.0111789	0.560777	-3.62423		PSMC4	-0.173539	6.9265	-2.84756	0.00533213	0.293929	-2.78881
XAF1	-0.597534	5.80805	-2.58365	0.0111984	0.560777	-3.62579		TRIO	-0.341659	3.19585	-2.84314	0.00540095	0.296714	-2.80035
SDHAF4	0.1181	2.63864	2.58353	0.0112021	0.560777	-3.62608		CDC42BPA	-0.602094	3.11542	-2.84261	0.00540938	0.296714	-2.80176
PDE1A	-0.952966	3.35544	-2.5821	0.0112458	0.561717	-3.62954		DENND4C	0.165219	4.39647	2.83934	0.00546082	0.298666	-2.81028
DTWD1	-0.376396	3.45266	-2.57612	0.0114295	0.569634	-3.64398		GNAI3	-0.415093	7.43833	-2.83865	0.00547184	0.298666	-2.81209
GBP5	-0.433904	2.4632	-2.57377	0.0115027	0.571101	-3.64966		CUL4A	-0.398501	5.46733	-2.83711	0.00549633	0.299267	-2.81611
REPS1	-0.40293	7.07459	-2.57355	0.0115096	0.571101	-3.65019		S100A10	-0.473059	9.99995	-2.83381	0.00554914	0.300669	-2.82472
FAM24B	0.197925	3.68819	2.569	0.011652	0.575641	-3.66114		HEBP2	-0.557984	4.99335	-2.83033	0.0056052	0.301997	-2.83376
PPHLN1	-0.51194	7.77799	-2.5639	0.0118139	0.581337	-3.67341		DBI	-0.298064	10.3778	-2.8288	0.00563014	0.301997	-2.83776
DUSP18	-0.240131	4.5883	-2.56375	0.0118188	0.581337	-3.67378		SH3GLB1	-0.431326	6.47909	-2.82846	0.00563569	0.301997	-2.83865
CARD19	-0.159015	4.74277	-2.56293	0.0118449	0.581351	-3.67574		MVP	-0.314664	5.77674	-2.8281	0.00564163	0.301997	-2.83959
IGSF21	-0.545323	4.22681	-2.56104	0.0119056	0.582399	-3.68029		LCP2	-0.510243	2.84867	-2.82148	0.00575045	0.307083	-2.85678
SSH2	-0.337728	7.10693	-2.55991	0.0119418	0.582399	-3.68299		TSNAXIP1	0.198617	3.19425	2.82033	0.00576972	0.307373	-2.85979
EPG5	-0.231902	3.75664	-2.55906	0.0119694	0.582399	-3.68504		TRAM1	-0.296431	8.32093	-2.81855	0.00579929	0.308209	-2.86438
RBBP4	0.327796	5.18344	2.55803	0.0120028	0.582499	-3.68752		ASIC1	0.326106	3.22392	2.81671	0.00583022	0.309113	-2.86916
PRDM11	-0.0220696	2.33499	-2.5566	0.0120491	0.582499	-3.69094		C6orf62	-0.30633	8.5623	-2.81353	0.00588387	0.310986	-2.8774
ZDHHC21	-0.367275	5.57478	-2.55607	0.0120664	0.582499	-3.69222		IFT57	-0.604178	6.67091	-2.81296	0.00589355	0.310986	-2.87888
FLRT3	-0.420955	3.44706	-2.55581	0.0120747	0.582499	-3.69283		HBB	-0.939342	11.3446	-2.81013	0.00594182	0.311124	-2.88621
ITFG1	-0.208353	2.61748	-2.55397	0.0121347	0.583062	-3.69724		EMP3	-0.423981	5.14252	-2.80954	0.00595196	0.311124	-2.88774
KCTD11	0.103934	3.00421	2.55387	0.012138	0.583062	-3.69747		PHLDA1	-0.539435	5.33438	-2.80923	0.0059573	0.311124	-2.88855
DYNLL2	0.290398	3.09413	2.55133	0.0122215	0.584508	-3.70357		RIOK3	-0.441496	7.04037	-2.8091	0.00595947	0.311124	-2.88887
PAK1	-0.75417	4.66204	-2.55029	0.0122558	0.584508	-3.70606		CLN5	-0.191218	3.25189	-2.80855	0.00596896	0.311124	-2.8903
GNPNAT1	-0.21382	5.30712	-2.54976	0.012273	0.584508	-3.70731		TSPO	-0.377752	4.26933	-2.80594	0.00601386	0.311124	-2.89704
C1orf21	-0.281756	5.24183	-2.54864	0.0123101	0.584508	-3.70999		SS18	-0.457018	4.94641	-2.80522	0.00602639	0.311124	-2.89891
STAG1	0.132264	2.40162	2.54749	0.0123483	0.584508	-3.71274		TUBA1B	-0.312435	12.5773	-2.80504	0.0060295	0.311124	-2.89937
FAAP20	0.314051	5.61946	2.54724	0.0123567	0.584508	-3.71335		IFIT2	-0.564442	3.51472	-2.80465	0.00603622	0.311124	-2.90037
SLC25A45	-0.166095	3.07242	-2.54668	0.0123752	0.584508	-3.71467		MAST4	-0.304603	5.40871	-2.80371	0.00605263	0.311248	-2.90281
C3orf70	-0.359055	8.32274	-2.54331	0.012488	0.588362	-3.72273		HCK	-0.642941	4.07964	-2.7982	0.00614923	0.314224	-2.91703
MEAK7	-0.0411243	2.33666	-2.54268	0.0125089	0.588362	-3.72422		ADAM9	-0.532847	7.23826	-2.79749	0.00616168	0.314224	-2.91885
SETD4	0.0705953	3.31627	2.54142	0.0125515	0.588408	-3.72724		G6PC3	-0.238579	6.76674	-2.79601	0.006188	0.314224	-2.92268
NSMAF	0.0539621	3.15853	2.54027	0.0125903	0.588408	-3.72998		ANKRD27	-0.371755	6.55927	-2.79529	0.00620068	0.314224	-2.92452
PCDH9	-0.464028	8.85423	-2.53815	0.0126622	0.588408	-3.73504		GOLM1	-0.572404	6.82995	-2.79488	0.00620804	0.314224	-2.92558
ARID2	-0.109464	2.50516	-2.53814	0.0126625	0.588408	-3.73506		TOX3	-0.52523	3.26208	-2.7948	0.00620952	0.314224	-2.92579
TMEM69	-0.499045	5.81541	-2.53794	0.0126693	0.588408	-3.73553		LARS2	-0.115764	2.40578	-2.78618	0.00636482	0.319897	-2.94797
ARSK	-0.322071	3.89939	-2.53737	0.0126886	0.588408	-3.73688		PTPN13	-0.57178	7.2626	-2.78471	0.0063915	0.320224	-2.95172
ATXN3	-0.0917476	2.39106	-2.53706	0.0126994	0.588408	-3.73764		PTN	-0.325564	9.68616	-2.78424	0.00640016	0.320224	-2.95294
FLYWCH1	0.16843	7.15031	2.5365	0.0127184	0.588408	-3.73897		IFITM2	-0.616354	9.23693	-2.78328	0.00641779	0.320385	-2.95541
MARK1	-0.432418	4.04109	-2.53544	0.0127544	0.588868	-3.74148		ABHD2	-0.256733	2.42232	-2.78042	0.00647051	0.321029	-2.96275
SCD5	-0.233725	11.6204	-2.53211	0.0128689	0.592941	-3.74941		RPLP0	-0.210938	9.57096	-2.7802	0.0064746	0.321029	-2.96331
PROX1	0.0849485	2.39605	2.52977	0.0129496	0.595446	-3.75496		TGFBI	-0.633819	3.38991	-2.77994	0.00647944	0.321029	-2.96398
ZNF398	0.238847	5.31009	2.52841	0.0129971	0.595987	-3.75821		MNDA	-0.562206	3.65909	-2.77835	0.00650896	0.321029	-2.96806
PWWP3A	0.352808	5.77062	2.52422	0.0131434	0.597673	-3.76814		LY96	-0.878544	3.40246	-2.77372	0.0065955	0.321029	-2.97991
FAM120C	-0.186402	7.65059	-2.52366	0.0131631	0.597673	-3.76946		PCM1	-0.163216	2.43488	-2.77342	0.00660111	0.321029	-2.98067
FCRLA	0.111856	3.43419	2.52116	0.0132514	0.597673	-3.77539		PRKCA	-0.272094	9.82417	-2.77242	0.00662	0.321029	-2.98323
ETV5	-0.418651	3.37592	-2.52088	0.0132613	0.597673	-3.77606		EAPP	-0.4994	7.07222	-2.77236	0.00662113	0.321029	-2.98339
FEZF2	-0.382271	2.70182	-2.52051	0.0132745	0.597673	-3.77693		PSMD12	-0.661277	6.31924	-2.77223	0.00662355	0.321029	-2.98372
QSER1	-0.743257	5.6868	-2.52	0.0132923	0.597673	-3.77813		TIPRL	-0.237944	6.65069	-2.77202	0.00662757	0.321029	-2.98426
ATF6	-0.291576	7.39233	-2.51868	0.0133393	0.597673	-3.78125		SLC22A4	-0.180878	2.35188	-2.76826	0.00669907	0.321029	-2.99388
PAPPA	-0.0512456	2.34405	-2.51845	0.0133477	0.597673	-3.78181		SERPINE2	-0.290926	9.58321	-2.76797	0.00670448	0.321029	-2.9946
COTL1	-0.453061	7.34171	-2.5152	0.0134638	0.597673	-3.78949		DIRAS2	-1.03705	7.57805	-2.76787	0.00670634	0.321029	-2.99485
HLA-DOA	-0.321272	3.91505	-2.51389	0.0135108	0.597673	-3.79258		TAPBPL	-0.112601	2.28629	-2.76758	0.0067119	0.321029	-2.9956
MARCHF1	-0.385012	5.46676	-2.51012	0.0136474	0.597673	-3.80149		TLR2	-0.405556	2.78092	-2.76661	0.00673056	0.321029	-2.99809
PARP9	-0.159482	2.37575	-2.51008	0.0136488	0.597673	-3.80158		RAD51C	-0.252569	4.66775	-2.76642	0.00673411	0.321029	-2.99856
ZCCHC9	-0.168276	3.90615	-2.51006	0.0136494	0.597673	-3.80162		UCP3	0.329699	3.60198	2.76624	0.00673769	0.321029	-2.99903
TMEM70	-0.0480368	2.34094	-2.50918	0.0136815	0.597673	-3.8037		UAP1	-0.508374	6.55259	-2.76533	0.00675518	0.321029	-3.00136
C4orf3	-0.343111	8.54641	-2.50864	0.0137011	0.597673	-3.80497		PARP12	-0.410524	2.45483	-2.76453	0.00677048	0.321029	-3.00338
LYRM2	0.068692	4.43204	2.50796	0.0137261	0.597673	-3.80659		DDX60	-0.372943	2.81961	-2.76428	0.00677531	0.321029	-3.00402
RIMS1	-0.688986	5.80229	-2.50592	0.0138008	0.597673	-3.81139		SEC23B	-0.332587	5.77372	-2.76427	0.00677547	0.321029	-3.00405
FMNL3	0.198391	3.5817	2.5055	0.0138162	0.597673	-3.81238		PSME1	-0.381454	7.26454	-2.76417	0.0067774	0.321029	-3.0043
RC3H1	0.392062	3.26656	2.50539	0.0138201	0.597673	-3.81263		LDAH	0.235667	4.0818	2.7639	0.00678267	0.321029	-3.005
TMEM65	-0.425932	5.07718	-2.50527	0.0138246	0.597673	-3.81292		GRPEL1	-0.21153	5.4501	-2.76352	0.00678995	0.321029	-3.00596
DHX33	-0.364694	6.60859	-2.50442	0.0138557	0.597673	-3.81491		TBC1D4	0.212007	6.9979	2.76294	0.00680117	0.321029	-3.00744
DCAF12	-0.248216	5.39076	-2.50424	0.0138625	0.597673	-3.81534		GNG5	-0.27678	8.67586	-2.76267	0.00680642	0.321029	-3.00813
LERFS	0.328468	3.68879	2.50353	0.0138886	0.597673	-3.81701		NHLRC2	-0.222371	5.29293	-2.75984	0.00686152	0.322259	-3.01536
ERH	-0.295396	10.4005	-2.50273	0.0139181	0.597673	-3.81889		SUCLG2	-0.502977	5.60748	-2.75724	0.00691232	0.32396	-3.02196
EXOC5	-0.294892	3.97898	-2.50239	0.0139308	0.597673	-3.8197		PFN1	-0.327545	8.25839	-2.75614	0.00693405	0.324295	-3.02478
TSGA10	-0.157434	2.42335	-2.50208	0.0139422	0.597673	-3.82042		PBX3	0.476631	5.06904	2.75239	0.00700828	0.326349	-3.03432
MMP16	-0.434823	6.79038	-2.50186	0.0139503	0.597673	-3.82093		HMG20A	-0.521207	6.74938	-2.75214	0.00701329	0.326349	-3.03496
CYP2R1	-0.149963	4.09945	-2.50184	0.0139511	0.597673	-3.82098		FAM189A1	-0.493347	5.52342	-2.7517	0.00702206	0.326349	-3.03607
CORO1C	-0.404441	8.07352	-2.49943	0.0140406	0.597858	-3.82665		JAK3	0.196498	3.39719	2.75047	0.00704644	0.326799	-3.03918
RORB	-0.533506	2.70303	-2.49905	0.0140548	0.597858	-3.82754		ANXA7	-0.300408	8.60841	-2.74941	0.00706767	0.327017	-3.04187
C5orf51	-0.24259	8.17351	-2.49848	0.0140763	0.597858	-3.82889		COPB2	-0.183728	7.74795	-2.74857	0.00708465	0.327017	-3.04402
TMEM128	-0.537628	7.2416	-2.49766	0.0141068	0.597858	-3.83081		HTR6	0.168511	5.07937	2.74673	0.0071217	0.327017	-3.04869
SAMD9L	-0.511504	3.12551	-2.49683	0.014138	0.597858	-3.83277		NUP160	-0.0455925	2.26825	-2.74658	0.00712475	0.327017	-3.04907
MAGT1	-0.413323	8.32227	-2.49549	0.0141883	0.597858	-3.83591		TAF2	-0.322664	6.28438	-2.74459	0.00716501	0.327688	-3.05412
HOGA1	-0.155604	2.37146	-2.4953	0.0141953	0.597858	-3.83635		ARHGAP12	-0.376863	6.85846	-2.7444	0.00716887	0.327688	-3.0546
OPA3	-0.0588067	2.55448	-2.49524	0.0141977	0.597858	-3.83649		MME	0.377009	2.51355	2.74124	0.00723323	0.329951	-3.0626
PARVG	-0.19721	2.62695	-2.49412	0.01424	0.597858	-3.83913		PRELP	0.460793	5.97975	2.73907	0.00727774	0.330688	-3.06809
ELAVL2	-1.06539	5.79314	-2.49394	0.0142467	0.597858	-3.83954		SC5D	-0.445237	7.45216	-2.73728	0.00731477	0.330688	-3.07264
RAB10	-0.285822	9.6807	-2.48999	0.0143967	0.601813	-3.84881		FAM98A	-0.296096	8.3095	-2.73709	0.00731868	0.330688	-3.07311
TTPAL	-0.207638	5.93089	-2.48868	0.0144466	0.601813	-3.85187		KCNIP2	0.643985	3.70555	2.73684	0.00732382	0.330688	-3.07374
DISP2	-0.363404	3.27115	-2.48812	0.0144679	0.601813	-3.85318		NRIP1	-0.715988	6.08947	-2.72854	0.00749762	0.337849	-3.09472
SLC16A7	-0.164232	2.43877	-2.48796	0.0144742	0.601813	-3.85356		DDX18	-0.605591	6.00318	-2.72512	0.00757027	0.339422	-3.10335
SETD3	-0.237051	4.70243	-2.48671	0.0145222	0.602698	-3.85649		IL32	-0.230329	2.33484	-2.72418	0.0075903	0.339422	-3.10571
TEPSIN	0.238583	3.77733	2.48366	0.0146396	0.606455	-3.86361		RB1CC1	-0.363305	7.08432	-2.72402	0.00759364	0.339422	-3.1061
CIAO2A	-0.346154	7.38086	-2.48185	0.0147098	0.608246	-3.86783		CRK	-0.289787	7.40567	-2.72321	0.00761114	0.339521	-3.10816
KCTD6	-0.3001	7.89388	-2.47938	0.0148061	0.608544	-3.8736		TUBB3	-0.381125	10.9601	-2.71979	0.00768468	0.340474	-3.11676
SAMD9	-0.504393	2.50075	-2.47892	0.0148241	0.608544	-3.87468		IL1R2	-0.0246686	2.26458	-2.71912	0.00769931	0.340474	-3.11846
TMF1	-0.348724	5.66829	-2.4789	0.0148248	0.608544	-3.87472		B2M	-0.256179	12.1346	-2.71866	0.00770913	0.340474	-3.1196
RUFY3	-0.474975	6.57064	-2.47784	0.0148665	0.608786	-3.87721		SACM1L	-0.414658	8.03911	-2.71709	0.00774335	0.340903	-3.12355
EPB41L5	-0.301875	6.13307	-2.47677	0.0149086	0.608786	-3.8797		KPNB1	-0.313439	8.7591	-2.71681	0.00774953	0.340903	-3.12427
GNA14	-0.0468672	2.38309	-2.47669	0.0149116	0.608786	-3.87988		UBE2E1	-0.250491	9.79801	-2.71509	0.00778707	0.341203	-3.12859
EHD4	-0.0602058	2.34749	-2.47541	0.014962	0.609742	-3.88286		ARL4C	-0.353004	3.12413	-2.71406	0.00780957	0.341215	-3.13116
PLCXD2	-0.635585	3.51597	-2.47428	0.0150067	0.610463	-3.8855		CALCA	0.184881	2.5927	2.71365	0.00781858	0.341215	-3.13219
SRFBP1	-0.146221	2.46082	-2.47276	0.0150671	0.611817	-3.88905		STUM	-0.53647	6.85211	-2.71223	0.0078499	0.341215	-3.13577
PWWP3A	0.377695	5.71743	2.47083	0.0151437	0.613254	-3.89352		ZNF267	-0.296827	3.48065	-2.71126	0.00787122	0.341215	-3.13819
LRRK2	-0.393174	5.02601	-2.4705	0.0151568	0.613254	-3.89429		TOR1AIP2	-0.155713	3.66155	-2.70993	0.00790077	0.341215	-3.14154
GFM1	-0.413231	7.36596	-2.46913	0.0152118	0.614376	-3.89749		LGMN	-0.328223	4.39761	-2.70963	0.0079074	0.341215	-3.14229
NAAA	0.216874	4.6337	2.46799	0.0152574	0.614473	-3.90013		LTN1	-0.333689	7.46504	-2.709	0.00792151	0.341215	-3.14388
STK4	-0.266517	7.43988	-2.46711	0.0152926	0.614473	-3.90217		NCF4	-0.122946	2.31124	-2.70744	0.00795613	0.341215	-3.14777
MYSM1	-0.515389	5.72235	-2.46682	0.0153044	0.614473	-3.90285		ANXA5	-0.319871	9.21521	-2.70739	0.00795719	0.341215	-3.14789
GPC6	-0.158228	3.41802	-2.46597	0.0153389	0.614473	-3.90484		RPLP0	-0.258167	10.7989	-2.70721	0.00796134	0.341215	-3.14836
BAG6	0.0623024	4.19273	2.46568	0.0153503	0.614473	-3.90549		KLF6	-0.535133	4.43426	-2.70675	0.00797166	0.341215	-3.14952
TAOK1	0.162908	4.67319	2.46215	0.0154937	0.616935	-3.9137		NOD2	-0.0492934	2.2678	-2.70562	0.00799691	0.341637	-3.15234
EFCAB12	-0.0445431	2.3375	-2.45735	0.0156901	0.619278	-3.92482		VCAN	-0.217078	4.86679	-2.70414	0.00803004	0.342246	-3.15603
ERI1	-0.126006	2.44284	-2.4562	0.0157375	0.619278	-3.92748		AKR1C1	0.578403	4.82441	2.70095	0.00810228	0.342246	-3.16403
SHE	0.223358	4.25538	2.45551	0.0157659	0.619278	-3.92907		CORO1C	-0.380695	6.40935	-2.70063	0.00810944	0.342246	-3.16482
ACBD5	-0.2749	9.68333	-2.45486	0.0157928	0.619278	-3.93058		C14orf132	-0.295194	8.3786	-2.69884	0.00815033	0.342246	-3.16931
DOK3	-0.220482	3.01213	-2.45478	0.015796	0.619278	-3.93075		HNRNPR	-0.281559	9.10449	-2.69807	0.00816794	0.342246	-3.17124
PPIL4	-0.326326	4.66642	-2.4528	0.0158783	0.619278	-3.93534		COPB1	-0.43126	6.99071	-2.6979	0.00817176	0.342246	-3.17165
ASPH	-0.466972	5.27306	-2.45235	0.0158973	0.619278	-3.93639		POMT1	0.230056	3.69233	2.69787	0.00817247	0.342246	-3.17173
SNX6	-0.332248	9.27054	-2.45215	0.0159053	0.619278	-3.93684		IRF1	-0.514447	2.54251	-2.69783	0.00817339	0.342246	-3.17183
ARF1	0.096638	2.58573	2.4516	0.0159283	0.619278	-3.93811		ELAVL4	-1.03733	5.44591	-2.69746	0.00818188	0.342246	-3.17276
MPPED1	-0.313388	4.4988	-2.45019	0.0159872	0.619278	-3.94137		CAB39L	-0.189212	2.8061	-2.69725	0.00818671	0.342246	-3.17328
PTEN	0.278963	5.28782	2.44992	0.0159985	0.619278	-3.94199		SPCS3	-0.206648	8.38765	-2.69628	0.00820894	0.342246	-3.1757
ZIC1	-0.0616469	2.34346	-2.44988	0.0160003	0.619278	-3.94209		WASHC3	-0.42174	7.41519	-2.69585	0.00821873	0.342246	-3.17677
THCAT158	-0.00895199	2.3302	-2.44977	0.0160051	0.619278	-3.94235		PSMF1	-0.305108	6.97204	-2.6955	0.00822685	0.342246	-3.17765
DCTN4	-0.313724	9.46186	-2.44885	0.0160434	0.619278	-3.94446		TLR3	-0.240785	2.3056	-2.69456	0.00824854	0.342301	-3.18
CAMK2D	-0.474695	6.49673	-2.44844	0.0160608	0.619278	-3.94542		EMP1	-0.0368703	2.26542	-2.69384	0.00826507	0.342301	-3.18179
ENAH	-0.280874	8.16228	-2.44783	0.0160862	0.619278	-3.94681		LRP1	0.363448	6.22309	2.69334	0.00827677	0.342301	-3.18305
CPEB4	-0.447699	8.62398	-2.44719	0.0161133	0.619278	-3.94829		TRIM21	-0.329587	2.35161	-2.69113	0.0083279	0.342301	-3.18854
KLF3	-0.317486	7.42489	-2.44615	0.0161571	0.619278	-3.95069		NOL7	-0.279316	8.68544	-2.69076	0.00833646	0.342301	-3.18946
VASN	-0.34728	3.49892	-2.44563	0.0161794	0.619278	-3.95191		C1R	-0.609617	4.57912	-2.68979	0.00835915	0.342301	-3.19189
MIF4GD	-0.0527423	2.93723	-2.44553	0.0161835	0.619278	-3.95212		GOSR1	-0.199712	4.97915	-2.68866	0.00838561	0.342301	-3.19471
NLRC5	-0.551533	3.03477	-2.44437	0.0162325	0.619842	-3.95479		LYN	-0.404346	3.30972	-2.68856	0.00838791	0.342301	-3.19495
PPFIA2	-0.343871	4.46629	-2.44235	0.0163185	0.619842	-3.95945		PDE4D	-0.360896	3.61152	-2.68841	0.00839145	0.342301	-3.19533
SRA1	-0.2484	6.49265	-2.44211	0.0163286	0.619842	-3.95999		PDE1B	0.696781	3.95902	2.68771	0.00840788	0.342301	-3.19707
ZBTB4	-0.172399	7.7012	-2.442	0.0163336	0.619842	-3.96026		RBBP8	-0.217239	3.94528	-2.68749	0.00841308	0.342301	-3.19762
SLC6A17	0.0430824	3.24508	2.43989	0.0164237	0.619842	-3.96511		MAGT1	-0.426537	5.33305	-2.68521	0.00846677	0.343101	-3.2033
SPOCD1	-0.480155	2.59364	-2.43978	0.0164283	0.619842	-3.96536		ACOT8	0.356423	5.47101	2.68514	0.00846842	0.343101	-3.20347
CLDN11	-0.474181	11.4481	-2.43825	0.0164942	0.619842	-3.96889		TBC1D4	0.278292	6.07294	2.68469	0.00847907	0.343101	-3.20459
FAM155A	-0.566149	4.07818	-2.43697	0.0165495	0.619842	-3.97183		TOR1AIP1	-0.341938	8.10272	-2.68284	0.00852283	0.344245	-3.20918
COPG2	-0.0115965	2.33023	-2.43694	0.0165505	0.619842	-3.97189		KLHDC10	-0.443417	5.9844	-2.68163	0.00855167	0.344369	-3.2122
TTLL9	-0.124446	2.41739	-2.43649	0.0165701	0.619842	-3.97293		CD93	-0.912891	4.38627	-2.68097	0.00856756	0.344369	-3.21385
CRYGS	-0.0311844	2.338	-2.43314	0.0167157	0.619842	-3.98063		BBS10	-0.291507	4.21507	-2.68034	0.00858258	0.344369	-3.21541
SKAP2	-0.600306	6.99285	-2.43267	0.0167361	0.619842	-3.98171		SHMT2	-0.172951	2.34463	-2.67998	0.00859108	0.344369	-3.2163
MSI2	-0.414596	4.11418	-2.43194	0.0167677	0.619842	-3.98337		GADD45A	-0.847974	7.9298	-2.67947	0.0086034	0.344369	-3.21757
HAPLN4	-0.478104	2.53963	-2.43041	0.0168348	0.619842	-3.98689		OAS1	-0.65821	2.44859	-2.67793	0.00864041	0.345228	-3.2214
C4orf3	-0.231488	10.6593	-2.42978	0.0168623	0.619842	-3.98832		STAT3	-0.430035	6.82784	-2.67711	0.00866016	0.345396	-3.22344
CPNE8	-0.303359	3.67399	-2.42966	0.0168678	0.619842	-3.98861		AGPAT5	-0.254559	8.30331	-2.67491	0.00871335	0.346894	-3.22889
PPIA	-0.565419	7.99031	-2.42945	0.0168768	0.619842	-3.98908		EIF2AK2	-0.3363	6.06515	-2.67291	0.00876189	0.347657	-3.23385
SLFN5	-0.261884	3.33215	-2.42876	0.0169074	0.619842	-3.99068		DOP1A	-0.395572	5.41031	-2.67274	0.00876609	0.347657	-3.23427
SNORD89	-0.12413	4.05539	-2.42834	0.0169259	0.619842	-3.99164		ZNF282	0.151827	4.68392	2.67219	0.00877945	0.347657	-3.23563
TENM3-AS1	0.0248934	2.39203	2.42826	0.0169291	0.619842	-3.9918		MGAT2	-0.362203	3.93547	-2.67075	0.00881467	0.348345	-3.2392
DHFR2	-0.440268	4.05821	-2.42818	0.0169326	0.619842	-3.99199		LTBP2	0.248738	2.48241	2.66692	0.00890898	0.349933	-3.24868
SLC39A9	-0.365324	7.39426	-2.42704	0.0169829	0.619842	-3.9946		SATB1	-0.402672	9.09787	-2.66676	0.00891284	0.349933	-3.24907
AA06	0.174906	4.4264	2.42643	0.01701	0.619842	-3.996		ORC3	-0.299333	7.45733	-2.66665	0.00891568	0.349933	-3.24935
ABCC13	-0.13785	2.49774	-2.42621	0.0170196	0.619842	-3.9965		H4C8	-0.13756	2.28505	-2.66594	0.0089332	0.350002	-3.2511
MTMR9	0.220113	6.2069	2.42619	0.0170206	0.619842	-3.99655		RPN2	-0.273226	8.53176	-2.66517	0.00895229	0.350132	-3.253
ZNF10	0.212806	6.00423	2.42577	0.0170394	0.619842	-3.99752		SQOR	-0.355553	3.77668	-2.66427	0.00897465	0.35039	-3.25522
SH3RF1	-0.345076	6.95691	-2.42258	0.0171813	0.620751	-4.00482		AKR1C2	0.492796	4.41235	2.6635	0.00899387	0.350524	-3.25713
SSR3	-0.348264	8.09548	-2.42253	0.0171833	0.620751	-4.00492		FRY	0.402717	4.09027	2.66101	0.00905628	0.352338	-3.26329
AFF4	-0.375431	8.63513	-2.42245	0.0171868	0.620751	-4.0051		SPEF1	0.341836	3.99886	2.65939	0.00909716	0.35331	-3.2673
NPL	0.123418	2.82919	2.42181	0.0172157	0.620751	-4.00658		ISL1	0.168931	2.76182	2.65746	0.00914588	0.353965	-3.27205
TXNDC12	-0.250875	7.90394	-2.42126	0.01724	0.620751	-4.00782		RXYLT1	-0.253209	4.9888	-2.65615	0.00917903	0.354557	-3.27527
MTPAP	-0.534653	6.4484	-2.42037	0.0172798	0.620751	-4.00985		TUBB2B	-0.461791	10.9652	-2.65415	0.00923008	0.354557	-3.28021
PLB1	-0.0404533	2.35185	-2.42005	0.0172943	0.620751	-4.01059		PSMA3	-0.536293	7.57332	-2.65384	0.00923792	0.354557	-3.28097
SOX5	-0.268627	6.54229	-2.41846	0.0173657	0.62116	-4.01421		CPSF6	-0.405261	5.76465	-2.65323	0.00925347	0.354557	-3.28246
LRCH3	0.307671	2.84001	2.4182	0.0173776	0.62116	-4.01481		RBM15	-0.231944	5.37361	-2.65186	0.00928874	0.354557	-3.28585
USP37	-0.167417	3.24536	-2.4168	0.0174409	0.62116	-4.01801		NAP1L1	0.203792	10.0212	2.65182	0.00928978	0.354557	-3.28595
CWF19L1	-0.217593	3.3539	-2.41603	0.0174757	0.62116	-4.01976		KCTD3	-0.443612	7.00293	-2.65151	0.00929773	0.354557	-3.28671
ETS1	-0.380339	4.4048	-2.41601	0.0174766	0.62116	-4.01981		JUN	-0.409229	4.98062	-2.65137	0.00930129	0.354557	-3.28705
MMAA	-0.267546	4.88909	-2.41553	0.0174983	0.62116	-4.0209		GNA14	-0.399967	4.26223	-2.65082	0.00931545	0.354557	-3.28841
FHDC1	0.152203	3.97288	2.4143	0.0175541	0.621324	-4.0237		HAO2	0.172421	2.45971	2.65061	0.0093208	0.354557	-3.28892
MED4	-0.320725	3.76573	-2.41338	0.0175963	0.621324	-4.02581		DPYSL4	-0.427046	5.21397	-2.64837	0.00937876	0.356152	-3.29443
PARP8	-0.243447	2.68804	-2.41322	0.0176035	0.621324	-4.02617		ACVR1B	-0.321916	7.97204	-2.64676	0.00942055	0.357129	-3.29839
ADTRP	-0.125327	2.36146	-2.41301	0.0176129	0.621324	-4.02664		TRIB2	-0.420031	3.89802	-2.6459	0.00944296	0.357369	-3.3005
SPATA6	-0.25581	3.96212	-2.41	0.017751	0.624588	-4.03351		CABP1	-0.761387	2.76873	-2.6445	0.00947959	0.358145	-3.30395
ABHD12	-0.485635	5.5375	-2.40928	0.0177839	0.624588	-4.03514		RTP4	-0.519603	2.38768	-2.64296	0.00951989	0.359057	-3.30772
ROBO4	0.25504	4.71899	2.40918	0.0177884	0.624588	-4.03536		USP18	-0.380671	2.35131	-2.6423	0.0095373	0.359057	-3.30935
PATL1	-0.24397	2.84873	-2.4078	0.0178522	0.625852	-4.0385		NAMPT	-0.757188	6.97249	-2.6414	0.00956106	0.359057	-3.31156
SPATA6	-0.0690593	2.35873	-2.40543	0.0179623	0.627223	-4.04391		IFI44	-0.545026	2.501	-2.64112	0.00956838	0.359057	-3.31224
FMN2	-0.358173	6.64274	-2.40516	0.0179746	0.627223	-4.04451		FCER1G	-0.565148	6.68596	-2.64026	0.00959114	0.359304	-3.31435
TBC1D23	-0.197519	7.1374	-2.40383	0.0180366	0.628415	-4.04754		VWA5A	-0.517076	3.8044	-2.63948	0.00961162	0.359465	-3.31625
MRPL30	-0.423393	7.06925	-2.40276	0.0180864	0.628697	-4.04996		EIF1AX	-0.369891	9.4989	-2.63474	0.00973811	0.363583	-3.32787
SSTR1	-0.365245	2.70964	-2.40205	0.0181196	0.628697	-4.05157		MYH10	-0.0785583	2.2756	-2.63354	0.00977022	0.36417	-3.3308
FAM238C	0.134569	3.08907	2.40056	0.0181894	0.628697	-4.05494		CLIC4	-0.843503	6.73953	-2.63095	0.0098402	0.365674	-3.33714
CRLS1	-0.327869	5.59682	-2.40016	0.0182085	0.628697	-4.05587		MX2	-0.296462	2.3402	-2.63081	0.00984397	0.365674	-3.33748
ACAP1	0.195813	4.70933	2.40008	0.0182118	0.628697	-4.05603		MRAS	0.381173	5.48863	2.62968	0.00987468	0.365674	-3.34025
TTYH3	-0.141028	5.11442	-2.39743	0.0183372	0.63166	-4.06205		PTP4A1	-0.466914	7.16436	-2.62961	0.00987641	0.365674	-3.34041
NFIC	-0.231856	8.23501	-2.39652	0.0183799	0.63166	-4.06409		WTAP	-0.366308	7.95085	-2.62874	0.0099002	0.365811	-3.34254
CDK12	-0.0977284	2.82911	-2.39572	0.018418	0.63166	-4.06591		MS4A4A	-0.488205	2.95839	-2.62827	0.00991304	0.365811	-3.3437
TTBK2	-0.308057	6.29299	-2.39553	0.0184272	0.63166	-4.06635		YME1L1	-0.300509	8.56874	-2.6267	0.00995587	0.366375	-3.34753
LINC00482	0.185378	3.68033	2.39442	0.0184801	0.63166	-4.06887		NAGA	-0.0894124	2.53187	-2.6265	0.00996132	0.366375	-3.34801
SMKR1	0.285684	2.60627	2.39426	0.0184876	0.63166	-4.06922		CASP1	-0.399501	2.79604	-2.62499	0.0100027	0.36729	-3.3517
ROR1	-0.0213475	2.33274	-2.39413	0.0184935	0.63166	-4.0695		DMAC2	-0.0886343	2.51037	-2.62395	0.0100314	0.367736	-3.35424
UHMK1	-0.391853	9.58351	-2.39217	0.0185872	0.632661	-4.07394		NCK2	-0.273511	7.19776	-2.62285	0.0100617	0.36824	-3.35692
ORAI2	0.155146	4.29999	2.39039	0.0186728	0.632661	-4.07797		EHD1	0.279327	3.66052	2.61893	0.0101705	0.371609	-3.36648
UCN2	-0.0406167	2.33806	-2.39018	0.0186829	0.632661	-4.07845		ERC2	-0.986495	5.10733	-2.61731	0.0102157	0.372648	-3.37042
TINF2	-0.240259	7.55	-2.39004	0.0186895	0.632661	-4.07876		RNASE2	-0.323702	4.32371	-2.61654	0.0102372	0.37282	-3.37228
TMC8	0.145378	3.75754	2.39001	0.0186909	0.632661	-4.07882		CRELD2	-0.317309	6.92522	-2.61577	0.0102589	0.372998	-3.37416
VAPA	0.130431	4.27347	2.38855	0.0187612	0.633501	-4.08212		MUC3A	0.267045	4.29102	2.61346	0.0103242	0.374758	-3.37979
LSMEM1	0.148113	2.59775	2.38833	0.0187719	0.633501	-4.08262		CYBB	-0.336529	3.28505	-2.61184	0.0103701	0.37581	-3.38373
GLIPR2	-0.516033	5.48449	-2.38635	0.0188679	0.633799	-4.08709		TMEM120B	0.417247	3.8242	2.61042	0.0104104	0.376281	-3.38717
KLHL6	0.10036	2.3864	2.38541	0.0189136	0.633799	-4.08921		FCGR2A	-0.472128	3.5235	-2.61019	0.010417	0.376281	-3.38773
SMCHD1	-0.00547081	2.3291	-2.38518	0.0189247	0.633799	-4.08973		CEBPZ	-0.41182	5.50299	-2.60732	0.0104989	0.378625	-3.39468
SLITRK2	0.357308	5.21429	2.38281	0.0190403	0.633799	-4.09507		PDE4B	-0.281222	9.2446	-2.60203	0.0106517	0.381749	-3.4075
PPP1R1A	0.702067	6.17039	2.382	0.0190799	0.633799	-4.09689		TRIM22	-0.577574	6.23741	-2.60165	0.0106628	0.381749	-3.40842
CTXN3	-0.244117	2.40973	-2.3813	0.019114	0.633799	-4.09846		TAP2	-0.175783	2.30206	-2.60165	0.0106628	0.381749	-3.40843
BMP2K	-0.372715	6.68494	-2.37944	0.0192057	0.633799	-4.10266		RFC3	-0.0110196	2.2617	-2.60155	0.0106658	0.381749	-3.40867
NDFIP2	-0.574612	6.79652	-2.37755	0.0192988	0.633799	-4.10689		LMNB2	-0.0431654	2.27149	-2.60127	0.0106741	0.381749	-3.40936
TLR10	-0.0494956	2.35398	-2.37744	0.0193042	0.633799	-4.10714		TCIRG1	-0.1561	2.29702	-2.60077	0.0106886	0.381749	-3.41057
TMEM198	-0.122798	5.56415	-2.37739	0.0193067	0.633799	-4.10725		GOLPH3	-0.233841	8.73006	-2.5988	0.0107461	0.383186	-3.41533
ZFP28	0.0985788	3.44951	2.37661	0.0193457	0.633799	-4.10902		GTF2A2	-0.270847	8.33469	-2.59511	0.0108549	0.385941	-3.42426
SAMHD1	-0.404896	7.43586	-2.37608	0.0193719	0.633799	-4.11021		GPR65	-0.0279871	2.26409	-2.595	0.0108581	0.385941	-3.42452
BHLHE22	-0.430604	4.50206	-2.3754	0.0194058	0.633799	-4.11174		R3HDM1	-0.584717	7.38561	-2.59284	0.0109222	0.387598	-3.42974
SLC35A3	-0.46334	5.99034	-2.37516	0.0194177	0.633799	-4.11228		PTPRC	-0.558505	3.39167	-2.59004	0.0110057	0.389044	-3.43649
MRPL30	0.177494	2.4212	2.37479	0.0194362	0.633799	-4.11311		RAD17	0.200106	6.2648	2.59001	0.0110067	0.389044	-3.43657
ZNF322	-0.199646	7.6451	-2.37353	0.0194991	0.633799	-4.11594		ASIC2	-0.273917	4.59908	-2.58971	0.0110155	0.389044	-3.43728
GTF2A1	-0.33662	7.69324	-2.3727	0.0195405	0.633799	-4.1178		DHRS7	-0.316868	7.39261	-2.58751	0.0110817	0.389609	-3.44259
MRS2	0.0932123	2.38255	2.37194	0.0195784	0.633799	-4.1195		HPCAL1	-0.566978	5.03503	-2.5872	0.011091	0.389609	-3.44333
SDR16C5	-0.0409219	2.33839	-2.37191	0.0195801	0.633799	-4.11958		SEMA3F	0.224251	6.33851	2.58625	0.0111197	0.389609	-3.44562
ANKRD28	0.234152	2.78839	2.37168	0.0195913	0.633799	-4.12008		IL1R1	-0.529331	5.15336	-2.58542	0.0111447	0.389609	-3.44761
ZNF19	-0.101065	3.4858	-2.37107	0.0196221	0.633799	-4.12145		RASGRP2	0.570708	4.65711	2.58442	0.011175	0.389609	-3.45002
TMEM155	-0.949139	3.21424	-2.37099	0.019626	0.633799	-4.12163		CEP72	-0.0113194	2.26063	-2.58435	0.0111772	0.389609	-3.45019
VXN	-0.355342	8.77674	-2.37071	0.0196401	0.633799	-4.12226		SV2B	-0.734454	7.70125	-2.58407	0.0111858	0.389609	-3.45087
CPNE4	-0.852788	5.74604	-2.37051	0.0196502	0.633799	-4.12271		RNF14	-0.421888	5.95511	-2.58287	0.0112222	0.389609	-3.45375
PAG1	-0.183321	2.69568	-2.36932	0.0197102	0.633799	-4.12538		ASF1A	-0.400326	8.04376	-2.58265	0.0112289	0.389609	-3.45428
GLIS3	-0.531341	4.03864	-2.36874	0.0197395	0.633799	-4.12668		ABHD2	-0.192152	3.31045	-2.58092	0.0112817	0.389609	-3.45843
STPG1	-0.274405	4.01813	-2.36779	0.0197876	0.633799	-4.12881		CASP1	-0.326137	2.39097	-2.58056	0.0112929	0.389609	-3.45931
ITPRID2	-0.489832	5.87905	-2.36714	0.0198202	0.633799	-4.13025		DPYSL2	-0.219678	12.4087	-2.58053	0.0112939	0.389609	-3.45939
HTR2A	-0.632635	3.28055	-2.36689	0.019833	0.633799	-4.13082		NAA40	-0.187519	3.6534	-2.58013	0.011306	0.389609	-3.46034
TAP2	-0.630754	4.21034	-2.36647	0.0198545	0.633799	-4.13177		HLA-C	-0.519113	7.63852	-2.57894	0.0113427	0.389609	-3.46321
ZSCAN2	0.0848169	4.38918	2.36633	0.0198617	0.633799	-4.13209		EMP1	-0.681014	4.83273	-2.57877	0.0113479	0.389609	-3.46361
RPP25L	0.125496	5.97782	2.36565	0.0198962	0.633799	-4.1336		B3GALT2	-0.403913	3.95965	-2.57855	0.0113546	0.389609	-3.46414
VMA21	-0.316698	8.3069	-2.36558	0.0198997	0.633799	-4.13376		KHSRP	-0.199888	8.47662	-2.5784	0.0113591	0.389609	-3.46449
VTA1	-0.341422	7.29853	-2.36487	0.0199359	0.633799	-4.13535		GABBR2	-1.38995	6.04731	-2.57822	0.0113647	0.389609	-3.46493
MESD	-0.250295	8.40413	-2.36303	0.0200294	0.633799	-4.13945		RHOA	-0.172093	10.5858	-2.57578	0.0114401	0.389941	-3.47078
HAUS2	-0.13039	2.69176	-2.36297	0.0200329	0.633799	-4.1396		SRP19	-0.440824	7.33465	-2.57514	0.0114602	0.389941	-3.47233
CMIP	-0.32964	7.3006	-2.36275	0.020044	0.633799	-4.14008		SNAI1	0.108217	2.45139	2.57504	0.0114631	0.389941	-3.47256
DLG1	0.369928	8.2383	2.36171	0.0200972	0.634593	-4.1424		CSNK1A1	-0.281783	8.24401	-2.57479	0.011471	0.389941	-3.47317
ZNF721	-0.303997	6.84778	-2.36053	0.0201581	0.635628	-4.14505		CYP2C18	-0.102304	2.29719	-2.57477	0.0114718	0.389941	-3.47323
ZNF618	0.104099	2.90579	2.35974	0.0201988	0.636022	-4.14682		POLDIP3	0.213486	2.69563	2.57385	0.0115003	0.390046	-3.47543
LOC100129034	-0.146116	7.1311	-2.35665	0.0203582	0.639971	-4.1537		FCGR1B	-0.824445	3.35441	-2.57267	0.0115371	0.390557	-3.47825
RSAD2	-0.638376	4.48717	-2.35622	0.0203809	0.639971	-4.15467		AKAP13	-0.365442	5.75367	-2.57183	0.0115633	0.390557	-3.48027
LMO2	-0.0716557	2.34678	-2.35166	0.020619	0.643744	-4.16483		RBM3	-0.869794	6.50813	-2.57158	0.0115713	0.390557	-3.48087
MEGF10	-0.455593	5.76324	-2.35059	0.0206751	0.643744	-4.16721		LTBP1	-0.268905	6.65246	-2.57111	0.0115857	0.390557	-3.48198
ZNF74	0.097239	2.83623	2.35038	0.0206858	0.643744	-4.16766		ENPP4	-0.484987	6.29176	-2.57016	0.0116157	0.390975	-3.48427
LONRF1	-0.423499	7.47362	-2.3501	0.0207006	0.643744	-4.16829		CHD1	-0.33327	5.47375	-2.56916	0.0116473	0.391445	-3.48667
SRRM4	-0.31691	5.29845	-2.34917	0.0207496	0.644379	-4.17036		ENTPD4	-0.555725	7.03294	-2.56596	0.0117485	0.391647	-3.49432
LIX1	-0.599175	7.96015	-2.34849	0.0207857	0.644613	-4.17188		DCP1A	-0.136309	5.15898	-2.56578	0.0117541	0.391647	-3.49474
ASXL3	-0.253551	3.14045	-2.34654	0.0208891	0.645405	-4.17621		DDX54	0.340179	7.30838	2.56554	0.0117617	0.391647	-3.49532
NHLRC3	-0.36235	6.55212	-2.34549	0.0209449	0.645639	-4.17855		RARRES1	-0.213296	2.29946	-2.56504	0.0117777	0.391647	-3.49652
ZBTB10	-0.36724	6.65732	-2.34366	0.0210425	0.645639	-4.18261		HBB	-0.76779	11.5149	-2.56454	0.0117935	0.391647	-3.49771
DENND6A	-0.380008	7.44615	-2.34346	0.0210532	0.645639	-4.18306		APC	-0.361992	9.08498	-2.56324	0.0118351	0.391647	-3.50082
METRNL	-0.341109	4.93798	-2.3427	0.0210935	0.645639	-4.18473		OAS1	-0.610096	2.47551	-2.5631	0.0118397	0.391647	-3.50116
CLIC6	-0.527891	2.4773	-2.34252	0.0211034	0.645639	-4.18514		CCNC	-0.392081	7.86858	-2.56289	0.0118464	0.391647	-3.50167
LCA5	-0.183663	2.66087	-2.34196	0.0211333	0.645639	-4.18638		DBI	-0.322843	9.12103	-2.56259	0.0118559	0.391647	-3.50237
ZBTB42	-0.0165499	2.3321	-2.34013	0.0212317	0.647318	-4.19043		AKAP7	0.125475	2.47814	2.56247	0.0118597	0.391647	-3.50266
MPRIP	0.160266	7.51045	2.33987	0.0212456	0.647318	-4.19101		MDM1	-0.59358	4.6042	-2.56231	0.0118649	0.391647	-3.50305
MRAS	0.333056	8.9382	2.33911	0.0212866	0.647604	-4.19269		HHLA3	-0.441027	4.99583	-2.55853	0.0119867	0.394012	-3.51208
BRD4	0.0888696	4.07907	2.33855	0.0213173	0.647604	-4.19395		PPFIA3	-0.242741	3.5539	-2.55794	0.0120056	0.394012	-3.51348
TMCC1	0.175305	7.291	2.33716	0.0213921	0.647604	-4.19701		AIF1	-0.445793	4.95711	-2.55754	0.0120188	0.394012	-3.51444
ARMC1	-0.238534	8.65658	-2.33716	0.0213924	0.647604	-4.19702		ACTR3	-0.317552	8.55008	-2.557	0.0120361	0.394012	-3.51572
CBX2	0.136251	5.17134	2.3356	0.0214772	0.647604	-4.20048		PGM3	-0.199873	3.91902	-2.55679	0.012043	0.394012	-3.51622
COMMD10	-0.48643	5.10387	-2.33518	0.0214999	0.647604	-4.2014		SSBP1	-0.494741	8.23173	-2.556	0.0120687	0.394274	-3.51811
KIAA1586	-0.15178	2.47701	-2.33487	0.0215167	0.647604	-4.20208		ISYNA1	0.234815	3.50517	2.55505	0.0120995	0.394332	-3.52036
CDH26	0.116667	5.07174	2.33456	0.0215336	0.647604	-4.20277		S100A12	-0.504657	2.536	-2.55486	0.012106	0.394332	-3.52083
ZBED3	-0.400457	4.44666	-2.33455	0.0215344	0.647604	-4.2028		PRIM1	0.0487364	2.28703	2.55306	0.0121646	0.39566	-3.5251
ST8SIA5	-0.242063	6.13111	-2.33398	0.0215655	0.647604	-4.20406		SMCHD1	-0.322992	3.74507	-2.55203	0.0121984	0.395675	-3.52756
CP	-0.908172	6.32088	-2.3338	0.0215753	0.647604	-4.20445		RABGAP1L	-0.158559	2.75012	-2.55196	0.0122007	0.395675	-3.52772
MAGI3	-0.240659	5.46219	-2.33268	0.0216363	0.647604	-4.20692		RPS6KA6	0.128411	2.51104	2.55116	0.012227	0.395773	-3.52963
KCNC4	-0.212299	5.5337	-2.33243	0.02165	0.647604	-4.20748		TRIL	0.559595	7.404	2.55075	0.0122407	0.395773	-3.53062
VEZT	-0.51096	7.29164	-2.33231	0.0216566	0.647604	-4.20774		CNDP2	-0.226405	9.5662	-2.54991	0.0122682	0.395773	-3.5326
HECTD2	-0.471613	6.10358	-2.33092	0.0217331	0.648519	-4.21082		LRRN2	0.160955	5.73066	2.54875	0.0123068	0.395773	-3.53537
SCYL2	-0.375151	6.39313	-2.33059	0.0217511	0.648519	-4.21154		CABIN1	0.189199	5.97556	2.54852	0.0123144	0.395773	-3.53592
NAV1	-0.29401	8.643	-2.33016	0.0217749	0.648519	-4.2125		APOL1	-0.563828	3.97069	-2.54797	0.0123326	0.395773	-3.53723
ZNF529	-0.438102	7.45433	-2.32964	0.0218034	0.648519	-4.21364		RAB7A	-0.261512	9.48147	-2.54765	0.0123433	0.395773	-3.53799
MED1	-0.216285	4.68117	-2.32862	0.0218595	0.648519	-4.21588		APOBEC2	0.113412	2.45547	2.54756	0.0123462	0.395773	-3.5382
MROH6	0.175424	5.9026	2.32662	0.0219707	0.648818	-4.22031		MR1	-0.0937047	2.29819	-2.54625	0.0123897	0.396062	-3.54131
ZFP1	-0.366612	6.57346	-2.32638	0.0219838	0.648818	-4.22083		TUBB2A	-0.55131	11.674	-2.54557	0.0124125	0.396062	-3.54293
HEIH	-0.22776	6.90771	-2.325	0.0220606	0.648818	-4.22387		BCL10	-0.200227	4.18757	-2.54504	0.0124302	0.396062	-3.54419
APOOL	-0.457851	6.37329	-2.32458	0.0220838	0.648818	-4.22479		C2CD2L	0.27957	6.22125	2.54455	0.0124466	0.396062	-3.54536
LINC02591	0.086469	2.42593	2.32444	0.0220919	0.648818	-4.22511		CRKL	-0.194906	7.91697	-2.5445	0.0124481	0.396062	-3.54547
ARHGAP18	-0.0249051	2.33587	-2.32432	0.0220987	0.648818	-4.22538		WASHC4	-0.552666	3.81589	-2.54408	0.0124622	0.396062	-3.54646
SYT13	-0.75358	7.36804	-2.32423	0.0221037	0.648818	-4.22558		CCDC181	-0.219657	4.84293	-2.54123	0.0125579	0.397965	-3.55322
POGLUT3	-0.258165	3.91785	-2.32379	0.0221283	0.648818	-4.22655		CDH6	0.314368	5.92637	2.53822	0.0126599	0.400487	-3.56036
C12orf49	-0.343184	8.31148	-2.32247	0.0222018	0.65013	-4.22944		DDO	0.292301	5.08265	2.53782	0.0126735	0.400487	-3.56131
TIMM22	-0.21737	2.64365	-2.32187	0.0222358	0.650281	-4.23077		WASL	-0.409904	2.63027	-2.53637	0.0127228	0.400637	-3.56474
ZCCHC17	-0.331709	7.59743	-2.32022	0.0223286	0.65215	-4.23441		OGFOD1	-0.218413	5.20665	-2.5362	0.0127286	0.400637	-3.56514
PTRH1	-0.0475134	2.3908	-2.31903	0.0223957	0.653097	-4.23703		BTN3A2	-0.49319	2.37129	-2.5356	0.012749	0.400637	-3.56656
TMEM108	-0.449212	3.15847	-2.31862	0.0224188	0.653097	-4.23792		SRSF3	-0.542514	8.33425	-2.53485	0.0127748	0.400637	-3.56834
CAPN1	0.15996	5.37251	2.31754	0.0224797	0.653185	-4.24029		AHNAK2	-0.405652	2.46205	-2.5346	0.0127833	0.400637	-3.56893
NFIX	0.386206	7.46098	2.31567	0.0225857	0.654649	-4.24439		SLC6A12	0.300754	2.63082	2.53451	0.0127865	0.400637	-3.56915
CLN8	0.353219	6.04171	2.3154	0.0226012	0.654649	-4.24499		OLFM1	-0.840332	7.7446	-2.5331	0.0128349	0.40138	-3.57248
ZNF367	-0.152118	2.42678	-2.31498	0.0226253	0.654649	-4.24592		CRLF3	-0.244034	5.15494	-2.53225	0.0128641	0.40138	-3.57449
ZNF618	0.077266	2.75841	2.31437	0.0226602	0.654649	-4.24726		FOXJ2	0.22374	6.20748	2.53224	0.0128644	0.40138	-3.57451
EPSTI1	-0.371756	2.48733	-2.312	0.0227957	0.654649	-4.25246		ACKR3	-0.487941	3.90062	-2.53065	0.0129193	0.402529	-3.57827
WFIKKN2	-0.34866	2.41189	-2.31184	0.0228049	0.654649	-4.25281		IFI16	-0.559451	7.55804	-2.52888	0.0129809	0.403517	-3.58247
XRRA1	0.122281	2.39257	2.31163	0.0228166	0.654649	-4.25326		IVD	-0.254717	5.30434	-2.52816	0.0130059	0.403517	-3.58417
PWWP3B	-0.51162	3.55538	-2.31157	0.0228201	0.654649	-4.25339		HBB	-0.828697	11.2879	-2.52771	0.0130215	0.403517	-3.58522
CAPS2	-0.316367	3.88868	-2.3079	0.0230317	0.659045	-4.26143		EHD3	-0.566076	7.29682	-2.52706	0.013044	0.403517	-3.58674
ATG7	-0.0505178	2.34057	-2.3061	0.0231363	0.660416	-4.26538		CNIH1	-0.368673	8.0215	-2.52689	0.0130502	0.403517	-3.58717
RASA3	-0.298921	4.89396	-2.30607	0.0231381	0.660416	-4.26545		CFAP410	0.181818	2.64707	2.52631	0.0130705	0.403517	-3.58853
FBXL17	-0.0628073	2.35713	-2.30363	0.0232801	0.661812	-4.27078		PHKA2	0.191346	4.84559	2.52507	0.0131138	0.403517	-3.59145
PRICKLE1	-0.552905	5.27787	-2.30347	0.0232894	0.661812	-4.27112		GNAL	0.697951	2.93968	2.52496	0.0131175	0.403517	-3.5917
NCDN	0.231304	3.2649	2.30285	0.0233259	0.661812	-4.27249		MPZL1	-0.289457	4.36918	-2.52459	0.0131306	0.403517	-3.59258
DGAT2	0.347806	3.18872	2.30224	0.0233612	0.661812	-4.2738		CD22	0.466175	5.46186	2.52369	0.0131624	0.403871	-3.59472
LINC02673	0.0814845	2.37855	2.30182	0.023386	0.661812	-4.27473		TRIM9	-0.349196	8.7076	-2.52221	0.0132145	0.404909	-3.5982
PDZD11	-0.279333	7.8682	-2.30158	0.0234002	0.661812	-4.27526		ATF2	-0.415433	7.53395	-2.52161	0.0132356	0.404999	-3.59961
TMEM170A	-0.272419	7.50944	-2.30121	0.0234215	0.661812	-4.27605		FMR1	-0.459616	8.24584	-2.52075	0.0132659	0.405052	-3.60163
THUMPD3	-0.178266	2.9373	-2.30067	0.0234534	0.661825	-4.27724		PSMC3IP	0.05186	2.66779	2.52018	0.0132862	0.405052	-3.60297
WDR81	0.187796	6.35128	2.30002	0.0234917	0.661825	-4.27865		TMCO1	-0.124379	3.43621	-2.52002	0.0132921	0.405052	-3.60336
CXorf38	-0.284673	4.51493	-2.29963	0.0235149	0.661825	-4.27951		WASHC4	-0.314835	7.82974	-2.51894	0.0133302	0.405658	-3.60589
GAREM2	0.303265	4.69216	2.29821	0.0235986	0.661825	-4.28261		TRIM33	-0.28633	8.2501	-2.51713	0.0133948	0.407067	-3.61015
PRRX1	-0.182055	2.41757	-2.2982	0.023599	0.661825	-4.28262		HNRNPD	-0.234067	9.06642	-2.51529	0.0134609	0.408275	-3.61449
TMOD3	-0.337835	5.11629	-2.29792	0.0236155	0.661825	-4.28323		LAPTM4A	-0.25136	9.91254	-2.51499	0.0134713	0.408275	-3.61517
GAS1	0.198895	3.72497	2.29773	0.0236272	0.661825	-4.28366		KDELR2	-0.331159	7.15039	-2.51427	0.0134974	0.408507	-3.61687
MASP1	-0.384173	4.26104	-2.29301	0.0239078	0.666377	-4.29393		SERP1	-0.33372	8.37038	-2.51284	0.0135488	0.409066	-3.62023
SYNPO2	0.222631	2.81411	2.29131	0.0240094	0.667561	-4.29762		KCNAB1	0.567765	5.11499	2.51274	0.0135527	0.409066	-3.62048
SPSB1	-0.339707	5.61413	-2.29023	0.0240748	0.668556	-4.29999		HSPB11	-0.444325	7.13711	-2.51005	0.01365	0.410591	-3.62678
NPAS3	-0.293445	7.41287	-2.28904	0.0241465	0.669233	-4.30258		CALR	-0.248265	8.87935	-2.50947	0.013671	0.410591	-3.62814
EBLN3P	-0.534759	7.51494	-2.28873	0.024165	0.669233	-4.30324		DMAC2L	0.0933089	2.54309	2.50936	0.0136749	0.410591	-3.62839
UHRF1BP1	0.0591711	2.47387	2.28835	0.0241881	0.669233	-4.30407		GALNT2	-0.180987	7.94258	-2.50872	0.0136984	0.410675	-3.6299
GBP4	-0.107643	2.36183	-2.28753	0.0242375	0.669302	-4.30585		GALT	0.195293	3.75495	2.50785	0.01373	0.41087	-3.63193
MRPS15	0.0613454	5.16856	2.28733	0.0242499	0.669302	-4.30629		PRPF4B	-0.238806	7.72021	-2.50696	0.0137626	0.41087	-3.63402
STAT2	-0.34907	9.02391	-2.2851	0.024385	0.671528	-4.31113		ADGRE2	-0.0570362	2.27277	-2.50526	0.0138251	0.41087	-3.63801
AASDH	-0.368953	3.07874	-2.28502	0.02439	0.671528	-4.3113		ASAP1	-0.229395	4.33097	-2.50461	0.0138489	0.41087	-3.63953
NSD3	-0.265341	5.24839	-2.28388	0.0244591	0.671529	-4.31376		SP100	-0.211146	2.33953	-2.50459	0.0138497	0.41087	-3.63958
ANKRD9	0.193625	3.7219	2.28358	0.0244773	0.671529	-4.31441		MAP3K9	-0.50654	5.08439	-2.50451	0.0138525	0.41087	-3.63976
CPLX3	-0.20821	2.41929	-2.28317	0.0245026	0.671529	-4.31531		TM2D1	-0.378113	8.04705	-2.50415	0.0138659	0.41087	-3.64061
MYEF2	-0.234852	3.51578	-2.28175	0.0245896	0.671529	-4.31839		ZNF219	0.102522	3.91518	2.50407	0.0138689	0.41087	-3.6408
SLC2A8	0.0573727	2.3499	2.28146	0.0246072	0.671529	-4.31901		DIMT1	-0.261268	6.62143	-2.50382	0.0138782	0.41087	-3.64139
CD101	0.1493	3.80093	2.28129	0.0246176	0.671529	-4.31938		ESD	-0.201686	9.05265	-2.50292	0.0139114	0.41096	-3.64349
PIGL	0.133701	4.16903	2.28127	0.0246191	0.671529	-4.31943		BICD2	-0.435768	6.78447	-2.50159	0.0139606	0.411476	-3.64661
TCEAL8	-0.50257	7.76019	-2.28112	0.024628	0.671529	-4.31974		FNDC4	-0.287114	5.47534	-2.50037	0.014006	0.411626	-3.64946
KIF26A	0.12859	2.71335	2.27961	0.0247213	0.672375	-4.32303		SEC16A	-0.413648	7.17659	-2.50031	0.0140081	0.411626	-3.64959
ARHGEF40	0.183968	3.51548	2.27926	0.0247423	0.672375	-4.32377		COL4A1	-0.496738	5.38249	-2.49944	0.0140407	0.411976	-3.65164
AP3M1	-0.33431	4.3757	-2.27868	0.0247781	0.672375	-4.32502		ARIH1	-0.335672	5.89075	-2.49874	0.0140665	0.411976	-3.65326
MDGA1	0.227981	6.54538	2.27805	0.0248173	0.672629	-4.3264		INO80B	0.210581	6.32941	2.4985	0.0140756	0.411976	-3.65383
AGO3	0.246424	4.25481	2.27752	0.0248498	0.672703	-4.32753		GYG1	-0.324908	7.63366	-2.49678	0.0141398	0.412813	-3.65783
KIAA1191	-0.392886	8.59212	-2.2765	0.0249132	0.673612	-4.32975		TGFB1	-0.255402	2.35543	-2.49674	0.0141414	0.412813	-3.65793
MTPN	0.137493	2.60171	2.27386	0.0250773	0.676365	-4.33545		YIF1A	-0.116942	2.71447	-2.49436	0.0142311	0.413729	-3.6635
CEP152	0.0494741	2.64203	2.27361	0.0250933	0.676365	-4.336		VAT1	0.241593	7.62525	2.49419	0.0142373	0.413729	-3.66388
CHST9	-0.0179469	2.33106	-2.27297	0.025133	0.676365	-4.33738		ZMYM4	-0.393253	7.08748	-2.49358	0.0142605	0.413729	-3.66531
IAH1	-0.490567	6.46193	-2.27294	0.0251349	0.676365	-4.33744		MTCL1	-0.195218	2.99525	-2.49337	0.0142684	0.413729	-3.6658
OSTC	-0.350016	6.19113	-2.27162	0.0252177	0.677688	-4.3403		WDR37	-0.225766	4.17426	-2.49258	0.0142982	0.413729	-3.66764
KCNJ5	0.0561219	2.35645	2.27085	0.025266	0.677688	-4.34196		GOLPH3L	-0.300701	5.16668	-2.49216	0.0143141	0.413729	-3.66861
FAF1	-0.299248	6.67749	-2.27072	0.0252741	0.677688	-4.34224		SOX13	0.250987	5.36152	2.49196	0.0143217	0.413729	-3.66908
ANKRD22	-0.200667	2.42741	-2.27012	0.0253114	0.677884	-4.34352		SIGLEC1	-0.148905	2.29337	-2.49105	0.0143563	0.414188	-3.6712
RASA2	-0.373049	7.20463	-2.26902	0.0253811	0.678637	-4.34591		ATG16L1	0.179841	2.91216	2.48941	0.0144189	0.415454	-3.67503
FRMD3	-0.228037	3.41258	-2.26835	0.025423	0.678637	-4.34734		PARP4	-0.233826	4.31842	-2.4878	0.0144806	0.415892	-3.67879
MROH1	0.211287	3.96061	2.26825	0.0254297	0.678637	-4.34757		XRCC4	-0.156475	2.37693	-2.48761	0.0144879	0.415892	-3.67923
KIAA1841	-0.295187	5.00887	-2.26735	0.0254866	0.678888	-4.34951		MTMR3	-0.130064	5.49679	-2.48754	0.0144902	0.415892	-3.67938
NGEF	0.68258	2.79626	2.26715	0.0254993	0.678888	-4.34994		STX12	-0.254904	8.34411	-2.48664	0.0145248	0.416346	-3.68147
LMAN1	-0.209972	8.67614	-2.26562	0.0255961	0.680663	-4.35323		GGCT	-0.269751	7.92265	-2.48484	0.0145942	0.416567	-3.68567
APOL6	-0.152684	2.40453	-2.26508	0.0256305	0.680775	-4.35439		HNRNPH1	0.197022	3.0109	2.48412	0.014622	0.416567	-3.68734
SOCS2	0.0623225	2.51395	2.26231	0.0258069	0.683832	-4.36034		TSR1	0.183075	2.55564	2.48399	0.0146272	0.416567	-3.68765
ZXDC	0.102167	2.46228	2.26215	0.0258173	0.683832	-4.36069		CD14	-1.16258	5.07298	-2.48376	0.0146359	0.416567	-3.68818
ELOVL2-AS1	-0.0652304	2.35858	-2.26185	0.0258364	0.683832	-4.36133		C1QBP	-0.490159	8.0062	-2.48333	0.0146526	0.416567	-3.68918
KCNMB4	-0.438313	8.90158	-2.26018	0.0259437	0.685066	-4.36493		SPG11	-0.310455	7.44591	-2.48302	0.0146645	0.416567	-3.68989
KHDRBS3	-0.341166	2.74223	-2.25765	0.0261068	0.685604	-4.37036		PRKAR1A	-0.356145	11.1752	-2.4828	0.014673	0.416567	-3.6904
CLPX	-0.309641	6.53614	-2.25721	0.0261353	0.685604	-4.37131		DAP	-0.190557	4.20538	-2.48164	0.0147183	0.416567	-3.69311
TMEM117	-0.230735	4.89087	-2.25686	0.0261573	0.685604	-4.37204		MRPL42	-0.362167	4.40008	-2.48159	0.01472	0.416567	-3.69321
QSOX2	0.20028	5.25137	2.25654	0.0261782	0.685604	-4.37273		RNPS1	-0.186797	9.90506	-2.48061	0.0147583	0.41675	-3.69549
MEIS3	-0.285663	2.45181	-2.25554	0.026243	0.685604	-4.37487		PAQR3	-0.448627	5.1062	-2.47999	0.0147826	0.41675	-3.69694
TRAPPC1	-0.306335	7.45942	-2.25538	0.0262538	0.685604	-4.37523		FEZ2	-0.250629	9.11135	-2.47959	0.0147983	0.41675	-3.69788
C17orf58	-0.452369	6.9826	-2.25341	0.0263817	0.685604	-4.37944		GPR17	-0.63046	3.55497	-2.4795	0.0148015	0.41675	-3.69807
KMT5B	-0.364585	3.18472	-2.25312	0.0264007	0.685604	-4.38007		CCL5	-0.562133	2.41753	-2.47802	0.0148597	0.417403	-3.70151
CNIH4	-0.400318	6.79014	-2.2509	0.0265457	0.685604	-4.38482		MRPS18B	-0.401593	7.72859	-2.47795	0.0148623	0.417403	-3.70167
RAB3IP	-0.369977	7.52194	-2.25078	0.026554	0.685604	-4.38509		PPP2R3A	-0.232785	6.17973	-2.47474	0.0149888	0.419227	-3.70912
RAB8B	-0.312146	8.27881	-2.25077	0.0265545	0.685604	-4.3851		TCF7L2	-0.520625	7.79313	-2.47447	0.0149994	0.419227	-3.70974
PRTFDC1	-0.35926	7.93872	-2.25024	0.0265891	0.685604	-4.38623		MLH1	-0.301302	6.81352	-2.47439	0.0150027	0.419227	-3.70993
SAP30L	0.205494	4.79083	2.25	0.0266048	0.685604	-4.38674		ABI1	-0.49259	7.87189	-2.47351	0.0150376	0.419673	-3.71197
EVA1B	0.169438	5.98499	2.24989	0.0266123	0.685604	-4.38699		GAR1	-0.194443	6.32969	-2.47233	0.0150842	0.419805	-3.71469
PATL1	-0.203646	4.62136	-2.2493	0.0266509	0.685604	-4.38824		ATP2B4	-0.310489	8.02989	-2.47084	0.0151436	0.419805	-3.71815
FAM169A	-0.382617	8.39999	-2.24928	0.0266526	0.685604	-4.3883		TPM4	-0.229897	5.08962	-2.4702	0.0151693	0.419805	-3.71963
C4orf47	0.164476	4.59985	2.24903	0.0266686	0.685604	-4.38882		FBXW2	-0.291499	6.92923	-2.46967	0.0151902	0.419805	-3.72084
PRMT6	-0.351479	4.61744	-2.24804	0.0267341	0.685604	-4.39094		EP300	-0.24039	5.11841	-2.46958	0.0151939	0.419805	-3.72106
STMP1	-0.361116	5.24283	-2.24679	0.0268167	0.685604	-4.39362		FAM171A1	0.285454	10.0088	2.46927	0.0152062	0.419805	-3.72177
ZFHX2	-0.0132837	2.3313	-2.24554	0.0268991	0.685604	-4.39627		STAB1	-0.323055	4.09286	-2.46898	0.0152179	0.419805	-3.72244
GARS-DT	0.144215	3.06326	2.24419	0.0269893	0.685604	-4.39917		FKBP4	0.523105	4.628	2.46858	0.0152341	0.419805	-3.72338
GLIDR	0.371422	5.7471	2.24407	0.0269968	0.685604	-4.39941		MYL12B	-0.267258	8.88591	-2.46832	0.0152444	0.419805	-3.72397
FANCM	0.101093	2.52686	2.24371	0.0270211	0.685604	-4.40019		TMF1	-0.245603	4.0994	-2.46817	0.0152502	0.419805	-3.72431
MRLN	-0.0615958	2.3505	-2.24307	0.0270637	0.685604	-4.40156		YWHAE	-0.195095	11.4827	-2.46659	0.0153138	0.420703	-3.72796
C10orf143	0.0651417	2.36247	2.24292	0.0270738	0.685604	-4.40188		ZFPM2	-0.463098	4.48121	-2.46621	0.015329	0.420703	-3.72884
TBCEL	-0.112213	5.48885	-2.24245	0.0271053	0.685604	-4.40288		ACBD3	-0.307426	7.36861	-2.46562	0.0153532	0.420703	-3.73022
ABHD2	-0.249771	7.85754	-2.24233	0.0271127	0.685604	-4.40312		SCP2	-0.38336	8.4982	-2.46475	0.0153881	0.420703	-3.73222
DENND4C	-0.0778671	2.34532	-2.24174	0.0271525	0.685604	-4.40439		TGFB2	-0.231623	2.38819	-2.46468	0.0153908	0.420703	-3.73237
UBE2H	-0.261643	7.6406	-2.24132	0.0271806	0.685604	-4.40529		ACAA2	0.2951	4.63867	2.4638	0.0154268	0.420703	-3.73442
ABLIM2	0.339061	5.94645	2.24109	0.0271962	0.685604	-4.40578		IDO1	-0.347394	2.34201	-2.46377	0.0154279	0.420703	-3.73448
GPR68	0.163369	2.92103	2.23977	0.0272846	0.685604	-4.40859		MIIP	0.107278	3.62193	2.46361	0.0154343	0.420703	-3.73484
REEP3	-0.443668	8.6113	-2.2397	0.0272895	0.685604	-4.40875		PDLIM4	-0.310845	2.3708	-2.46268	0.015472	0.421213	-3.73699
MAML3	0.137234	2.83788	2.23923	0.0273205	0.685604	-4.40973		EVX1	0.144787	6.55699	2.46132	0.0155275	0.421937	-3.74013
SRCIN1	-0.481735	6.6607	-2.23873	0.0273545	0.685604	-4.41081		DMD	-0.472022	6.88554	-2.46029	0.0155697	0.421937	-3.74251
ARID1B	-0.341875	6.76445	-2.23722	0.027456	0.685604	-4.41401		GAS2L1	0.0656112	2.55963	2.4601	0.0155772	0.421937	-3.74294
TXLNGY	-0.0769391	2.37448	-2.2358	0.0275524	0.685604	-4.41705		EIF4B	0.240731	8.94397	2.45986	0.0155872	0.421937	-3.7435
PERP	-0.0233797	2.33214	-2.23505	0.0276034	0.685604	-4.41865		CLEC5A	-0.211841	2.33087	-2.4589	0.0156267	0.422082	-3.74572
DNER	-0.376617	10.1358	-2.23467	0.0276286	0.685604	-4.41944		TSPAN14	-0.263339	3.36481	-2.45865	0.0156369	0.422082	-3.74629
PRELID1	-0.227827	8.00205	-2.23459	0.027634	0.685604	-4.4196		U2AF2	-0.312267	7.20694	-2.45791	0.0156672	0.422387	-3.74799
POLR1D	-0.406547	7.48064	-2.23422	0.0276595	0.685604	-4.4204		MRNIP	0.10007	5.22917	2.45685	0.0157108	0.423048	-3.75043
RHPN1	0.205277	4.80156	2.23277	0.0277582	0.685604	-4.42348		STAU1	-0.15229	9.74438	-2.45577	0.0157554	0.423621	-3.75292
NLN	0.145876	4.79774	2.23231	0.0277898	0.685604	-4.42447		SLC35G2	-0.263229	6.50631	-2.45541	0.0157702	0.423621	-3.75374
PTBP1	0.0829651	5.2876	2.23226	0.0277931	0.685604	-4.42457		LSM14A	-0.408255	7.29975	-2.45444	0.0158104	0.423709	-3.75597
CCBE1	-0.212042	3.11549	-2.2318	0.0278244	0.685604	-4.42554		ACHE	0.405513	2.71059	2.45441	0.0158116	0.423709	-3.75604
ZDHHC2	-0.244083	3.52629	-2.23122	0.027864	0.685604	-4.42677		MED16	-0.225844	5.78009	-2.4537	0.0158412	0.423984	-3.75768
MBLAC2	-0.379001	4.54645	-2.23082	0.0278911	0.685604	-4.42762		GCA	-0.414992	7.24195	-2.45324	0.01586	0.423984	-3.75873
CREB1	-0.224108	6.9567	-2.23058	0.0279076	0.685604	-4.42813		GTPBP1	-0.182302	3.33462	-2.45254	0.0158895	0.42426	-3.76035
UBA6	-0.377008	6.67374	-2.22941	0.0279883	0.686735	-4.43063		MRPL57	-0.300583	8.46628	-2.45195	0.015914	0.424405	-3.76171
VAPB	-0.293218	8.01978	-2.22794	0.0280893	0.686735	-4.43374		DENR	-0.394675	7.83577	-2.45096	0.0159552	0.424993	-3.76397
GFPT1	-0.416756	3.37825	-2.22772	0.0281045	0.686735	-4.43421		VDAC3	-0.243136	10.3445	-2.44931	0.0160244	0.425699	-3.76777
TRUB1	-0.541104	6.34674	-2.22624	0.0282068	0.686763	-4.43735		AP1S2	0.517647	7.33189	2.44923	0.0160277	0.425699	-3.76795
AHSA2P	0.296509	2.93048	2.22589	0.0282305	0.686763	-4.43807		HTR2A	-0.381763	5.49614	-2.44896	0.0160391	0.425699	-3.76858
PGM5-AS1	-0.347095	6.65551	-2.22548	0.028259	0.686763	-4.43895		H1-0	-0.239406	7.54508	-2.44711	0.016117	0.426158	-3.77282
CLDN2	-0.0862262	2.35003	-2.22259	0.0284595	0.690286	-4.44506		C1orf174	-0.335296	5.02486	-2.44681	0.0161295	0.426158	-3.7735
SURF4	-0.298972	7.52114	-2.22048	0.0286071	0.692003	-4.44953		AKAP8	0.116629	6.09274	2.44653	0.0161413	0.426158	-3.77414
RAD23B	-0.568939	6.23182	-2.21975	0.0286585	0.692003	-4.45108		SFTPD	0.0847956	2.41748	2.44516	0.0161991	0.426158	-3.77728
SCFD2	-0.270967	6.70989	-2.21786	0.028791	0.693718	-4.45506		TCF7L2	-0.377321	6.84712	-2.44507	0.0162032	0.426158	-3.7775
AIFM2	0.0657664	3.78629	2.2164	0.028894	0.695459	-4.45815		PSMD9	-0.273229	7.01411	-2.44474	0.016217	0.426158	-3.77824
MAFB	-0.301565	4.32118	-2.21549	0.0289585	0.695699	-4.46007		HSPA1L	0.193881	3.55869	2.4446	0.0162232	0.426158	-3.77858
PSD2	0.29618	8.33124	2.21482	0.0290059	0.695699	-4.46148		HLA-G	-0.195867	5.88884	-2.44441	0.0162312	0.426158	-3.77901
ZC4H2	-0.0341402	2.43884	-2.21436	0.0290382	0.695699	-4.46245		OAS3	-0.405063	4.01566	-2.44413	0.0162429	0.426158	-3.77965
KIF3A	-0.49728	7.48246	-2.21394	0.0290684	0.695699	-4.46334		LGALS3BP	-0.503134	7.48212	-2.444	0.0162483	0.426158	-3.77993
RFFL	-0.0486266	2.35049	-2.21366	0.029088	0.695699	-4.46393		CHMP2B	-0.498198	8.18431	-2.44352	0.0162688	0.426193	-3.78104
BCL2L1	0.148541	4.83596	2.21365	0.0290889	0.695699	-4.46395		NUCB1	-0.244431	7.56309	-2.44215	0.016327	0.42698	-3.78417
ZNF682	-0.25383	4.23203	-2.21071	0.0292986	0.696528	-4.47015		IDH2	-0.29054	7.7663	-2.44146	0.0163565	0.42698	-3.78576
SELENON	-0.226591	6.35937	-2.20999	0.02935	0.696528	-4.47167		BNIP3L	-0.33843	9.22199	-2.43893	0.0164651	0.429065	-3.79156
ZDHHC9	-0.463359	7.01903	-2.20995	0.0293525	0.696528	-4.47174		ALDH3A2	-0.326018	7.79701	-2.4387	0.016475	0.429065	-3.79208
ZBTB41	-0.383204	6.6932	-2.20985	0.0293601	0.696528	-4.47196		VBP1	-0.224649	9.09617	-2.43711	0.0165433	0.429417	-3.79571
NTRK2	-0.448702	6.1557	-2.2097	0.0293703	0.696528	-4.47226		HLA-A	-0.356848	10.4648	-2.43704	0.0165465	0.429417	-3.79588
TPCN2	0.199056	3.24787	2.20673	0.0295843	0.699575	-4.47853		GSTK1	-0.211093	6.8163	-2.43561	0.0166082	0.429802	-3.79913
INO80D	0.111169	6.23829	2.20487	0.0297181	0.701347	-4.48242		CDS2	-0.326253	6.52764	-2.43511	0.01663	0.429802	-3.80028
ATP11A	-0.379274	8.74995	-2.20287	0.0298633	0.702129	-4.48662		RBX1	-0.321746	9.28283	-2.43472	0.0166469	0.429802	-3.80117
YAE1	-0.279752	5.92484	-2.20275	0.0298723	0.702129	-4.48688		TPI1	-0.357302	10.2766	-2.43392	0.0166815	0.429802	-3.80299
DAB2IP	0.153432	5.41637	2.20223	0.0299102	0.702129	-4.48798		HMGN2	-0.275061	10.3754	-2.43381	0.0166864	0.429802	-3.80325
ATF7	-0.263668	2.83672	-2.20219	0.0299126	0.702129	-4.48805		TOX3	-0.400763	3.51762	-2.43357	0.0166968	0.429802	-3.8038
UBE2J2	0.113711	7.01655	2.20128	0.0299788	0.702131	-4.48995		ELOA-AS1	0.119287	3.42744	2.4307	0.0168224	0.430514	-3.81036
ZNF346	0.189274	5.99652	2.20127	0.0299798	0.702131	-4.48998		MAN1C1	-0.0648859	2.36703	-2.43065	0.0168242	0.430514	-3.81045
NHSL1	-0.295877	2.507	-2.20073	0.0300192	0.702225	-4.49111		KCNMB4	-0.306333	6.83474	-2.43046	0.0168326	0.430514	-3.81089
KALRN	-0.735453	5.82411	-2.20036	0.0300461	0.702225	-4.49188		PRR13	-0.227029	8.56401	-2.43002	0.0168521	0.430514	-3.8119
BOD1L1	-0.394393	7.08062	-2.19985	0.0300833	0.70237	-4.49295		RNF19B	-0.196028	3.06441	-2.42952	0.0168741	0.430514	-3.81305
SAMD8	-0.299592	8.01686	-2.19897	0.0301481	0.703155	-4.49481		MYRIP	-0.597787	5.88799	-2.42949	0.0168751	0.430514	-3.8131
MIR3682	-0.36731	8.6404	-2.19829	0.0301977	0.703413	-4.49622		POLDIP2	-0.17547	4.47204	-2.42891	0.0169008	0.430514	-3.81443
SFRP2	-0.135847	2.46035	-2.19703	0.0302903	0.703413	-4.49886		VAMP4	0.175721	4.91431	2.4282	0.016932	0.430514	-3.81604
UNC93B1	-0.16288	2.37469	-2.19674	0.0303115	0.703413	-4.49947		TRIM14	-0.245599	2.45956	-2.42817	0.0169333	0.430514	-3.81611
SLC8A1	-0.482538	7.26217	-2.19643	0.030335	0.703413	-4.50013		TCF7L1	0.176246	3.01974	2.4279	0.0169454	0.430514	-3.81674
SCML1	0.0920545	2.4295	2.19627	0.0303461	0.703413	-4.50045		PUDP	-0.179469	2.86086	-2.42763	0.016957	0.430514	-3.81734
RAB30-DT	-0.0964271	4.09816	-2.19552	0.030402	0.703986	-4.50204		CDS2	-0.309646	3.78511	-2.42666	0.0170001	0.431116	-3.81956
KREMEN1	0.264264	4.06815	2.19471	0.0304617	0.704646	-4.50373		RSAD1	0.254993	6.45018	2.4259	0.0170336	0.431473	-3.82128
BBS7	-0.667384	6.26066	-2.19388	0.0305229	0.704788	-4.50546		SLC19A2	-0.236184	2.5165	-2.42545	0.0170534	0.431482	-3.8223
SMIM15	-0.290024	7.88064	-2.19215	0.0306517	0.704788	-4.50909		WIPF1	-0.562774	7.44744	-2.42501	0.0170732	0.431491	-3.82331
PPP2R2C	0.567923	6.16208	2.1921	0.0306552	0.704788	-4.50918		C5AR1	-0.52077	3.82259	-2.42416	0.0171107	0.431947	-3.82523
KLF7	-0.294907	6.48595	-2.19138	0.0307087	0.7053	-4.51068		ADCK2	0.160549	6.50893	2.4213	0.0172385	0.432694	-3.83175
MICALL2	0.238771	7.2404	2.19088	0.0307458	0.705435	-4.51172		CCR1	-0.513046	3.32638	-2.42068	0.0172662	0.432694	-3.83315
SNX14	-0.367264	6.28936	-2.19019	0.0307972	0.705896	-4.51316		PHC1	0.198299	6.59909	2.42067	0.0172666	0.432694	-3.83318
ELOVL6	-0.149461	4.21046	-2.18952	0.0308478	0.70634	-4.51458		VAMP8	-0.545797	4.63069	-2.42035	0.0172813	0.432694	-3.83392
PEX5L	-0.612804	7.86955	-2.18669	0.0310598	0.709037	-4.52048		DOC2A	-0.0568216	2.28388	-2.42034	0.0172813	0.432694	-3.83392
TAF13	-0.354629	8.74171	-2.18584	0.0311239	0.709117	-4.52225		TRIL	0.494917	5.99747	2.41999	0.0172975	0.432694	-3.83474
NUP58	-0.151939	2.91398	-2.18562	0.03114	0.709117	-4.5227		SRR	0.170714	5.26715	2.41951	0.0173188	0.432694	-3.83581
CANX	-0.195021	10.2731	-2.18539	0.0311576	0.709117	-4.52318		CCNH	-0.338793	6.9438	-2.41927	0.0173295	0.432694	-3.83636
ECSCR	-0.261231	2.75199	-2.1842	0.0312477	0.710453	-4.52567		SLC16A2	0.0554523	2.54281	2.41901	0.0173415	0.432694	-3.83696
SLC45A4	-0.239283	4.79117	-2.18131	0.0314669	0.714375	-4.53168		RHOQ	0.225013	9.07323	2.41872	0.0173545	0.432694	-3.83762
KREMEN1	0.097853	4.27622	2.18038	0.0315371	0.714375	-4.5336		FERMT2	-0.311641	8.70495	-2.41753	0.0174081	0.433093	-3.84031
MARCHF8	0.196716	2.67369	2.18025	0.0315475	0.714375	-4.53388		FXYD3	0.229324	5.04648	2.4175	0.0174095	0.433093	-3.84038
UNC5D	-0.438515	3.95463	-2.17994	0.0315709	0.714375	-4.53452		CHFR	-0.313708	6.11652	-2.41693	0.0174352	0.433201	-3.84167
ALG2	-0.337449	6.16549	-2.17943	0.0316101	0.714375	-4.53559		FGFR1	-0.2513	7.65791	-2.41654	0.0174529	0.433201	-3.84256
TMEM167A	-0.402821	7.26167	-2.1773	0.0317733	0.716644	-4.54002		CACNA1A	-0.406694	7.38113	-2.41502	0.0175217	0.434425	-3.846
GFM1	-0.467715	5.98533	-2.17716	0.0317835	0.716644	-4.5403		VEGFA	-0.308926	7.17209	-2.41317	0.017606	0.435938	-3.8502
HOXA7	0.105146	2.38632	2.17687	0.0318057	0.716644	-4.5409		DDB1	-0.124519	7.99356	-2.41282	0.017622	0.435938	-3.85099
MS4A6A	-0.627303	4.8105	-2.17599	0.0318735	0.716663	-4.54273		DHRS9	0.0947779	2.44469	2.41172	0.0176722	0.436695	-3.85348
FAM241A	-0.0462636	2.34294	-2.17553	0.0319086	0.716663	-4.54368		ZZZ3	-0.526814	5.24464	-2.41084	0.0177126	0.437206	-3.85548
SEPSECS	-0.0926795	2.67637	-2.1752	0.0319342	0.716663	-4.54436		HIGD1B	0.556446	3.99018	2.40823	0.0178328	0.439255	-3.86139
ATXN1	0.0705497	2.45541	2.17497	0.0319523	0.716663	-4.54485		PLSCR4	-0.498523	7.89294	-2.40817	0.0178352	0.439255	-3.86151
UHRF2	-0.342536	7.88662	-2.17393	0.032032	0.717448	-4.547		PIP5K1B	-0.372765	4.01595	-2.40758	0.0178624	0.439289	-3.86284
RORB	-0.428663	7.79707	-2.17312	0.0320952	0.717698	-4.54869		TPCN1	0.200539	7.69074	2.40699	0.0178901	0.439289	-3.86419
FNDC3B	-0.357021	5.60924	-2.17129	0.0322365	0.718522	-4.55247		CASC1	-0.00510715	2.25947	-2.4065	0.0179128	0.439289	-3.8653
RANBP2	-0.457382	6.39556	-2.17019	0.0323226	0.718522	-4.55476		HNMT	-0.574126	6.57938	-2.40643	0.0179156	0.439289	-3.86544
ZDHHC1	0.0796033	2.37824	2.16962	0.0323664	0.718522	-4.55592		BTBD3	-0.454288	8.39851	-2.40567	0.0179509	0.439568	-3.86716
CLUHP3	0.172925	3.80475	2.16828	0.0324712	0.719433	-4.5587		HECW1	0.176478	4.54856	2.40534	0.0179666	0.439568	-3.86792
THRAP3	-0.0192102	2.33199	-2.16602	0.0326482	0.721939	-4.56337		NCALD	-0.872908	3.84347	-2.40394	0.0180315	0.43999	-3.87108
GTF2H5	-0.0624617	2.34265	-2.16544	0.032694	0.72212	-4.56458		NUP98	-0.214691	2.43876	-2.40327	0.0180628	0.43999	-3.87259
OGT	0.481487	3.78986	2.16453	0.0327656	0.72212	-4.56646		PIBF1	-0.177207	2.48635	-2.40326	0.0180631	0.43999	-3.8726
PSAT1	-0.285316	10.1296	-2.16443	0.0327739	0.72212	-4.56667		RAB7A	-0.357021	7.77205	-2.40275	0.0180869	0.440088	-3.87376
STAT3	-0.307799	5.9414	-2.16429	0.0327844	0.72212	-4.56695		AP5M1	-0.390142	7.08588	-2.40214	0.0181157	0.440308	-3.87515
SEC22C	-0.324027	3.34343	-2.16188	0.0329748	0.724836	-4.57192		VIM	-0.476569	10.6593	-2.4007	0.0181832	0.441464	-3.8784
PTPN5	0.977811	5.05907	2.16144	0.0330098	0.724836	-4.57283		TIMM17A	-0.381938	8.76315	-2.39822	0.0182996	0.443806	-3.88397
SNAP29	-0.427096	6.71608	-2.16111	0.0330361	0.724836	-4.57352		SLPI	0.163224	2.6732	2.39769	0.0183247	0.44393	-3.88517
GRK3	-0.533406	6.82736	-2.15978	0.0331422	0.725217	-4.57627		MEF2C	-0.938179	6.34389	-2.39691	0.0183616	0.444279	-3.88692
REPS2	0.476684	3.00945	2.15946	0.0331674	0.725217	-4.57692		CLIC5	0.260508	4.83777	2.39651	0.0183809	0.444279	-3.88784
TIAL1	-0.217959	7.19192	-2.15928	0.0331819	0.725217	-4.5773		LOC101929073	0.119902	3.04547	2.39612	0.0183991	0.444279	-3.88871
RFTN2	0.317315	6.37113	2.15827	0.0332618	0.725716	-4.57936		RASSF7	0.0413606	2.61611	2.39531	0.0184375	0.444722	-3.89053
POLR2F	0.152525	5.83949	2.15818	0.0332691	0.725716	-4.57955		N4BP1	-0.110264	3.18024	-2.39465	0.0184691	0.445001	-3.89202
THRB	-0.675739	5.98852	-2.15683	0.0333771	0.725953	-4.58233		LIMS2	0.100293	5.50876	2.39228	0.0185821	0.44574	-3.89734
INIP	-0.245783	3.56934	-2.15566	0.0334711	0.725953	-4.58475		SNAPC4	0.114435	4.47658	2.39189	0.0186007	0.44574	-3.89822
ROMO1	-0.298246	8.00567	-2.15557	0.0334784	0.725953	-4.58493		NCOR1	0.0834518	2.89725	2.39176	0.0186069	0.44574	-3.89851
ZBTB8A	-0.329884	6.40417	-2.15552	0.0334825	0.725953	-4.58504		PPP1R12A	-0.432799	6.53654	-2.39175	0.0186077	0.44574	-3.89854
HDAC4	-0.286011	5.61427	-2.15527	0.0335021	0.725953	-4.58554		DNAJB9	-0.345718	7.85425	-2.39154	0.0186178	0.44574	-3.89902
ASMTL-AS1	0.103488	6.30355	2.15451	0.0335634	0.72652	-4.58711		MS4A6A	-0.74052	3.33565	-2.3911	0.0186387	0.44574	-3.9
WIPF3	0.691437	5.6822	2.1541	0.0335966	0.726542	-4.58796		HAMP	-0.812967	5.97879	-2.391	0.0186435	0.44574	-3.90022
MFSD4A	-0.172374	2.50438	-2.1529	0.0336934	0.727243	-4.59043		BORA	0.248741	2.78024	2.39041	0.0186719	0.44574	-3.90155
C4orf3	-0.207377	8.87544	-2.1517	0.0337903	0.727325	-4.59289		PLXNA1	-0.431931	2.93446	-2.38974	0.0187042	0.44574	-3.90306
GPR160	-0.0547938	2.34493	-2.15096	0.0338497	0.727325	-4.5944		ARF4	-0.269432	9.04416	-2.38919	0.0187307	0.44574	-3.9043
GZF1	-0.401746	5.67041	-2.15039	0.033896	0.727325	-4.59557		NPEPPSP1	0.261746	6.61932	2.38828	0.0187747	0.44574	-3.90635
PPP2R2D	-0.314479	5.47602	-2.15004	0.0339247	0.727325	-4.5963		KDELR2	-0.375153	6.58761	-2.38773	0.0188012	0.44574	-3.90757
USP13	0.168864	4.67249	2.14941	0.0339763	0.727325	-4.5976		C6orf120	-0.481286	5.68576	-2.38725	0.0188243	0.44574	-3.90865
CPSF2	-0.267296	3.25997	-2.14911	0.0340007	0.727325	-4.59821		CFAP298	-0.228481	6.1593	-2.38669	0.0188515	0.44574	-3.90991
AP1S2	-0.391182	7.42049	-2.14867	0.0340358	0.727325	-4.5991		NFE2L2	-0.287147	9.15446	-2.38633	0.0188689	0.44574	-3.91071
HSD3B7	-0.035111	2.33924	-2.14795	0.0340948	0.727325	-4.60059		RAB8A	-0.179757	6.93577	-2.38582	0.0188938	0.44574	-3.91186
CFAP61	-0.0253354	2.33329	-2.14792	0.0340973	0.727325	-4.60065		HSP90B1	-0.487006	6.89714	-2.38552	0.0189083	0.44574	-3.91253
CDAN1	0.124651	4.88494	2.14747	0.0341344	0.727325	-4.60158		DDX28	0.114756	2.69475	2.38486	0.0189402	0.44574	-3.914
ARID4A	-0.389219	5.98558	-2.14733	0.0341454	0.727325	-4.60186		QTRT1	0.198295	3.79845	2.38481	0.0189429	0.44574	-3.91413
TMEM108	0.0436309	2.34792	2.14722	0.0341547	0.727325	-4.60209		TSEN34	-0.340683	5.71595	-2.38476	0.0189454	0.44574	-3.91424
C1orf94	0.122523	4.97769	2.14667	0.0341997	0.727325	-4.60322		SMURF1	-0.155575	2.99261	-2.38446	0.0189596	0.44574	-3.9149
USP53	0.180209	3.5017	2.14621	0.0342371	0.727325	-4.60416		ESYT1	-0.34049	5.22636	-2.38404	0.0189805	0.44574	-3.91586
RGMB	-0.54072	6.44311	-2.14564	0.0342833	0.727325	-4.60531		SLC17A7	-1.2947	6.0311	-2.38345	0.0190089	0.44574	-3.91716
GDF11	0.156997	4.84824	2.145	0.0343362	0.727325	-4.60663		SELENOF	-0.356759	8.27698	-2.38328	0.0190175	0.44574	-3.91755
SMDT1	-0.37052	8.42398	-2.14424	0.0343987	0.727325	-4.60819		TMCO1	-0.153316	4.65923	-2.38315	0.0190235	0.44574	-3.91783
TSPAN5	-0.2897	8.19831	-2.14401	0.0344171	0.727325	-4.60865		POFUT2	0.111704	2.32429	2.38257	0.019052	0.44574	-3.91914
GRIN2A	-0.562557	5.04189	-2.14392	0.0344247	0.727325	-4.60884		BST2	-0.493254	5.48642	-2.38158	0.0191004	0.44574	-3.92135
OTUD6B-AS1	0.238683	5.96819	2.14317	0.0344862	0.727325	-4.61037		STAM2	-0.216844	2.49199	-2.3814	0.0191097	0.44574	-3.92177
ZSWIM9	0.160025	7.9183	2.14292	0.034507	0.727325	-4.61089		TUBB	-0.326345	9.65822	-2.38126	0.0191162	0.44574	-3.92207
PHC3	-0.0447386	2.36024	-2.14276	0.0345202	0.727325	-4.61121		LTBR	0.0956547	3.54542	2.38005	0.019176	0.44574	-3.92479
XBP1	0.135822	6.13123	2.14221	0.0345658	0.727325	-4.61235		RUBCNL	-0.0876569	2.31646	-2.38003	0.0191769	0.44574	-3.92484
RNF207	0.197681	3.58014	2.1422	0.0345664	0.727325	-4.61236		CEACAM6	0.221637	3.52144	2.37986	0.0191853	0.44574	-3.92521
PDPN	-0.209629	2.39557	-2.1422	0.034567	0.727325	-4.61238		KHDRBS3	-0.379177	7.23551	-2.3792	0.0192174	0.44574	-3.92668
PDE1A	-0.87222	6.01937	-2.14146	0.0346278	0.727926	-4.61388		UBXN7	0.17962	5.24861	2.37911	0.0192221	0.44574	-3.92689
RPTOR	-0.125476	2.87265	-2.13997	0.0347511	0.729382	-4.61693		SPAG6	-0.568575	2.85624	-2.37813	0.0192704	0.446394	-3.92908
ZNF518B	-0.24584	4.65728	-2.13907	0.0348261	0.729382	-4.61877		UNC119	0.231723	4.73516	2.37552	0.0193996	0.448464	-3.9349
GBP1	-0.889378	6.10839	-2.13726	0.0349762	0.730823	-4.62246		CYB5A	-0.233941	5.3461	-2.37511	0.0194201	0.448464	-3.93582
TMEM196	0.281684	3.31157	2.1372	0.034981	0.730823	-4.62258		XPOT	-0.382518	7.9637	-2.37511	0.0194203	0.448464	-3.93583
ADPRHL2	-0.247405	5.95164	-2.13649	0.0350408	0.731161	-4.62404		CAPNS1	-0.253156	9.17074	-2.37437	0.0194572	0.448848	-3.93748
GALT	0.135745	4.25794	2.13538	0.0351336	0.73144	-4.6263		TPGS2	-0.333147	6.57032	-2.37181	0.0195849	0.451044	-3.94319
C5orf15	-0.0355189	2.33863	-2.13527	0.0351426	0.73144	-4.62652		FERMT2	-0.49057	5.51818	-2.37165	0.0195929	0.451044	-3.94354
LOC100126784	0.11052	3.46115	2.13322	0.0353146	0.734119	-4.6307		IFI44	-0.492513	3.86845	-2.371	0.0196257	0.451223	-3.945
HNRNPD	-0.279325	10.1742	-2.13206	0.0354127	0.734119	-4.63308		RAB27A	-0.18207	2.71338	-2.36946	0.019703	0.451223	-3.94843
PLEKHM3	-0.501224	6.80442	-2.13188	0.0354271	0.734119	-4.63343		SPAG16	-0.402473	7.85135	-2.36911	0.0197209	0.451223	-3.94922
RSPH3	-0.424048	4.60659	-2.1317	0.0354426	0.734119	-4.6338		CCNG2	-0.283526	7.2567	-2.36906	0.0197233	0.451223	-3.94932
DTD2	-0.368204	4.59203	-2.1313	0.0354766	0.734119	-4.63462		ACACB	0.21806	3.72681	2.3689	0.0197314	0.451223	-3.94968
PHBP19	0.0863968	2.58008	2.13115	0.0354891	0.734119	-4.63492		GABBR2	-0.797951	5.86031	-2.36871	0.019741	0.451223	-3.9501
CCDC85A	0.107293	5.03949	2.13032	0.0355597	0.734119	-4.63662		ASPH	-0.279916	8.81857	-2.36867	0.0197429	0.451223	-3.95019
HAVCR2	-0.365246	3.14136	-2.12932	0.0356443	0.734119	-4.63866		LMBR1L	0.186238	4.6406	2.3682	0.0197669	0.451306	-3.95124
NIM1K	-0.200009	6.24349	-2.12886	0.0356827	0.734119	-4.63958		ZNF180	0.0467007	2.39375	2.36689	0.0198331	0.452353	-3.95416
TNC	-0.0730955	2.3418	-2.12842	0.0357202	0.734119	-4.64048		HLA-DQB1	-0.343391	2.40191	-2.36629	0.0198634	0.452521	-3.95549
H2BC4	-0.147463	2.41589	-2.12818	0.0357407	0.734119	-4.64097		SAMHD1	-0.348827	4.07972	-2.36594	0.0198812	0.452521	-3.95627
CREG2	-0.779506	5.16534	-2.12791	0.0357634	0.734119	-4.64151		TMED2	-0.486021	6.5525	-2.3645	0.0199546	0.453263	-3.95948
GFPT1	-0.468745	3.82368	-2.12788	0.0357661	0.734119	-4.64158		NOL12	0.0960295	2.30357	2.36299	0.0200321	0.454506	-3.96285
EMC8	-0.0431238	2.5117	-2.12786	0.0357679	0.734119	-4.64162		CAST	-0.283865	6.76558	-2.36263	0.0200502	0.454506	-3.96364
ADO	-0.0381517	2.34086	-2.12716	0.0358272	0.734669	-4.64304		SLC1A4	0.0789016	2.29269	2.36201	0.0200818	0.454757	-3.96501
ERI2	0.0941861	2.38221	2.12414	0.036085	0.736858	-4.64917		CALU	-0.179852	7.6616	-2.36126	0.0201206	0.454994	-3.96669
RBM47	0.0707002	2.37566	2.12338	0.0361503	0.736858	-4.65072		NRIP2	0.201491	4.18446	2.36059	0.020155	0.454994	-3.96818
ARAP1	0.182859	6.52904	2.12335	0.0361527	0.736858	-4.65077		LRIF1	-0.566025	4.9774	-2.36025	0.0201723	0.454994	-3.96893
ZNF738	-0.400153	5.84899	-2.12331	0.0361565	0.736858	-4.65086		HMGXB4	-0.259288	6.13009	-2.35952	0.02021	0.454994	-3.97055
PRAM1	-0.128834	2.37527	-2.12292	0.0361896	0.736858	-4.65165		LETM1	-0.225466	5.61207	-2.35936	0.0202186	0.454994	-3.97092
COL22A1	0.0581624	2.40872	2.12175	0.0362903	0.737467	-4.65402		IKZF1	0.189975	3.73535	2.35857	0.0202591	0.454994	-3.97266
MYO3A	-0.0060504	2.32918	-2.12116	0.0363416	0.737611	-4.65523		IL11RA	0.218328	3.00648	2.35834	0.0202709	0.454994	-3.97317
RAB11FIP1	-0.118542	2.46063	-2.12091	0.0363627	0.737611	-4.65573		CAST	-0.327957	8.23044	-2.35759	0.0203099	0.454994	-3.97484
VEZT	-0.413361	3.26164	-2.12033	0.0364131	0.73797	-4.65691		BPY2	0.143534	2.34884	2.35744	0.0203174	0.454994	-3.97516
CAMTA1	-0.295571	8.25657	-2.1197	0.0364672	0.73798	-4.65818		FTH1P5	-0.149462	12.4696	-2.35727	0.0203261	0.454994	-3.97554
STON2	-0.391937	8.68018	-2.11856	0.0365665	0.73798	-4.6605		PLA2G6	0.162409	5.35791	2.35599	0.0203925	0.45502	-3.97838
FAM228B	-0.275301	7.63579	-2.11839	0.0365808	0.73798	-4.66084		UBE3B	-0.187993	6.64703	-2.35591	0.0203968	0.45502	-3.97856
CACNG8	0.0604783	2.37743	2.11759	0.0366498	0.73798	-4.66245		COQ10B	-0.376531	5.49971	-2.35569	0.0204084	0.45502	-3.97906
BRWD1	0.0985904	3.05097	2.11729	0.0366767	0.73798	-4.66307		TAPBPL	-0.0898562	2.4207	-2.35499	0.0204447	0.45502	-3.9806
LOC100190986	0.307735	3.76035	2.11644	0.0367505	0.73798	-4.66479		DMWD	0.162607	2.53126	2.3548	0.0204545	0.45502	-3.98102
ZNF91	-0.162796	3.93948	-2.11641	0.036753	0.73798	-4.66485		TNFRSF13B	0.204834	2.5122	2.35432	0.0204797	0.45502	-3.98209
PKD1L2	0.0973142	2.38014	2.11618	0.0367732	0.73798	-4.66532		RGS14	0.772842	4.35381	2.35427	0.0204825	0.45502	-3.98221
MYO15B	0.101165	3.5445	2.11521	0.0368575	0.738147	-4.66728		LIN7C	-0.218552	8.52037	-2.35351	0.0205222	0.455446	-3.98389
C3orf80	-0.559091	2.68468	-2.11488	0.0368859	0.738147	-4.66794		TXNDC9	-0.410117	6.2266	-2.3531	0.0205433	0.455459	-3.98479
SKA2	-0.240438	7.84563	-2.11479	0.036894	0.738147	-4.66812		GPR17	-0.177023	2.29905	-2.35139	0.0206333	0.456214	-3.98859
NPAS3	-0.292936	7.87586	-2.11387	0.0369748	0.738147	-4.66999		RANBP6	-0.39237	7.37776	-2.35128	0.020639	0.456214	-3.98883
CDH4	0.117243	2.48	2.11366	0.036993	0.738147	-4.67041		SMCO4	-0.171867	2.37142	-2.34977	0.0207184	0.457513	-3.99217
TRIM13	-0.318348	5.66488	-2.11351	0.0370056	0.738147	-4.67071		TXNDC9	-0.401254	6.41298	-2.34881	0.020769	0.458176	-3.99429
ZNF704	0.288796	6.97034	2.11341	0.0370144	0.738147	-4.67091		CEBPG	-0.130607	2.36133	-2.34796	0.0208138	0.458272	-3.99617
TRMT10C	-0.437478	4.4619	-2.113	0.0370508	0.738147	-4.67175		MEF2C	-0.596507	6.68818	-2.34689	0.0208708	0.458272	-3.99854
SMIM29	-0.269647	7.2816	-2.11271	0.0370757	0.738147	-4.67232		RUSC2	-0.132316	6.22549	-2.34684	0.0208733	0.458272	-3.99865
RNF146	-0.188137	8.64639	-2.11136	0.0371949	0.738364	-4.67506		FKBP15	-0.118639	6.53244	-2.34662	0.0208848	0.458272	-3.99913
SEZ6L2	0.140215	6.23686	2.11128	0.0372019	0.738364	-4.67522		HLA-DRB4	-0.762809	3.49961	-2.34639	0.0208971	0.458272	-3.99964
SMAD5	-0.358696	6.21469	-2.11101	0.0372254	0.738364	-4.67576		AREL1	-0.353574	3.7426	-2.3455	0.0209444	0.458855	-4.0016
TMEM144	-0.401191	10.0031	-2.11036	0.0372828	0.738364	-4.67708		TBC1D5	0.140002	6.20973	2.34291	0.0210827	0.460978	-4.00733
EEPD1	-0.061462	3.4485	-2.10728	0.0375552	0.741805	-4.68329		HTR2A	-0.280701	2.40311	-2.34121	0.0211741	0.462431	-4.01109
DCDC2B	0.079828	3.29763	2.10647	0.0376264	0.742083	-4.68491		NAAA	0.245954	5.83638	2.34084	0.0211937	0.462431	-4.01189
ZNF554	0.176428	6.16024	2.10588	0.0376789	0.742083	-4.6861		SUGP2	0.159189	5.24682	2.34051	0.0212117	0.462431	-4.01263
TAF9B	-0.230589	7.87147	-2.10553	0.0377104	0.742083	-4.68681		USP8	-0.270623	4.2013	-2.33885	0.0213008	0.463607	-4.01627
EMP1	-0.247385	2.99169	-2.10546	0.0377162	0.742083	-4.68695		IL1R2	-0.338969	2.6907	-2.33814	0.0213394	0.463607	-4.01784
RBMS3	-0.0127509	2.33295	-2.10527	0.0377336	0.742083	-4.68734		EBP	-0.0533883	2.27261	-2.33811	0.0213412	0.463607	-4.01792
GNG2	-0.808317	6.48486	-2.10402	0.0378451	0.743628	-4.68986		PDLIM2	-0.341896	3.93102	-2.33796	0.0213491	0.463607	-4.01824
CAPS	-0.39216	2.79146	-2.10308	0.037929	0.743982	-4.69175		RAB5A	-0.154544	9.96551	-2.33681	0.0214113	0.464125	-4.02076
DBT	0.256366	4.10558	2.10267	0.0379659	0.74406	-4.69258		ZNF428	0.141904	5.53046	2.33665	0.02142	0.464125	-4.02112
PRICKLE1	-0.149664	2.55987	-2.10097	0.0381184	0.744536	-4.696		PURA	0.311407	5.14847	2.33637	0.0214356	0.464125	-4.02175
DPY30	-0.286123	7.80694	-2.09974	0.0382286	0.744536	-4.69846		PSMD12	-0.396073	5.85024	-2.33476	0.0215231	0.465566	-4.02529
FBXW7	-0.429289	5.69331	-2.09966	0.0382358	0.744536	-4.69862		ARID4B	-0.308335	7.65552	-2.334	0.0215642	0.465572	-4.02695
SBF2	-0.24287	7.59194	-2.09917	0.0382798	0.744536	-4.6996		DOCK2	-0.121758	2.30651	-2.33298	0.02162	0.465572	-4.02919
SCARA3	-0.463213	5.92272	-2.09907	0.0382892	0.744536	-4.69981		FCGR3B	-0.294149	5.36622	-2.3325	0.0216466	0.465572	-4.03026
GPHN	0.166392	4.95067	2.09823	0.0383649	0.744536	-4.70149		PCGF2	0.267245	3.60231	2.33183	0.0216831	0.465572	-4.03172
MIPEPP3	0.110641	6.08044	2.09722	0.0384564	0.744536	-4.70353		CNIH4	-0.36933	4.04135	-2.33174	0.0216879	0.465572	-4.03191
MTLN	-0.292698	7.16092	-2.09703	0.0384732	0.744536	-4.7039		HSPA5	-0.458233	9.6724	-2.33164	0.0216935	0.465572	-4.03214
KCNK10	-0.119157	2.4039	-2.0961	0.0385577	0.744536	-4.70577		TUG1	-0.212449	10.2559	-2.33129	0.0217131	0.465572	-4.03292
CRTAP	0.208138	7.75646	2.09608	0.038559	0.744536	-4.7058		NFATC4	0.219268	5.27124	2.33048	0.0217576	0.465572	-4.0347
ASAP1	-0.166478	8.02218	-2.09513	0.0386458	0.744536	-4.70772		RXRG	0.191615	2.5164	2.33036	0.0217641	0.465572	-4.03496
PABPC4L	-0.0293026	2.33947	-2.09479	0.0386768	0.744536	-4.7084		COL16A1	0.397557	7.90111	2.33007	0.0217802	0.465572	-4.0356
YIF1B	0.26231	4.87392	2.09406	0.0387429	0.744536	-4.70985		GLUD1	-0.307453	10.0072	-2.32988	0.0217905	0.465572	-4.03601
PSMG3	-0.424737	4.17099	-2.09401	0.0387479	0.744536	-4.70996		CHTOP	0.291705	5.92266	2.32983	0.0217934	0.465572	-4.03613
SLC5A12	0.0361191	2.34826	2.09386	0.0387617	0.744536	-4.71027		ANXA4	-0.401122	6.22835	-2.32952	0.0218106	0.465572	-4.03681
ZNF451	0.10747	3.14678	2.09383	0.038764	0.744536	-4.71032		DRD2	0.257769	6.49638	2.32932	0.0218214	0.465572	-4.03724
LSM10	-0.208234	5.24477	-2.09347	0.038797	0.744536	-4.71104		NGLY1	-0.221007	6.01507	-2.32902	0.0218378	0.465572	-4.03789
IL6R	-0.282021	3.806	-2.09339	0.038804	0.744536	-4.7112		PLCL2	0.373178	2.72527	2.32825	0.0218803	0.466032	-4.03958
TMEM230	-0.281664	9.86677	-2.09283	0.0388548	0.744536	-4.71231		RER1	-0.162652	5.65179	-2.32717	0.0219405	0.466508	-4.04197
TMEM185B	0.0864317	4.57864	2.09253	0.0388824	0.744536	-4.71292		HNRNPD	-0.249683	10.3154	-2.32701	0.0219491	0.466508	-4.04231
PEAR1	0.12157	5.10413	2.09243	0.0388913	0.744536	-4.71311		EIF3M	-0.323761	8.4826	-2.32637	0.0219846	0.466508	-4.04371
POLK	-0.286251	5.91643	-2.09232	0.0389016	0.744536	-4.71334		SPCS1	-0.315058	8.64822	-2.32633	0.0219866	0.466508	-4.04379
ABTB1	0.106234	3.0953	2.09219	0.0389136	0.744536	-4.7136		NSL1	-0.249894	8.32145	-2.32527	0.0220457	0.466952	-4.04612
ZKSCAN3	-0.0100949	2.33	-2.091	0.0390228	0.744569	-4.71599		BTF3	-0.20861	9.63269	-2.32449	0.0220892	0.466952	-4.04783
WDFY1	-0.314705	6.20864	-2.08918	0.0391895	0.744569	-4.71962		MOSPD1	-0.316875	3.59031	-2.32445	0.0220917	0.466952	-4.04793
GXYLT1	-0.0840932	5.77174	-2.08899	0.0392077	0.744569	-4.72002		SYT17	-0.38644	6.45605	-2.32445	0.0220917	0.466952	-4.04793
KCTD20	-0.509921	5.62656	-2.08876	0.039228	0.744569	-4.72046		GJA4	0.111216	2.33545	2.32366	0.0221358	0.46744	-4.04966
OLMALINC	0.472436	3.76954	2.08859	0.0392438	0.744569	-4.7208		STAT2	-0.20368	2.32376	-2.32217	0.0222191	0.468456	-4.05292
TNFRSF10C	0.0865695	2.3809	2.08818	0.0392818	0.744569	-4.72162		TTC12	0.227207	2.55417	2.32204	0.0222261	0.468456	-4.05319
ZNF260	-0.228535	6.31674	-2.0869	0.0393997	0.744569	-4.72418		PAIP1	-0.310063	7.47742	-2.32067	0.0223035	0.469642	-4.05621
IL20	0.0911213	2.65933	2.08687	0.0394029	0.744569	-4.72425		ST8SIA3	0.37791	2.55642	2.31922	0.022385	0.470912	-4.05937
PDE7B	0.329167	5.92779	2.08491	0.0395839	0.744569	-4.72815		SP3	-0.315202	7.76926	-2.31882	0.0224078	0.470945	-4.06025
CD47	-0.562665	6.55907	-2.08484	0.0395908	0.744569	-4.7283		CORT	0.252624	6.61136	2.31817	0.0224441	0.471261	-4.06166
SIX3-AS1	0.148161	5.8132	2.08465	0.0396086	0.744569	-4.72868		FXYD6	-0.5844	8.52138	-2.3172	0.0224994	0.471369	-4.06379
ADD1	0.176184	2.56328	2.08446	0.0396256	0.744569	-4.72905		TRMT5	-0.266347	9.30654	-2.31692	0.0225153	0.471369	-4.0644
RGMB	-0.502516	4.55752	-2.08421	0.0396491	0.744569	-4.72955		HLA-A	-0.271339	10.1123	-2.3165	0.0225388	0.471369	-4.06531
MRPS22	-0.157349	7.28156	-2.08378	0.039689	0.744569	-4.73041		CCL5	-0.419058	2.40356	-2.31621	0.0225553	0.471369	-4.06594
GIMAP2	-0.193398	2.55297	-2.08359	0.0397068	0.744569	-4.73079		CDH18	-0.550957	3.61959	-2.31392	0.0226857	0.473089	-4.07094
MAPK8	-0.396178	5.90829	-2.08061	0.0399846	0.746968	-4.73672		LDHB	0.15235	11.4226	2.31374	0.022696	0.473089	-4.07133
EPC2	-0.176367	6.89039	-2.07993	0.0400484	0.746968	-4.73808		PRAMEF12	0.132209	2.77259	2.31361	0.0227035	0.473089	-4.07162
DNAJC1	-0.223112	9.03877	-2.07948	0.0400908	0.746968	-4.73898		RMDN3	-0.221196	7.10681	-2.31327	0.0227228	0.473089	-4.07236
ZNRF3	-0.363812	7.55702	-2.07852	0.0401812	0.746968	-4.7409		RAB33B	-0.208641	6.7756	-2.31252	0.0227657	0.473539	-4.07399
RASGEF1A	0.0657255	2.51634	2.07821	0.0402106	0.746968	-4.74152		RGS14	0.591334	6.90479	2.31168	0.0228138	0.474097	-4.07582
ARSD	-0.0694958	2.62093	-2.0781	0.0402204	0.746968	-4.74173		ERCC8	0.0643603	2.40276	2.31122	0.0228404	0.474206	-4.07684
ESYT3	0.0928874	2.4161	2.07809	0.0402217	0.746968	-4.74176		KPNB1	0.224753	8.73189	2.31054	0.0228798	0.474446	-4.07833
NUFIP2	-0.285499	7.42345	-2.07803	0.040227	0.746968	-4.74187		SOCS5	-0.427357	6.56089	-2.31028	0.0228947	0.474446	-4.07889
CHD7	0.182784	5.13927	2.07746	0.0402812	0.746968	-4.74301		FEZF2	-0.184916	2.33643	-2.30906	0.0229651	0.474604	-4.08155
MBP	0.214579	5.71814	2.07623	0.0403966	0.746968	-4.74545		MARK3	-0.329917	6.78489	-2.30884	0.0229778	0.474604	-4.08203
CPM	0.150339	2.52071	2.07623	0.0403972	0.746968	-4.74546		TGM2	-0.39593	6.52332	-2.30878	0.0229808	0.474604	-4.08214
SAMD10	0.115569	4.07333	2.07525	0.0404895	0.747457	-4.7474		CDIPT	-0.236914	8.9698	-2.30836	0.0230053	0.474604	-4.08307
MIAT	-0.44325	8.25614	-2.07495	0.0405178	0.747457	-4.748		APC	-0.356614	7.0778	-2.30766	0.023046	0.474604	-4.0846
LINC01799	-0.0844134	2.43954	-2.07484	0.0405282	0.747457	-4.74821		AZIN1	-0.324309	7.95794	-2.30729	0.023067	0.474604	-4.08539
C9orf40	0.18431	4.11952	2.07272	0.0407295	0.747457	-4.75243		CCNI	0.180719	11.4371	2.30699	0.0230845	0.474604	-4.08604
USP16	-0.273961	7.57254	-2.07254	0.0407469	0.747457	-4.75279		SLC35A3	-0.117263	2.32064	-2.30693	0.0230882	0.474604	-4.08618
ATXN7L3	-0.229429	7.41047	-2.07244	0.0407562	0.747457	-4.75299		TUT4	0.100677	2.31615	2.30682	0.0230946	0.474604	-4.08643
GORAB	-0.301189	3.54765	-2.07217	0.0407813	0.747457	-4.75351		INTS6	-0.181586	3.42757	-2.30573	0.0231579	0.475134	-4.08879
PPP1R35	-0.162836	5.99935	-2.07208	0.0407901	0.747457	-4.75369		PPP1CB	-0.379008	7.88551	-2.30564	0.0231632	0.475134	-4.089
PPM1L	-0.440615	6.71369	-2.07142	0.0408528	0.747457	-4.755		KIF1C	0.302023	9.06054	2.30408	0.0232539	0.475689	-4.09238
SGO2	-0.0702431	2.35549	-2.07141	0.0408541	0.747457	-4.75502		KANK3	0.0875564	2.7753	2.30385	0.0232676	0.475689	-4.09289
HIPK3	-0.269087	9.56162	-2.07054	0.0409369	0.74776	-4.75674		MBD4	-0.279474	6.63746	-2.3037	0.0232759	0.475689	-4.0932
TUSC3	0.0976531	2.43483	2.06889	0.0410946	0.748053	-4.76001		KDM3B	-0.45778	6.66463	-2.30281	0.0233284	0.475886	-4.09515
EXOC8	-0.42093	5.40269	-2.06881	0.0411029	0.748053	-4.76019		ZNF274	-0.192853	6.02415	-2.30235	0.0233553	0.475999	-4.09615
CFAP70	-0.491297	3.85917	-2.06784	0.0411955	0.748053	-4.7621		VPS9D1	-0.125214	2.51085	-2.3019	0.0233812	0.476089	-4.09711
STAG3L4	-0.175091	2.8356	-2.06695	0.0412808	0.748053	-4.76386		YTHDF1	-0.322613	8.05115	-2.30143	0.0234088	0.476214	-4.09813
ZSCAN16-AS1	0.0326038	2.59173	2.06683	0.0412928	0.748053	-4.7641		CACYBP	0.13946	4.02996	2.3002	0.0234815	0.477186	-4.10082
COPS7B	-0.125108	4.2406	-2.06679	0.0412962	0.748053	-4.76417		CYB5B	-0.227467	5.39242	-2.29926	0.0235369	0.477191	-4.10286
EMSY	0.165577	3.38535	2.06643	0.0413315	0.748053	-4.7649		MRPS28	-0.428264	7.09063	-2.29916	0.0235427	0.477191	-4.10307
DIO2	-0.409568	3.29701	-2.06586	0.0413864	0.748053	-4.76603		CD69	-0.0981021	2.28008	-2.29723	0.023657	0.478721	-4.10726
LRRC75B	0.102092	6.58642	2.06529	0.0414415	0.748053	-4.76716		SCG3	-0.583261	4.80148	-2.29702	0.0236694	0.478721	-4.10772
KIZ	0.258999	2.65574	2.0649	0.0414789	0.748053	-4.76792		HLA-DOA	0.173584	3.04107	2.29651	0.0236997	0.478721	-4.10882
ERGIC2	0.137392	5.59017	2.06453	0.0415149	0.748053	-4.76866		MECP2	-0.196525	7.47828	-2.29643	0.0237044	0.478721	-4.10899
ALOX12-AS1	-0.0266507	2.33954	-2.06414	0.0415519	0.748053	-4.76942		HIF1AN	-0.173527	3.03192	-2.29544	0.023763	0.479469	-4.11113
HOOK3	-0.396359	6.72643	-2.06398	0.0415683	0.748053	-4.76975		SPATS2L	-0.264854	7.98734	-2.29505	0.0237865	0.479476	-4.11199
IKZF4	-0.236165	4.41012	-2.06374	0.0415911	0.748053	-4.77022		SHOC2	-0.341334	7.71427	-2.29468	0.0238085	0.479476	-4.11279
KMT5A	-0.0509623	3.68334	-2.06317	0.0416466	0.748053	-4.77135		C11orf58	-0.203525	10.0003	-2.29416	0.0238392	0.479476	-4.1139
SGCD	0.226814	4.45561	2.06303	0.0416597	0.748053	-4.77162		SEC31B	0.191052	3.22928	2.29398	0.0238497	0.479476	-4.11428
ZNF696	0.193725	4.60919	2.06302	0.0416612	0.748053	-4.77165		MZB1	0.216647	2.90903	2.29325	0.0238936	0.479912	-4.11588
RNASEH2B	-0.0453908	2.42278	-2.06295	0.0416676	0.748053	-4.77178		CNOT2	-0.308002	7.38663	-2.2929	0.0239146	0.479912	-4.11663
AGPS	-0.371026	4.2942	-2.0628	0.0416818	0.748053	-4.77207		PDIA6	-0.312109	7.62505	-2.29117	0.0240185	0.480919	-4.12039
LINC02606	-0.0879076	2.3462	-2.06158	0.0418005	0.749288	-4.77448		DNAJB14	-0.40914	6.15903	-2.29109	0.0240232	0.480919	-4.12055
HDAC10	0.145985	4.46816	2.06103	0.0418541	0.749288	-4.77557		FGF18	-0.0374257	2.5189	-2.29098	0.0240297	0.480919	-4.12079
LOC400499	0.135114	4.83458	2.06084	0.0418729	0.749288	-4.77595		SENP2	0.108608	3.95322	2.28935	0.0241277	0.482445	-4.12431
PRKAA2	-0.330105	5.16525	-2.06073	0.0418834	0.749288	-4.77617		DEGS1	-0.255525	7.84543	-2.28823	0.0241955	0.483013	-4.12674
PTAR1	-0.325057	4.93541	-2.06034	0.0419214	0.749374	-4.77694		TM9SF3	-0.302853	7.84543	-2.28816	0.0241996	0.483013	-4.12688
ERO1A	-0.321678	6.74452	-2.05991	0.0419634	0.749531	-4.77779		ABI2	0.258476	4.3255	2.28711	0.024263	0.483422	-4.12915
ATE1	0.190361	5.33046	2.05745	0.0422039	0.752062	-4.78264		KDM2A	0.0880401	2.99859	2.2864	0.0243063	0.483422	-4.13069
ZFP90	0.061767	2.53369	2.05687	0.0422605	0.752062	-4.78377		RARB	0.238445	4.01594	2.28593	0.0243345	0.483422	-4.13169
RCHY1	-0.171393	3.99284	-2.05486	0.042459	0.753614	-4.78775		TTF1	0.150779	2.98427	2.28561	0.0243541	0.483422	-4.13239
NEK6	-0.447479	5.08965	-2.05392	0.0425514	0.754661	-4.7896		C6orf15	0.120627	2.81928	2.28557	0.0243568	0.483422	-4.13249
GPAT4	-0.126841	3.8266	-2.05324	0.0426183	0.75489	-4.79093		TUBB	-0.314342	9.54565	-2.28522	0.0243775	0.483422	-4.13322
RAB6B	-0.472483	5.28834	-2.05311	0.0426312	0.75489	-4.79119		SNAP23	-0.39013	7.26308	-2.28468	0.0244106	0.483422	-4.13439
SKIL	-0.31477	7.38041	-2.05226	0.0427151	0.755783	-4.79285		LRP1B	-0.326073	4.02552	-2.28445	0.0244249	0.483422	-4.1349
TMEM167A	-0.226365	8.98003	-2.05156	0.0427847	0.755873	-4.79423		HLA-G	-0.344362	8.8144	-2.28389	0.0244589	0.483422	-4.1361
DCLRE1B	-0.113074	4.20424	-2.05154	0.0427872	0.755873	-4.79428		PLIN2	-0.293706	4.35122	-2.28388	0.0244594	0.483422	-4.13612
SPACA6	0.131958	2.588	2.0503	0.0429104	0.757457	-4.79672		COMMD8	-0.23017	6.34026	-2.28253	0.024542	0.484243	-4.13903
SHANK2	-0.559226	4.44246	-2.04993	0.0429473	0.757516	-4.79745		AP1B1	-0.142936	7.72915	-2.28249	0.0245446	0.484243	-4.13912
DCAF13	-0.404845	5.44999	-2.04922	0.0430174	0.75816	-4.79883		ZNF292	-0.260514	8.54972	-2.28145	0.0246084	0.484431	-4.14137
CCDC167	-0.127056	5.21797	-2.04845	0.0430946	0.758338	-4.80036		HLA-DQB1	-0.317268	2.38935	-2.2814	0.0246112	0.484431	-4.14147
TMEM50B	-0.263168	8.11438	-2.04749	0.0431907	0.758846	-4.80224		MYH14	0.140634	2.55705	2.28096	0.0246381	0.484431	-4.14241
F11R	0.132268	4.11584	2.04665	0.0432743	0.75892	-4.80388		MTDH	-0.28261	7.59982	-2.28039	0.0246732	0.484431	-4.14364
TRIR	0.136538	2.91166	2.04607	0.0433329	0.75892	-4.80503		RPH3A	-0.773608	6.56879	-2.2803	0.0246786	0.484431	-4.14383
LYPLAL1	-0.248629	7.63824	-2.04564	0.0433753	0.75892	-4.80586		RMDN1	-0.310297	2.95397	-2.27976	0.0247119	0.484431	-4.145
TFDP2	-0.149477	2.40342	-2.04549	0.0433908	0.75892	-4.80616		PITPNA	-0.240884	4.55868	-2.27847	0.0247916	0.484431	-4.14778
AAK1	-0.218925	6.82079	-2.04488	0.0434517	0.759071	-4.80735		PRKCH	0.135492	4.7198	2.27826	0.0248047	0.484431	-4.14824
BLOC1S2	-0.386263	7.94328	-2.04468	0.0434725	0.759071	-4.80776		ANAPC13	-0.204106	8.42051	-2.27788	0.0248283	0.484431	-4.14906
LRRC46	-0.250873	2.58248	-2.04336	0.0436053	0.759949	-4.81034		SWAP70	-0.347652	6.10565	-2.27763	0.0248434	0.484431	-4.14958
ODF3	0.113808	4.03556	2.04127	0.0438161	0.759949	-4.81443		EIF3J	-0.215766	8.27191	-2.27756	0.0248478	0.484431	-4.14974
PNO1	0.146002	2.78719	2.04052	0.0438917	0.759949	-4.81589		HDGFL3	-0.282335	8.44423	-2.27754	0.024849	0.484431	-4.14978
CLMN	-0.394404	5.24061	-2.04048	0.0438965	0.759949	-4.81598		SMARCA5	-0.361499	6.12774	-2.27754	0.0248493	0.484431	-4.14979
LARS1	-0.294541	8.44485	-2.04019	0.0439257	0.759949	-4.81654		FN1	-0.450482	7.96444	-2.27654	0.0249112	0.484431	-4.15194
LYPLAL1	-0.370886	7.08183	-2.04012	0.0439324	0.759949	-4.81667		TAOK3	0.0688116	6.06553	2.27644	0.0249172	0.484431	-4.15215
ZNF433-AS1	-0.0290434	2.33898	-2.03939	0.0440064	0.759949	-4.8181		NPEPPSP1	0.199881	6.8386	2.27632	0.0249248	0.484431	-4.15241
LINC01010	-0.025384	2.33463	-2.03933	0.044013	0.759949	-4.81823		TAZ	0.0724142	2.73495	2.27514	0.0249982	0.485018	-4.15495
VPS37A	-0.268769	4.88261	-2.03912	0.0440347	0.759949	-4.81864		CGRRF1	-0.293964	6.51935	-2.27466	0.0250275	0.485018	-4.15596
BCAT1	-0.464372	6.9847	-2.03909	0.0440369	0.759949	-4.81868		ARHGEF17	0.36031	7.14831	2.27397	0.0250709	0.485018	-4.15746
POP4	0.0950202	2.9343	2.03904	0.0440421	0.759949	-4.81879		PDIA6	-0.254333	7.76171	-2.27291	0.0251372	0.485018	-4.15974
DELE1	-0.193385	2.91498	-2.03812	0.0441361	0.759949	-4.82059		CLU	-0.345023	8.86297	-2.27277	0.0251458	0.485018	-4.16004
GATM	0.217224	2.62114	2.03785	0.0441636	0.759949	-4.82112		KLK2	-0.0121762	2.26205	-2.27244	0.0251665	0.485018	-4.16074
KCNB1	-0.497522	7.08751	-2.03693	0.0442572	0.759949	-4.82291		VPS26C	-0.154326	4.25981	-2.2719	0.0252003	0.485018	-4.16191
UBAP1L	0.143143	2.49419	2.03679	0.0442716	0.759949	-4.82319		ACHE	0.283941	3.49203	2.27184	0.0252039	0.485018	-4.16203
TNRC6B	0.326419	4.90466	2.03654	0.0442978	0.759949	-4.82369		RASA1	-0.416383	6.80973	-2.27183	0.0252047	0.485018	-4.16205
RAB4B	0.283776	7.09083	2.0358	0.0443732	0.759949	-4.82513		CELSR3	-0.115167	2.3447	-2.27177	0.0252082	0.485018	-4.16217
TSNARE1	0.116955	2.69934	2.03542	0.0444115	0.759949	-4.82586		NIPAL2	0.217519	3.01141	2.27157	0.0252207	0.485018	-4.16261
BCAT1	-0.309196	7.04816	-2.03539	0.0444153	0.759949	-4.82593		CRH	-0.254797	2.3471	-2.27128	0.0252388	0.485018	-4.16322
GATA6-AS1	0.106131	6.5598	2.0344	0.0445166	0.759949	-4.82786		TTC37	-0.56551	5.70117	-2.27068	0.0252765	0.485322	-4.16451
FGL2	-0.485432	5.3113	-2.03422	0.0445353	0.759949	-4.82821		POLR1D	-0.344271	6.46295	-2.26988	0.0253269	0.485869	-4.16623
EPSTI1	-0.174176	2.38902	-2.03392	0.0445653	0.759949	-4.82878		COG5	-0.22385	5.23541	-2.26828	0.0254276	0.487073	-4.16966
EPHA5	-0.190592	2.44575	-2.03351	0.0446082	0.759949	-4.8296		NOP14-AS1	-0.0583063	2.27097	-2.26819	0.0254335	0.487073	-4.16986
RBIS	-0.318851	7.60323	-2.03289	0.0446714	0.759949	-4.8308		SEPHS2	-0.260576	4.10564	-2.26756	0.0254735	0.48742	-4.17122
SLC30A9	-0.129072	2.55502	-2.03245	0.0447168	0.759949	-4.83166		CD40	-0.131608	2.73186	-2.26632	0.0255517	0.488365	-4.17386
HAPLN3	-0.0619425	4.50485	-2.03241	0.0447217	0.759949	-4.83175		PPIF	-0.338123	7.37384	-2.26559	0.0255983	0.488365	-4.17543
CHD1	-0.258842	4.19525	-2.03204	0.0447596	0.759949	-4.83247		GAPDH	-0.167066	13.6286	-2.26546	0.0256062	0.488365	-4.1757
TMEM178B	0.0444539	2.61817	2.03161	0.0448035	0.759949	-4.8333		SPOUT1	0.151929	2.56152	2.2648	0.0256483	0.488365	-4.17712
FAM199X	-0.274596	8.59822	-2.03138	0.0448272	0.759949	-4.83374		MAD2L1BP	0.0442794	2.45496	2.26435	0.0256768	0.488365	-4.17808
SREBF2	0.12926	5.88227	2.03118	0.0448481	0.759949	-4.83414		PYGL	-0.220809	3.1477	-2.26232	0.0258065	0.488365	-4.18243
FAM210A	-0.18778	3.50154	-2.03098	0.0448686	0.759949	-4.83452		BUB3	-0.371948	8.02667	-2.26208	0.0258222	0.488365	-4.18295
SMYD1	0.0834334	5.1612	2.03057	0.0449109	0.759949	-4.83532		NUDT1	0.204282	3.64632	2.26196	0.0258296	0.488365	-4.1832
KIAA1143	-0.337721	7.8776	-2.03056	0.0449121	0.759949	-4.83534		RUBCNL	-0.10335	2.75121	-2.26145	0.025862	0.488365	-4.18428
APH1A	0.0708491	2.9456	2.02995	0.0449748	0.759949	-4.83652		ABCE1	-0.330048	5.92033	-2.2614	0.0258654	0.488365	-4.18439
TJP2	-0.0496889	2.34868	-2.02962	0.045009	0.759949	-4.83717		SEC61G	-0.329183	7.66897	-2.26136	0.025868	0.488365	-4.18448
EBF4	0.106482	4.14418	2.02959	0.0450128	0.759949	-4.83724		UNC45A	0.135179	5.72375	2.26129	0.0258728	0.488365	-4.18464
CHURC1	-0.501911	7.59843	-2.02842	0.0451339	0.760516	-4.83951		ENGASE	0.0731208	5.66613	2.26128	0.025873	0.488365	-4.18465
SURF4	-0.134818	6.40561	-2.02802	0.0451754	0.760516	-4.84029		MXD3	0.17535	4.55946	2.26126	0.0258746	0.488365	-4.1847
GBP1	-0.038713	2.33605	-2.02791	0.0451871	0.760516	-4.84051		CLASP1	-0.257097	7.52209	-2.26092	0.0258963	0.488365	-4.18542
GAN	-0.350024	6.63716	-2.02773	0.0452059	0.760516	-4.84086		FOXD1	0.105905	2.31337	2.26081	0.0259035	0.488365	-4.18566
SSBP2	-0.408758	3.8897	-2.02689	0.0452934	0.761421	-4.84249		PHIP	-0.341247	7.00153	-2.26074	0.0259079	0.488365	-4.18581
AKIRIN1	-0.375121	6.03726	-2.02498	0.0454921	0.763631	-4.8462		ATG3	-0.309984	8.60297	-2.26051	0.0259225	0.488365	-4.18629
COL27A1	0.0891264	5.49169	2.02439	0.0455544	0.763631	-4.84735		RPN1	-0.306671	6.87239	-2.26023	0.0259406	0.488365	-4.1869
TIGD7	-0.162582	2.96699	-2.02434	0.0455593	0.763631	-4.84744		RIC8B	0.482984	6.46858	2.25888	0.0260271	0.489385	-4.18977
BMPR1A	-0.266754	5.59803	-2.02433	0.0455601	0.763631	-4.84746		LSM6	-0.178944	6.26958	-2.2587	0.0260388	0.489385	-4.19016
ZXDB	-0.223279	3.6216	-2.02283	0.0457181	0.765519	-4.85039		JMJD1C	-0.343651	6.5799	-2.25833	0.0260627	0.48942	-4.19095
DPP10	-0.40383	3.53545	-2.02197	0.0458084	0.765519	-4.85205		HMGN1	-0.243715	8.66809	-2.25794	0.0260881	0.48942	-4.19179
FAM95A	0.0509097	2.77957	2.02131	0.0458777	0.76611	-4.85333		DCAF15	0.0793876	2.34814	2.25765	0.0261068	0.48942	-4.1924
RSPH9	-0.00613592	2.32952	-2.01994	0.0460216	0.766979	-4.85598		IGF1R	0.79484	5.96243	2.25583	0.0262247	0.491215	-4.19629
SRA1	-0.123088	4.55492	-2.01966	0.0460517	0.766979	-4.85653		KPNA2	-0.330747	7.50124	-2.25483	0.0262894	0.491912	-4.19841
FTCD	0.123353	2.69663	2.01962	0.0460557	0.766979	-4.8566		FASTKD3	-0.340808	4.86965	-2.25426	0.0263268	0.491912	-4.19964
MYO10	0.0463129	2.35534	2.01942	0.046077	0.766979	-4.85699		ZRSR2	0.197286	7.2124	2.25417	0.0263324	0.491912	-4.19982
RIC1	0.104859	2.69108	2.01856	0.0461676	0.767544	-4.85865		ORMDL2	-0.269123	3.65217	-2.25389	0.0263504	0.491912	-4.20041
MCRIP2	0.147985	6.42047	2.0181	0.0462167	0.767795	-4.85955		NR4A1	0.219163	6.02006	2.25347	0.0263781	0.492014	-4.20132
LINC01578	-0.265284	10.0996	-2.01736	0.0462947	0.768274	-4.86098		TM2D1	-0.453964	5.97638	-2.25009	0.0265994	0.495526	-4.20852
HAUS2	-0.0895209	2.49299	-2.01719	0.0463136	0.768274	-4.86132		GANAB	-0.216088	7.61092	-2.24991	0.026611	0.495526	-4.2089
ZNRF1	-0.268264	3.48339	-2.01656	0.0463801	0.768558	-4.86253		HLA-J	-0.361962	7.57291	-2.24886	0.02668	0.496396	-4.21113
HECW1	-0.290849	3.13078	-2.01638	0.0463987	0.768558	-4.86287		OSMR	-0.218993	2.63691	-2.2475	0.0267697	0.496625	-4.21402
CCAR1	-0.15892	5.30678	-2.01493	0.0465538	0.769652	-4.86569		ELF1	-0.212463	4.90273	-2.24745	0.0267728	0.496625	-4.21412
LMBR1	0.0463216	2.34938	2.01478	0.0465699	0.769652	-4.86598		RALGAPA1	-0.34779	8.04968	-2.24715	0.0267929	0.496625	-4.21477
CDH11	-0.106227	2.44736	-2.01473	0.0465754	0.769652	-4.86608		PDLIM1	-0.707438	3.66631	-2.24708	0.0267976	0.496625	-4.21492
DNAJC10	-0.341865	7.4664	-2.01323	0.0467351	0.769652	-4.86897		PIP4K2B	0.328639	5.65807	2.24651	0.0268356	0.496625	-4.21614
GINM1	-0.293887	6.69768	-2.01282	0.0467791	0.769652	-4.86977		SALL2	0.26504	8.68571	2.24631	0.0268486	0.496625	-4.21655
AP2A1	-0.130261	7.45479	-2.01278	0.0467831	0.769652	-4.86984		USP9X	-0.327755	6.93122	-2.24598	0.0268703	0.496625	-4.21725
DDX60L	-0.324592	3.18578	-2.01225	0.0468403	0.769652	-4.87087		ZFP30	-0.121217	2.60874	-2.24597	0.0268712	0.496625	-4.21728
ARL8A	-0.266303	8.49558	-2.01223	0.046842	0.769652	-4.8709		CYB5B	-0.315889	5.38128	-2.24553	0.0269002	0.496748	-4.21821
MAPK8	-0.147006	2.85856	-2.01164	0.0469061	0.769652	-4.87205		ESR1	0.224469	2.44393	2.24489	0.0269424	0.496761	-4.21956
CYB5B	0.266156	4.76089	2.0116	0.0469103	0.769652	-4.87213		LILRB2	-0.054332	2.27783	-2.24485	0.0269456	0.496761	-4.21966
ZNF594	-0.118533	2.45361	-2.0112	0.046953	0.769652	-4.8729		IMPDH2	-0.324192	7.64028	-2.24342	0.0270404	0.49733	-4.22269
GSN	0.151045	5.36699	2.01105	0.0469688	0.769652	-4.87318		RAD17	0.132291	6.42494	2.24327	0.0270506	0.49733	-4.22301
SENP7	-0.227102	5.33991	-2.01067	0.0470102	0.769652	-4.87393		DARS1	-0.263579	8.2337	-2.24326	0.0270514	0.49733	-4.22304
FAH	-0.0299141	2.41411	-2.00966	0.0471189	0.77002	-4.87587		GAPVD1	-0.235126	7.79196	-2.24304	0.027066	0.49733	-4.2235
NUMA1	-0.189065	3.80748	-2.00951	0.047135	0.77002	-4.87616		EXO1	-0.0104036	2.26087	-2.24179	0.0271491	0.497993	-4.22614
ZNF703	0.284591	5.69234	2.00849	0.0472443	0.771247	-4.87812		MANSC1	-0.259981	4.23049	-2.24089	0.0272094	0.497993	-4.22805
MAGI1	-0.323574	6.87543	-2.00711	0.0473937	0.77168	-4.88078		RFNG	0.139971	2.6951	2.24063	0.0272272	0.497993	-4.22862
ACY3	0.153712	3.95826	2.00698	0.0474076	0.77168	-4.88103		TLK1	-0.258642	7.45732	-2.24058	0.0272301	0.497993	-4.22871
TRIM56	-0.254921	4.62082	-2.00582	0.0475333	0.772927	-4.88326		CETN3	-0.327862	7.52983	-2.24051	0.0272347	0.497993	-4.22885
PCBP2	0.0402321	2.35125	2.00555	0.047563	0.772927	-4.88379		IL21	0.0378864	2.27382	2.24009	0.0272634	0.497993	-4.22976
PPM1A	-0.210382	4.57256	-2.00533	0.0475868	0.772927	-4.88421		AKAP9	-0.238776	2.44611	-2.2393	0.027316	0.497993	-4.23142
DDX21	-0.219509	7.07598	-2.00408	0.0477233	0.773201	-4.88663		FN1	-0.426014	8.41381	-2.23888	0.0273444	0.497993	-4.23231
SV2B	-0.669222	4.88711	-2.00397	0.0477347	0.773201	-4.88683		KCNAB1	0.374111	2.76475	2.23882	0.0273487	0.497993	-4.23245
NAF1	-0.236128	4.43224	-2.0033	0.0478081	0.773201	-4.88812		COL1A1	0.206921	5.24572	2.23778	0.0274185	0.498829	-4.23464
WDR90	0.0683607	5.18243	2.00322	0.0478164	0.773201	-4.88827		PLPP3	-0.265875	9.75532	-2.23747	0.0274396	0.498829	-4.2353
JAK3	-0.23534	2.9853	-2.0031	0.0478295	0.773201	-4.8885		DCP2	-0.360917	6.95195	-2.23708	0.0274658	0.498899	-4.23613
VEZT	-0.238895	5.99668	-2.00267	0.0478769	0.773201	-4.88934		SGSM2	0.242576	7.08558	2.23639	0.0275122	0.499014	-4.23758
ZC3H18	0.179026	6.5722	2.00224	0.0479234	0.773201	-4.89016		GRK6	-0.0226121	2.26623	-2.23632	0.0275171	0.499014	-4.23773
RGS22	-0.0816331	4.0093	-2.00166	0.0479873	0.773201	-4.89128		CEP57	0.286365	4.13192	2.23573	0.0275574	0.499089	-4.23899
BBS1	0.0342654	2.85627	2.0016	0.0479937	0.773201	-4.89139		MAPKAPK5	0.167616	4.25073	2.2356	0.0275661	0.499089	-4.23927
CFLAR	-0.3128	5.41092	-2.00054	0.0481099	0.773201	-4.89343		SAT1	-0.347353	9.45379	-2.23398	0.0276762	0.500064	-4.24269
SFT2D1	-0.0136178	2.33294	-2.00048	0.0481159	0.773201	-4.89354		ZSCAN26	-0.093715	2.7577	-2.2337	0.0276949	0.500064	-4.24328
RASAL2	-0.28627	5.63209	-1.99998	0.0481712	0.773201	-4.8945		EPS15	-0.286557	9.52638	-2.23362	0.0277004	0.500064	-4.24345
MDM2	-0.22671	6.40053	-1.99984	0.0481865	0.773201	-4.89477		CDIP1	0.150644	3.84047	2.23348	0.02771	0.500064	-4.24374
IL12RB1	0.0443597	2.78843	1.99919	0.048258	0.773201	-4.89602		SRSF5	0.328346	4.63382	2.23307	0.0277378	0.500158	-4.24461
BCAP29	-0.34928	7.13831	-1.999	0.0482786	0.773201	-4.89638		ADAM19	0.162742	2.35488	2.23237	0.027786	0.500621	-4.2461
SNTB2	-0.278873	2.67165	-1.99841	0.0483444	0.773201	-4.89753		VEGFA	-0.314774	3.70904	-2.23203	0.0278089	0.500627	-4.24681
DENND11	0.524885	3.44768	1.9981	0.0483785	0.773201	-4.89812		EXOC2	0.062492	2.51336	2.23123	0.0278637	0.501208	-4.2485
TMED2	-0.323509	9.96861	-1.99757	0.0484362	0.773201	-4.89913		PLCH1	-0.271787	3.70084	-2.23085	0.0278893	0.501262	-4.24929
USP8	-0.185543	3.12575	-1.99699	0.0485005	0.773201	-4.90024		LDHA	-0.416936	10.8001	-2.23	0.0279479	0.50153	-4.2511
UMAD1	-0.222407	3.70673	-1.99691	0.0485089	0.773201	-4.90039		ATP6V0E1	-0.264348	8.59084	-2.22998	0.0279493	0.50153	-4.25114
FAM229B	-0.217588	7.89988	-1.99678	0.0485234	0.773201	-4.90064		DAAM1	-0.446993	6.81766	-2.22865	0.0280407	0.502359	-4.25395
FUBP3	-0.141312	3.04052	-1.99666	0.0485372	0.773201	-4.90088		APOL6	-0.0872665	2.29827	-2.2274	0.0281266	0.50347	-4.25658
TMEM175	0.0425291	6.05449	1.99655	0.0485493	0.773201	-4.90109		KLHL20	0.265182	4.69813	2.22709	0.0281481	0.50347	-4.25724
WDR78	-0.0997156	2.38871	-1.99566	0.0486475	0.773201	-4.90279		PTPRA	-0.247732	8.26058	-2.22626	0.0282056	0.503827	-4.25899
PSPC1	-0.250967	6.58279	-1.99544	0.0486719	0.773201	-4.90322		EBAG9	-0.367582	8.0044	-2.226	0.0282233	0.503827	-4.25953
RBM24	-0.370078	5.01169	-1.99515	0.048704	0.773201	-4.90377		APPBP2	-0.2805	8.49129	-2.22582	0.0282361	0.503827	-4.25992
IPO8	-0.154892	7.77483	-1.99494	0.0487269	0.773201	-4.90417		CCDC88A	-0.349834	2.60907	-2.22464	0.0283173	0.50487	-4.26239
SHC3	-0.771205	7.40212	-1.99477	0.0487465	0.773201	-4.90451		LSM1	-0.188757	7.30243	-2.22395	0.0283654	0.505322	-4.26385
SF3B6	-0.2869	8.22843	-1.99471	0.0487533	0.773201	-4.90462		SAR1B	-0.443303	7.15028	-2.22361	0.0283893	0.505343	-4.26457
SGMS2	-0.0866317	2.34606	-1.99466	0.0487583	0.773201	-4.90471		RPL23A	0.101642	12.9535	2.22303	0.0284291	0.505647	-4.26578
CD47	-0.340644	9.8266	-1.99457	0.0487682	0.773201	-4.90488		STK24	-0.276362	8.76181	-2.22109	0.0285646	0.507038	-4.26986
FARP1	-0.367066	7.00417	-1.99415	0.0488152	0.773404	-4.90569		PDGFRB	0.263332	6.33632	2.22061	0.0285986	0.507038	-4.27089
DUSP1	0.124646	2.92682	1.99354	0.0488824	0.773925	-4.90685		PHF1	0.163564	5.7415	2.22019	0.0286277	0.507149	-4.27176
LYRM7	-0.343526	8.30421	-1.99163	0.0490951	0.775385	-4.91051		CSPG5	-0.299883	8.8879	-2.21924	0.0286944	0.507925	-4.27376
TRPM3	0.451022	6.08202	1.99108	0.0491574	0.775385	-4.91158		PLEKHA6	0.162985	3.50984	2.2179	0.0287887	0.509189	-4.27658
GRASP	0.170487	6.93354	1.99062	0.0492087	0.775385	-4.91245		SLC15A3	-0.209804	2.36852	-2.21716	0.0288407	0.509266	-4.27813
POLN	0.0491688	2.63304	1.98985	0.0492951	0.775578	-4.91393		AKAP12	-0.407003	7.58527	-2.21666	0.028876	0.509266	-4.27918
SYT8	0.100566	4.00182	1.98962	0.0493201	0.775578	-4.91436		PAIP1	-0.231648	8.39639	-2.21656	0.0288832	0.509266	-4.27939
CCDC50	-0.166438	2.62748	-1.9891	0.0493782	0.775578	-4.91535		NOVA1	-0.19444	2.51624	-2.21645	0.028891	0.509266	-4.27962
HOTAIRM1	0.15529	6.83869	1.98895	0.0493951	0.775578	-4.91564		MTHFD2	-0.794852	5.30187	-2.21621	0.0289077	0.509266	-4.28012
AKIRIN2	-0.325918	7.58785	-1.98892	0.049399	0.775578	-4.9157		TCEAL1	-0.277944	7.64661	-2.21588	0.028931	0.509273	-4.28081
SLC25A29	0.187918	7.46843	1.9878	0.0495248	0.777012	-4.91784		GRIK2	-0.401499	6.71381	-2.21547	0.0289603	0.509329	-4.28168
DNAJB11	-0.21766	7.02104	-1.98636	0.0496871	0.777721	-4.9206		SVEP1	0.170124	4.88395	2.21516	0.0289821	0.509329	-4.28233
MON1A	0.13794	4.84256	1.98523	0.0498142	0.777721	-4.92275		SYNCRIP	-0.386141	5.33263	-2.21486	0.029003	0.509329	-4.28295
ZNF711	-0.357253	6.87773	-1.98461	0.0498837	0.777721	-4.92392		ERV3-2	-0.0626574	2.27424	-2.21448	0.0290302	0.509404	-4.28375
FAM81B	-0.570885	2.94805	-1.98402	0.049951	0.777721	-4.92505		R3HDM2	-0.148643	8.17615	-2.21271	0.0291559	0.510301	-4.28746
PAN3-AS1	0.0582479	2.36013	1.98348	0.0500119	0.777721	-4.92608		FOXN3	0.138406	2.62333	2.21257	0.0291657	0.510301	-4.28775
PRKAA1	-0.317437	4.1082	-1.98338	0.0500241	0.777721	-4.92628		EIF3M	-0.512078	7.3698	-2.21128	0.0292577	0.510301	-4.29045
CDK5RAP2	0.110199	3.33523	1.98314	0.0500511	0.777721	-4.92674		KAT6B	0.332413	4.98126	2.21066	0.0293018	0.510301	-4.29175
DDX49	0.0300408	2.34327	1.98313	0.0500522	0.777721	-4.92676		PCBP2	0.287923	9.50034	2.21062	0.0293051	0.510301	-4.29185
ARMH1	0.0560496	2.46432	1.9825	0.0501232	0.778289	-4.92795		PRKDC	-0.55492	6.3306	-2.21049	0.0293142	0.510301	-4.29211
MMAB	-0.11712	5.46726	-1.97937	0.0504803	0.782616	-4.93392		SMTN	0.166892	2.46216	2.21016	0.0293378	0.510301	-4.2928
PLEKHA3	-0.277731	7.51587	-1.97906	0.0505149	0.782616	-4.93449		SUCLG2	-0.267939	5.20447	-2.21013	0.02934	0.510301	-4.29287
PIK3C2A	0.271365	8.80824	1.97839	0.0505925	0.782616	-4.93578		LMBRD1	-0.192888	9.30376	-2.21012	0.0293405	0.510301	-4.29288
RIPOR3	0.0780032	2.3722	1.97787	0.0506512	0.782616	-4.93676		AKR1A1	-0.308979	6.76875	-2.20878	0.029437	0.510301	-4.2957
LSAMP	-0.299192	8.40666	-1.97755	0.0506883	0.782616	-4.93737		TMEM43	-0.190485	7.31214	-2.20831	0.0294705	0.510301	-4.29668
TTC39C	-0.367725	4.35884	-1.9774	0.0507054	0.782616	-4.93766		CXCR4	0.79097	5.00035	2.20804	0.0294902	0.510301	-4.29725
INPP4A	-0.154502	3.04472	-1.97734	0.0507119	0.782616	-4.93776		GYG2	-0.106208	2.55232	-2.20783	0.0295052	0.510301	-4.29769
SPPL2B	-0.0255501	2.51797	-1.97687	0.0507659	0.782616	-4.93866		KIAA0930	0.338272	9.0814	2.20763	0.0295191	0.510301	-4.29809
GARS-DT	-0.173109	3.27314	-1.97672	0.0507832	0.782616	-4.93895		OCLM	0.122163	2.39491	2.20744	0.0295332	0.510301	-4.2985
TMEM259	0.227412	7.07594	1.97483	0.051001	0.783833	-4.94254		CREG1	-0.314826	8.03071	-2.20736	0.029539	0.510301	-4.29867
TNIK	-0.181014	2.48716	-1.97483	0.0510011	0.783833	-4.94254		C4BPA	0.0308191	2.27173	2.20716	0.0295532	0.510301	-4.29908
ZNF37BP	-0.152509	2.73458	-1.97314	0.0511959	0.783891	-4.94575		SULT1A2	0.11022	5.5115	2.20709	0.0295586	0.510301	-4.29924
ANKRD13D	0.263127	5.84023	1.97271	0.0512453	0.783891	-4.94656		FGFR3	0.405428	3.86343	2.20701	0.0295641	0.510301	-4.2994
LRRC34	-0.272715	3.06899	-1.97148	0.0513884	0.783891	-4.9489		DHX40	-0.281081	6.44274	-2.20646	0.0296038	0.510301	-4.30055
GMPS	-0.32275	4.65871	-1.97119	0.0514222	0.783891	-4.94945		ZNF692	0.321437	6.78135	2.20608	0.0296314	0.510301	-4.30135
PHF6	-0.286637	7.4591	-1.97104	0.0514398	0.783891	-4.94974		PLOD2	-0.567655	6.11014	-2.2057	0.0296586	0.510301	-4.30214
MICAL2	-0.128797	2.69338	-1.97086	0.0514603	0.783891	-4.95007		RHBDD3	0.239782	4.245	2.20569	0.0296594	0.510301	-4.30216
LNPEP	-0.262684	8.28134	-1.9706	0.0514899	0.783891	-4.95056		RAPGEF4	-0.538546	8.0638	-2.20536	0.0296829	0.510301	-4.30284
ADD2	0.0806891	2.47898	1.97009	0.0515493	0.783891	-4.95152		DHFR	0.319822	6.36341	2.20511	0.0297015	0.510301	-4.30338
CDON	0.0652887	2.61915	1.96991	0.0515711	0.783891	-4.95188		TMEM140	-0.367049	2.45708	-2.20409	0.0297749	0.510997	-4.30549
ZNF148	0.130879	3.88626	1.96966	0.0515993	0.783891	-4.95234		HSPA13	-0.389561	7.77328	-2.20365	0.0298073	0.510997	-4.30643
C1QC	-0.672844	8.62758	-1.96946	0.0516232	0.783891	-4.95273		GAPDH	-0.174189	12.7116	-2.20308	0.0298482	0.511239	-4.3076
DRAM2	-0.208684	3.54918	-1.96927	0.0516454	0.783891	-4.95309		XAB2	-0.0807525	2.52882	-2.20275	0.0298724	0.51126	-4.3083
STK32C	0.241088	5.17577	1.96865	0.0517176	0.783891	-4.95426		PDE4DIP	-0.597093	6.52752	-2.20196	0.0299295	0.511567	-4.30994
SELENOP	0.226267	3.66921	1.96856	0.0517277	0.783891	-4.95442		LTBP4	-0.0922832	2.31283	-2.20187	0.0299364	0.511567	-4.31014
PPM1L	-0.209126	4.9815	-1.96853	0.0517313	0.783891	-4.95448		TNPO3	0.10416	3.60973	2.20146	0.0299664	0.511686	-4.31099
FAM83G	0.0197241	2.33667	1.96799	0.051795	0.783891	-4.95552		DAZAP2	-0.214814	9.71917	-2.20045	0.03004	0.511852	-4.3131
CFAP52	-0.328088	3.84456	-1.96798	0.0517956	0.783891	-4.95552		DMPK	0.215866	4.88197	2.20037	0.0300456	0.511852	-4.31326
SREK1	-0.321366	4.78232	-1.96793	0.0518017	0.783891	-4.95562		N4BP2L2-IT2	0.0355027	2.27715	2.19979	0.0300878	0.511852	-4.31446
POGLUT1	-0.266642	4.07787	-1.9663	0.0519922	0.783891	-4.9587		GFPT1	-0.0124414	2.26227	-2.19928	0.0301257	0.511852	-4.31554
TCERG1L	-0.087097	2.35696	-1.96537	0.0521013	0.783891	-4.96046		TIE1	0.34714	2.60725	2.19912	0.0301373	0.511852	-4.31587
ILF2	-0.32976	7.14452	-1.96533	0.0521057	0.783891	-4.96053		LRP12	0.263161	2.47661	2.19906	0.0301416	0.511852	-4.31599
DNAJC3-DT	-0.0679111	2.35357	-1.9651	0.0521332	0.783891	-4.96098		PPP3CC	-0.101402	3.0822	-2.19894	0.0301507	0.511852	-4.31625
SMAD1	-0.354054	6.1354	-1.96489	0.052158	0.783891	-4.96138		HLA-C	-0.327768	10.6001	-2.1988	0.0301604	0.511852	-4.31653
GUCY1A1	0.643062	7.71401	1.96488	0.0521593	0.783891	-4.9614		CHMP2B	-0.325292	7.15586	-2.19844	0.030187	0.511912	-4.31728
FSD1L	-0.423396	5.42412	-1.96476	0.0521726	0.783891	-4.96161		CALCOCO2	-0.357835	7.71798	-2.19718	0.0302795	0.512697	-4.31991
AP4S1	-0.210128	6.37176	-1.96441	0.0522142	0.783891	-4.96228		TMEM258	-0.251879	9.74597	-2.1963	0.0303442	0.51315	-4.32174
KCTD16	-0.501329	4.45405	-1.96412	0.0522484	0.783891	-4.96283		PLAGL1	-0.127898	2.5034	-2.19569	0.0303894	0.51315	-4.32301
C5orf63	0.153975	4.65205	1.96371	0.0522965	0.783891	-4.9636		DAZAP2	-0.203216	10.1913	-2.19477	0.0304575	0.51315	-4.32493
LINGO2	-0.23214	3.74855	-1.96176	0.0525261	0.783891	-4.96728		SDS	-0.316838	3.79507	-2.1947	0.0304628	0.51315	-4.32508
COPS9	-0.250537	10.2091	-1.96093	0.0526243	0.783891	-4.96884		RPS6KC1	-0.422228	5.75625	-2.19451	0.0304765	0.51315	-4.32546
CASC4	-0.236526	9.71756	-1.96048	0.0526774	0.783891	-4.96969		NR4A1	0.138256	3.38922	2.19408	0.0305084	0.51315	-4.32636
MYO10	0.120141	3.06229	1.96022	0.0527083	0.783891	-4.97018		ENO1	-0.251275	10.7988	-2.19388	0.0305231	0.51315	-4.32678
DNM1P41	0.111941	3.35291	1.95967	0.0527743	0.783891	-4.97123		ALOX5AP	-0.72893	5.75411	-2.19362	0.0305424	0.51315	-4.32732
LOC646214	-0.261929	4.06354	-1.95946	0.0527989	0.783891	-4.97162		HIKESHI	-0.307311	3.79387	-2.19347	0.0305538	0.51315	-4.32764
CPXM2	-0.16943	2.52584	-1.95858	0.0529029	0.783891	-4.97327		DYNC1LI2	0.123689	2.41094	2.19295	0.0305925	0.51315	-4.32872
PNPLA8	-0.356107	7.13739	-1.95853	0.0529096	0.783891	-4.97338		SLAMF8	-0.14104	2.32154	-2.1919	0.0306704	0.51315	-4.3309
APTR	-0.0806711	2.53934	-1.95783	0.0529923	0.783891	-4.97469		PCNA	-0.27597	7.03926	-2.19188	0.0306716	0.51315	-4.33093
PRKAA2	-0.291898	3.17806	-1.95752	0.0530299	0.783891	-4.97528		ATP6AP2	-0.346423	10.6295	-2.19159	0.0306935	0.51315	-4.33154
DUSP16	-0.27061	5.61672	-1.95737	0.0530476	0.783891	-4.97556		USP7	-0.329796	7.40568	-2.19151	0.0306989	0.51315	-4.3317
SCAMP5	0.0596607	2.86788	1.95726	0.0530605	0.783891	-4.97576		SPRY2	-0.250331	8.0465	-2.19093	0.030742	0.513477	-4.3329
ZBTB21	-0.374968	5.98978	-1.95678	0.0531179	0.783891	-4.97667		RHPN1-AS1	0.105345	2.42977	2.19063	0.0307647	0.513477	-4.33353
VTA1	-0.447812	5.2592	-1.95641	0.0531614	0.783891	-4.97736		UBE2A	-0.235077	8.19584	-2.18998	0.0308135	0.513905	-4.33489
GRB2	-0.24196	8.72549	-1.95632	0.0531723	0.783891	-4.97753		PLXNC1	-0.316161	5.54515	-2.18957	0.0308438	0.514024	-4.33573
SLC35F1	-0.376614	8.28833	-1.95612	0.0531971	0.783891	-4.97792		TBCD	0.119634	3.50136	2.18724	0.0310182	0.516544	-4.34056
COL26A1	0.18269	7.17784	1.95559	0.0532594	0.783891	-4.9789		USP32P2	-0.364613	9.04779	-2.18659	0.0310677	0.516701	-4.34193
ALG13	-0.244487	3.90414	-1.9554	0.0532829	0.783891	-4.97927		PCGF1	0.078929	3.44959	2.1865	0.0310742	0.516701	-4.3421
TBRG1	0.176838	3.31609	1.95535	0.0532892	0.783891	-4.97937		CYREN	0.182707	5.12474	2.18469	0.0312107	0.517187	-4.34586
C12orf75	0.224138	2.57516	1.95497	0.0533342	0.783891	-4.98008		BBIP1	-0.225513	7.27356	-2.18442	0.0312311	0.517187	-4.34642
PDP2	0.0293682	2.34214	1.95493	0.0533388	0.783891	-4.98015		ATRNL1	-0.624646	5.72723	-2.18416	0.031251	0.517187	-4.34696
HIPK2	0.519824	10.6769	1.95464	0.0533733	0.783891	-4.98069		CDH2	-0.165381	8.09074	-2.18368	0.0312868	0.517187	-4.34794
COQ5	-0.240347	6.64003	-1.95187	0.0537069	0.783891	-4.98591		TNFAIP3	-0.203117	2.93174	-2.18313	0.0313283	0.517187	-4.34908
CASTOR3	-0.491089	6.78219	-1.95124	0.0537824	0.783891	-4.98709		SETDB1	-0.142985	4.06746	-2.18309	0.0313316	0.517187	-4.34917
ALDH1L2	-0.177401	2.46021	-1.95117	0.0537904	0.783891	-4.98721		NUCB1	-0.271456	5.83873	-2.18299	0.031339	0.517187	-4.34937
GUF1	-0.331725	4.73528	-1.95102	0.0538086	0.783891	-4.98749		EPHB4	0.250255	4.76703	2.18265	0.0313649	0.517187	-4.35008
LINC02703	0.121032	4.51828	1.95082	0.0538333	0.783891	-4.98788		RNF114	-0.33024	7.72808	-2.18251	0.0313753	0.517187	-4.35036
ZMAT1	-0.455472	6.57611	-1.95019	0.0539087	0.783891	-4.98905		ESRRA	0.149861	3.7295	2.18242	0.0313828	0.517187	-4.35056
TRIM69	-0.0821664	2.36584	-1.94961	0.0539789	0.783891	-4.99014		UCP2	-0.504677	6.4415	-2.18073	0.0315112	0.518918	-4.35406
UBR1	-0.306264	7.86451	-1.94935	0.0540104	0.783891	-4.99063		RHO	0.201898	3.19049	2.18019	0.0315518	0.519202	-4.35516
STAT3	0.0536637	2.35289	1.9486	0.0541009	0.783891	-4.99203		RAPGEF2	-0.249243	8.98609	-2.17908	0.0316365	0.519849	-4.35746
SCARB2	-0.245072	10.718	-1.94831	0.0541366	0.783891	-4.99258		MED4	-0.253596	6.70065	-2.17907	0.0316379	0.519849	-4.35749
LRFN5	-0.327505	5.44007	-1.94823	0.0541459	0.783891	-4.99273		SLC7A6	0.112395	2.36636	2.17864	0.0316701	0.519916	-4.35837
ZC3H12B	-0.228429	5.35524	-1.94821	0.0541481	0.783891	-4.99276		ARMCX4	0.216186	2.88397	2.17612	0.0318636	0.519992	-4.36358
ITPK1-AS1	0.0585587	2.63946	1.94759	0.0542241	0.783891	-4.99394		GNS	-0.374586	5.20169	-2.17612	0.0318641	0.519992	-4.36359
MFSD3	0.103479	3.95799	1.94751	0.0542331	0.783891	-4.99408		MED17	-0.484805	5.28143	-2.17576	0.0318917	0.519992	-4.36433
TNRC6C-AS1	0.46303	5.13595	1.94749	0.054236	0.783891	-4.99412		FBXO38	-0.39152	5.82594	-2.17572	0.0318943	0.519992	-4.3644
TBC1D24	-0.491207	7.13652	-1.94734	0.0542547	0.783891	-4.99441		NLK	-0.389648	3.7127	-2.17526	0.0319298	0.519992	-4.36535
GNPTAB	0.292106	3.79347	1.94716	0.0542757	0.783891	-4.99473		ADCY3	0.381706	5.97982	2.17519	0.0319355	0.519992	-4.36551
TIMP2	-0.272371	9.96255	-1.94707	0.0542874	0.783891	-4.99491		ERAP1	-0.279332	2.4048	-2.1747	0.0319728	0.519992	-4.3665
PPP1R15B	-0.311781	7.06494	-1.94646	0.0543606	0.783891	-4.99604		MRE11	0.149579	2.41364	2.17451	0.0319879	0.519992	-4.36691
FOPNL	-0.285191	7.82337	-1.94643	0.0543643	0.783891	-4.9961		OR7E156P	0.0673628	2.70161	2.17441	0.0319954	0.519992	-4.36711
ATL3	-0.236606	7.90145	-1.94637	0.0543716	0.783891	-4.99621		HNRNPH3	0.24056	8.44579	2.1743	0.0320039	0.519992	-4.36733
CPEB3	0.122935	4.9026	1.94636	0.0543735	0.783891	-4.99624		BTN3A3	-0.500454	3.60397	-2.17401	0.032026	0.519992	-4.36793
GABRG3-AS1	0.14874	3.56969	1.94615	0.0543992	0.783891	-4.99664		DBI	-0.254108	10.0928	-2.17391	0.0320338	0.519992	-4.36813
GOLT1B	-0.376084	8.15265	-1.9461	0.0544055	0.783891	-4.99673		NOL3	-0.221059	5.11109	-2.17331	0.0320806	0.519992	-4.36938
ANKRD13D	-0.0228702	2.33546	-1.94609	0.0544057	0.783891	-4.99674		DR1	-0.380906	7.2296	-2.17312	0.0320951	0.519992	-4.36977
FAM20C	0.139022	3.6034	1.94608	0.054407	0.783891	-4.99676		APOBEC3G	-0.293361	2.3582	-2.17301	0.0321035	0.519992	-4.36999
GRAMD1A	-0.229704	4.41929	-1.94475	0.0545701	0.783891	-4.99926		SDF2L1	-0.0664627	2.99993	-2.17254	0.0321403	0.519992	-4.37097
LOC100506472	0.177317	6.08107	1.94473	0.0545722	0.783891	-4.99929		SLC9A1	0.220759	4.20602	2.17249	0.0321443	0.519992	-4.37108
PRKCE	-0.423782	4.95377	-1.9441	0.0546494	0.783891	-5.00048		DAD1	-0.299584	8.50628	-2.17226	0.0321616	0.519992	-4.37154
CCN4	0.0087414	2.33093	1.94381	0.0546845	0.783891	-5.00101		CSDE1	0.194984	8.82748	2.17074	0.0322794	0.521518	-4.37466
ZC3H10	0.117345	4.90575	1.9438	0.0546856	0.783891	-5.00103		ATXN7	-0.335926	6.06334	-2.16957	0.0323707	0.522613	-4.37708
FOXN2	-0.325653	8.21077	-1.94298	0.0547861	0.783891	-5.00257		AXL	0.0757577	2.30253	2.16871	0.0324381	0.522833	-4.37886
OGN	-0.173151	2.44713	-1.94288	0.0547983	0.783891	-5.00275		PTPN22	-0.0572654	2.27135	-2.16861	0.0324454	0.522833	-4.37905
AGO1	0.197538	7.27641	1.94231	0.0548679	0.783891	-5.00381		BLZF1	-0.0862775	2.3318	-2.16849	0.0324549	0.522833	-4.3793
ADAMTS10	0.171493	7.31213	1.94171	0.0549418	0.783891	-5.00494		NDUFB8	-0.228333	10.608	-2.16798	0.0324954	0.523105	-4.38036
ITPRIPL2	-0.304307	3.74126	-1.94093	0.0550373	0.783891	-5.00639		CCSER2	-0.298926	7.62615	-2.16736	0.0325438	0.523426	-4.38164
PIK3C3	-0.403351	5.99698	-1.94077	0.0550569	0.783891	-5.00669		MLX	0.188528	5.77149	2.16712	0.0325624	0.523426	-4.38213
FMN2	0.135834	6.25692	1.94055	0.0550848	0.783891	-5.00711		LMCD1	-0.145202	3.18339	-2.16656	0.0326061	0.523749	-4.38327
U2AF1	0.258566	4.00718	1.93949	0.0552153	0.783891	-5.00909		ZYX	-0.304871	5.79728	-2.16558	0.0326829	0.523992	-4.38528
SERTM1	-0.343412	3.0091	-1.93948	0.0552155	0.783891	-5.0091		ACOT13	-0.297992	6.83962	-2.16552	0.0326883	0.523992	-4.38542
MTHFD2L	-0.00317203	2.32822	-1.93947	0.0552171	0.783891	-5.00912		GADD45B	-0.786024	7.16707	-2.16547	0.032692	0.523992	-4.38552
SEZ6	0.415676	5.84386	1.93937	0.0552301	0.783891	-5.00932		ATPAF2	-0.0515145	2.61672	-2.16419	0.032793	0.524318	-4.38816
TMEM234	0.0644707	3.26841	1.93908	0.0552656	0.783891	-5.00985		ZBTB14	0.0696832	3.16906	2.16412	0.0327984	0.524318	-4.3883
SH3D19	-0.314885	5.07121	-1.93879	0.0553015	0.783891	-5.0104		CDV3	-0.181594	8.76234	-2.16401	0.0328068	0.524318	-4.38851
DCP2	0.154419	4.01616	1.93859	0.055326	0.783891	-5.01077		TUBA1B	-0.240768	12.5458	-2.16352	0.0328454	0.524484	-4.38952
CSMD3	-0.275181	5.0562	-1.93817	0.0553778	0.783891	-5.01155		TFPT	-0.30598	6.03206	-2.1632	0.0328709	0.524484	-4.39018
TRAM1L1	-0.220182	6.81808	-1.93806	0.0553909	0.783891	-5.01175		FCGBP	-0.649463	5.10162	-2.16298	0.032888	0.524484	-4.39063
TPD52L3	0.113709	3.31097	1.93766	0.0554411	0.783891	-5.01251		SDC2	0.278655	4.69706	2.16247	0.0329282	0.524749	-4.39167
LEMD2	-0.0845227	3.1536	-1.93755	0.055454	0.783891	-5.0127		NACA	0.12551	12.2432	2.1616	0.0329974	0.52502	-4.39346
CAPNS1	-0.277558	9.33728	-1.93731	0.0554845	0.783891	-5.01316		B3GNT2	0.361151	3.33482	2.16146	0.0330086	0.52502	-4.39375
DERL1	-0.327309	7.61134	-1.93679	0.055549	0.783891	-5.01413		GM2A	-0.283984	6.31518	-2.16136	0.0330161	0.52502	-4.39395
NOP58	-0.257611	7.26726	-1.93622	0.0556194	0.783891	-5.01519		NSG1	0.789383	6.45692	2.16007	0.0331192	0.525962	-4.39661
ACSL6	-0.568247	6.79915	-1.93584	0.0556666	0.783891	-5.0159		CIC	0.1259	7.37927	2.16002	0.0331227	0.525962	-4.3967
HNRNPK	-0.281888	10.529	-1.93552	0.0557056	0.783891	-5.01649		MEX3D	0.0669649	5.31293	2.15945	0.0331679	0.526021	-4.39787
ROPN1	-0.0303543	2.34084	-1.93549	0.0557105	0.783891	-5.01656		C5orf15	-0.298161	6.87326	-2.15934	0.0331774	0.526021	-4.39811
NABP1	-0.183662	2.76064	-1.93535	0.0557269	0.783891	-5.0168		GORASP2	-0.331332	7.29057	-2.15897	0.0332068	0.526021	-4.39887
UBXN7-AS1	0.0768821	2.76772	1.9346	0.0558207	0.784722	-5.01821		SLC46A3	-0.122464	3.74744	-2.15853	0.0332413	0.526021	-4.39975
LOC100996740	-0.469786	6.24523	-1.93399	0.0558961	0.785294	-5.01934		LILRA4	0.346099	6.61796	2.15825	0.0332643	0.526021	-4.40034
TMEM92	0.0452914	2.35235	1.93287	0.0560356	0.785742	-5.02142		RWDD3	-0.285092	5.41956	-2.15819	0.0332685	0.526021	-4.40045
SPART	-0.00900711	2.33047	-1.93263	0.0560657	0.785742	-5.02187		C1orf35	0.118078	3.12865	2.15553	0.0334815	0.527484	-4.4059
DPP3	-0.0879692	3.68613	-1.93233	0.0561035	0.785762	-5.02243		MAP3K14	0.102837	2.33129	2.15473	0.0335463	0.527484	-4.40755
IBA57-DT	-0.0944465	2.36755	-1.93177	0.056174	0.786261	-5.02348		VPS4B	-0.312037	6.84689	-2.1547	0.0335484	0.527484	-4.4076
CXXC5	-0.314846	8.60766	-1.93145	0.056214	0.786334	-5.02408		IL10RB	-0.211303	4.1128	-2.15439	0.0335737	0.527484	-4.40825
LRRC56	0.146125	6.28227	1.93115	0.056251	0.786365	-5.02463		DOP1A	-0.221015	3.37956	-2.15323	0.0336672	0.527484	-4.41062
GTF2A2	0.0760616	2.4263	1.93077	0.0562989	0.786548	-5.02534		ECSIT	0.236958	4.94737	2.15321	0.0336686	0.527484	-4.41066
NDOR1	0.195123	5.49044	1.92971	0.0564312	0.787599	-5.0273		WDR19	-0.521847	5.23174	-2.15315	0.033673	0.527484	-4.41077
LIN37	0.07337	5.50127	1.92961	0.0564439	0.787599	-5.02749		SPTSSA	-0.444278	5.55526	-2.15273	0.0337075	0.527484	-4.41164
TMEM25	0.0389196	2.35323	1.92914	0.056503	0.787936	-5.02836		BACH1	-0.156355	3.26605	-2.1524	0.0337338	0.527484	-4.41231
LINC00839	0.148272	2.42321	1.9282	0.0566221	0.789109	-5.03012		THUMPD1	-0.2012	5.29704	-2.15228	0.0337434	0.527484	-4.41255
TAOK1	-0.196915	9.74193	-1.92729	0.0567359	0.789239	-5.03179		GLUL	-0.32195	11.2629	-2.15208	0.03376	0.527484	-4.41297
LINC01503	-0.0961995	2.41259	-1.92674	0.056806	0.789239	-5.03282		DSCC1	0.194819	2.53887	2.15194	0.0337712	0.527484	-4.41325
PSMA3-AS1	-0.140356	3.78175	-1.92645	0.056842	0.789239	-5.03335		SRRM2	0.156343	8.09636	2.15187	0.0337768	0.527484	-4.41339
GPR132	-0.0370396	2.34327	-1.92629	0.0568628	0.789239	-5.03366		CYP4F12	0.228449	5.32523	2.15169	0.0337912	0.527484	-4.41376
IGSF9	0.20564	3.66235	1.92595	0.0569055	0.789239	-5.03429		TMEM135	-0.428646	5.94064	-2.15087	0.0338573	0.527484	-4.41542
TRIM8	0.232016	6.32774	1.9258	0.0569242	0.789239	-5.03456		SRC	0.105417	2.56158	2.15085	0.0338591	0.527484	-4.41547
SPPL3	-0.213424	8.27881	-1.92474	0.0570592	0.789239	-5.03654		HFE	0.104662	2.7412	2.15063	0.0338768	0.527484	-4.41592
CASK	-0.0240781	2.33427	-1.92455	0.0570824	0.789239	-5.03688		MAP1LC3B	-0.190008	9.7139	-2.15049	0.0338883	0.527484	-4.4162
PGM5	0.198615	3.26146	1.92414	0.0571348	0.789239	-5.03764		YTHDF3	-0.33415	7.93882	-2.1491	0.0340014	0.527484	-4.41905
TNRC18	-0.0269678	2.34159	-1.924	0.0571531	0.789239	-5.03791		ATP2C1	-0.449419	5.73245	-2.14857	0.0340447	0.527484	-4.42013
PRRC1	-0.306277	5.79177	-1.92379	0.0571787	0.789239	-5.03828		RIN1	0.246168	6.04445	2.14847	0.0340529	0.527484	-4.42034
COG6	-0.353332	6.24971	-1.92335	0.0572348	0.789239	-5.0391		CCT8L2	-0.013173	2.26169	-2.14821	0.0340743	0.527484	-4.42087
MYEOV	0.108846	3.19231	1.92329	0.0572429	0.789239	-5.03922		C20orf27	0.562159	7.23252	2.14817	0.0340768	0.527484	-4.42094
PARP10	-0.101654	2.53614	-1.92322	0.0572517	0.789239	-5.03935		CASP7	-0.321815	4.35638	-2.14793	0.0340966	0.527484	-4.42143
RBM26	-0.374345	5.23366	-1.92315	0.0572606	0.789239	-5.03948		CD44	-0.662741	4.98409	-2.1476	0.0341233	0.527484	-4.4221
SEPTIN4	0.264962	5.4405	1.92262	0.0573281	0.789314	-5.04046		SLC26A10	0.0647575	2.28847	2.14751	0.0341314	0.527484	-4.4223
TMED5	-0.08847	2.40254	-1.92155	0.0574641	0.789314	-5.04244		RABGAP1L	-0.34434	8.23919	-2.14723	0.0341535	0.527484	-4.42285
TEAD2	-0.0112843	2.32977	-1.92129	0.0574973	0.789314	-5.04292		SLCO1C1	-0.384366	7.7631	-2.14716	0.0341594	0.527484	-4.423
F5	-0.294596	2.4012	-1.92067	0.0575763	0.789314	-5.04406		RSF1	-0.105796	3.2216	-2.14694	0.0341775	0.527484	-4.42345
LOC101928762	0.120797	3.43801	1.91975	0.057694	0.789314	-5.04577		SLC7A5	-0.34945	7.9562	-2.14686	0.0341841	0.527484	-4.42362
NUDT21	-0.386071	9.01358	-1.91971	0.0577	0.789314	-5.04586		MANBA	0.206783	4.2751	2.14628	0.0342312	0.527484	-4.42479
CSNK2A2	-0.244345	6.42497	-1.91784	0.057939	0.789314	-5.0493		SIGLEC1	-0.152934	2.4104	-2.1462	0.034238	0.527484	-4.42496
DDHD1	-0.00850492	2.32996	-1.91652	0.0581082	0.789314	-5.05173		TRIM33	0.0405503	2.2801	2.14577	0.0342735	0.527484	-4.42585
DPEP2NB	0.124232	4.62156	1.91614	0.0581576	0.789314	-5.05244		PTPRF	-0.200542	8.32216	-2.14566	0.0342822	0.527484	-4.42606
SNTG1	0.154902	3.34281	1.91586	0.0581936	0.789314	-5.05296		JMJD4	-0.01523	2.26135	-2.14552	0.0342941	0.527484	-4.42636
TMEM129	-0.146226	5.76084	-1.91568	0.0582174	0.789314	-5.0533		PTGER4	-0.0884328	2.28391	-2.14549	0.0342963	0.527484	-4.42641
PRXL2A	-0.279997	10.0964	-1.91508	0.0582946	0.789314	-5.0544		GPR153	-0.135348	4.36247	-2.14504	0.0343333	0.527484	-4.42733
PHACTR1	0.292486	5.34263	1.91507	0.0582959	0.789314	-5.05442		PLCB4	-0.162294	2.32585	-2.14393	0.0344243	0.527484	-4.42959
FLYWCH2	0.176016	6.30585	1.9145	0.0583699	0.789314	-5.05548		ANGEL1	0.173754	6.77733	2.14344	0.0344643	0.527484	-4.43058
SLAIN1	-0.365138	10.0115	-1.9144	0.0583822	0.789314	-5.05565		XAF1	-0.319387	3.42787	-2.14326	0.0344794	0.527484	-4.43095
CDC42SE1	-0.378093	6.19819	-1.9141	0.0584215	0.789314	-5.05622		WDR1	-0.227592	7.97852	-2.14247	0.0345443	0.527484	-4.43255
PM20D2	-0.408848	5.73267	-1.91392	0.0584438	0.789314	-5.05653		EVA1B	0.126776	3.30066	2.14231	0.0345576	0.527484	-4.43288
PPP1R18	-0.324753	4.63736	-1.91361	0.0584842	0.789314	-5.05711		DNAJA4	0.0521264	2.30238	2.14177	0.034602	0.527484	-4.43398
CXorf65	0.0657788	2.51398	1.91359	0.0584875	0.789314	-5.05716		RNF138	-0.315408	7.23851	-2.14161	0.0346155	0.527484	-4.43431
TMTC3	-0.265993	4.37558	-1.91338	0.0585139	0.789314	-5.05753		GRSF1	-0.373906	7.29034	-2.14161	0.0346157	0.527484	-4.43432
CAPRIN1	0.12482	2.48797	1.91308	0.0585526	0.789314	-5.05808		DCTN6	-0.239293	9.3429	-2.14092	0.034673	0.527484	-4.43572
DCP1A	-0.174546	4.83079	-1.91299	0.0585651	0.789314	-5.05826		YTHDF2	-0.330021	7.53383	-2.1406	0.0346993	0.527484	-4.43637
SPIDR	0.0969735	4.33149	1.91298	0.0585653	0.789314	-5.05827		RHOQ	0.22124	5.95768	2.14022	0.0347306	0.527484	-4.43714
GLI2	0.181298	3.24383	1.91294	0.0585705	0.789314	-5.05834		SAMD4A	-0.156188	2.32699	-2.14019	0.034733	0.527484	-4.4372
LOC100272217	-0.0728235	2.37244	-1.9129	0.058576	0.789314	-5.05842		ZEB1	-0.241812	8.30146	-2.14017	0.0347346	0.527484	-4.43724
PHACTR4	-0.294105	6.67704	-1.91233	0.0586501	0.789314	-5.05947		PGF	0.133439	2.48941	2.13984	0.0347624	0.527484	-4.43792
LYSMD3	-0.136105	6.51295	-1.91182	0.0587159	0.789314	-5.0604		CACNA1C	-0.0125239	2.26248	-2.13959	0.0347829	0.527484	-4.43842
EGFLAM	0.0328129	2.33977	1.91115	0.0588041	0.789314	-5.06165		ADCY1	-0.664045	6.97062	-2.13855	0.0348689	0.527484	-4.44053
KMT2D	-0.201454	6.16173	-1.9109	0.0588358	0.789314	-5.0621		DOCK6	0.137431	2.34426	2.13852	0.0348717	0.527484	-4.44059
DOCK8	-0.344115	3.13863	-1.91057	0.0588783	0.789314	-5.06271		THTPA	-0.256795	7.11139	-2.13836	0.0348853	0.527484	-4.44093
MIGA1	-0.353806	7.78574	-1.91036	0.0589062	0.789314	-5.0631		ELN	-0.052214	2.27643	-2.1383	0.0348896	0.527484	-4.44103
GTF2IRD2	-0.101774	4.09963	-1.91007	0.0589439	0.789314	-5.06363		CALCOCO1	0.170015	8.33167	2.13812	0.0349049	0.527484	-4.4414
GUCY1A1	0.291778	2.79648	1.90974	0.0589865	0.789314	-5.06423		TM6SF1	-0.285298	2.57126	-2.13754	0.0349533	0.527484	-4.44258
TMEM50A	-0.225352	8.84976	-1.9095	0.0590187	0.789314	-5.06469		NCAPH2	-0.00725905	2.31889	-2.13715	0.0349858	0.527484	-4.44338
WTIP	0.149975	4.85068	1.90879	0.0591114	0.789314	-5.066		NR4A3	0.153111	2.36569	2.1371	0.0349901	0.527484	-4.44348
PPP1R3F	0.170871	4.86311	1.90861	0.0591339	0.789314	-5.06631		TNFSF10	-0.115677	2.3059	-2.13687	0.0350089	0.527484	-4.44394
SZT2	-0.0165105	2.35126	-1.90809	0.0592022	0.789314	-5.06727		RAP2C	-0.242054	6.2772	-2.13681	0.0350142	0.527484	-4.44407
ZNF585A	-0.208852	6.31486	-1.90782	0.0592372	0.789314	-5.06777		HMGXB3	0.203802	6.61462	2.13666	0.0350269	0.527484	-4.44438
TADA2B	-0.0536366	3.07055	-1.90772	0.0592506	0.789314	-5.06795		OR2H2	0.140108	2.59097	2.13643	0.035046	0.527484	-4.44484
UGGT1	-0.155806	3.43845	-1.90761	0.0592656	0.789314	-5.06817		PAOX	0.0462715	2.29614	2.13636	0.035052	0.527484	-4.44499
LIPE-AS1	0.100217	2.57798	1.90746	0.0592845	0.789314	-5.06843		CEBPB	-0.430629	9.16878	-2.13626	0.0350603	0.527484	-4.44519
DENND11	0.151351	8.65591	1.90734	0.0592999	0.789314	-5.06865		AKAP10	-0.223712	6.62403	-2.13508	0.0351589	0.527484	-4.44758
ATP6V0E1	-0.237919	8.84339	-1.90682	0.0593684	0.789314	-5.06961		MIA3	0.170284	6.07001	2.13491	0.035173	0.527484	-4.44792
ZNF507	0.0499015	3.03313	1.90681	0.0593701	0.789314	-5.06963		RND2	0.182885	3.6269	2.13489	0.0351749	0.527484	-4.44797
MRRF	-0.0422703	2.34248	-1.90668	0.0593868	0.789314	-5.06987		INSIG1	-0.489332	7.26408	-2.13458	0.035201	0.527484	-4.4486
TTN	-0.0579477	2.34292	-1.90605	0.0594696	0.789361	-5.07103		MTMR1	-0.325726	7.46762	-2.13414	0.0352378	0.527484	-4.44949
C11orf58	-0.260481	10.0488	-1.9059	0.0594893	0.789361	-5.0713		RARB	0.208566	2.50865	2.13373	0.0352718	0.527484	-4.45031
SYS1	-0.184793	5.49925	-1.90569	0.0595168	0.789361	-5.07169		OASL	-0.210963	2.99741	-2.13326	0.0353114	0.527484	-4.45127
ZNF639	-0.0912019	3.96731	-1.90547	0.0595454	0.789361	-5.07209		IGFBP7	-0.428976	10.4224	-2.1331	0.0353249	0.527484	-4.45159
BRI3	0.19079	5.89041	1.9046	0.05966	0.789361	-5.07369		MAP2K5	0.23681	5.14374	2.1329	0.0353418	0.527484	-4.452
PHKA1-AS1	-0.0139504	2.33033	-1.90267	0.059915	0.791026	-5.07724		GCLM	-0.383581	6.00023	-2.13267	0.035361	0.527484	-4.45246
LINC00926	0.14912	7.07802	1.90242	0.059948	0.791026	-5.07769		PRR5	-0.0220927	2.26682	-2.13243	0.0353814	0.527484	-4.45295
CPEB3	-0.815681	4.89776	-1.90186	0.0600221	0.791542	-5.07872		HSPA4	-0.324688	5.31253	-2.13224	0.0353976	0.527484	-4.45334
UBE2J2	0.146129	2.82269	1.90116	0.0601139	0.791796	-5.07999		TBCB	-0.249628	10.672	-2.13195	0.0354219	0.527484	-4.45393
CRB3	0.0795656	6.43476	1.9009	0.0601491	0.791796	-5.08048		ADRB2	-0.0488619	2.28813	-2.13185	0.0354301	0.527484	-4.45412
EIF5A2	-0.380538	4.35245	-1.90085	0.0601557	0.791796	-5.08057		ANAPC5	0.244731	3.2117	2.13163	0.0354491	0.527484	-4.45458
ZNF555	0.133141	2.41721	1.90065	0.0601817	0.791796	-5.08093		AGMAT	0.0999476	2.31574	2.1316	0.0354516	0.527484	-4.45464
NFASC	0.384436	4.52895	1.89956	0.0603266	0.791871	-5.08293		FLOT1	-0.165311	9.46006	-2.1314	0.0354682	0.527484	-4.45504
WDR89	0.0440452	4.05607	1.89867	0.0604448	0.791871	-5.08456		ID2	-0.434979	9.21768	-2.13102	0.0355002	0.527484	-4.45581
RP9P	0.125885	6.6483	1.89865	0.0604479	0.791871	-5.0846		ILF3	-0.0610488	2.28329	-2.13065	0.0355312	0.527484	-4.45655
STARD3NL	-0.294685	8.04195	-1.89823	0.0605031	0.791871	-5.08536		PIAS1	-0.299244	6.26935	-2.13032	0.0355598	0.527484	-4.45724
CDHR3	-0.0278252	2.3408	-1.89761	0.0605857	0.792132	-5.0865		APOBEC3F	-0.0280494	2.26834	-2.12933	0.0356432	0.527484	-4.45923
ECHDC2	0.252793	6.04141	1.89756	0.0605932	0.792132	-5.0866		GTF2H5	-0.330558	7.78823	-2.12925	0.0356503	0.527484	-4.4594
MDM2	-0.10766	5.5445	-1.89694	0.060675	0.792238	-5.08772		HMGN4	-0.362563	6.65129	-2.12924	0.0356511	0.527484	-4.45942
TONSL-AS1	0.199483	4.7216	1.89607	0.0607923	0.792238	-5.08933		DYNC1LI1	-0.314037	6.95259	-2.12908	0.0356642	0.527484	-4.45973
MCHR2-AS1	0.051585	4.14081	1.89582	0.0608249	0.792238	-5.08977		SRSF10	-0.22294	3.25132	-2.12841	0.0357212	0.527676	-4.46109
HS3ST4	-0.285528	6.2663	-1.89581	0.0608269	0.792238	-5.0898		PPIP5K2	-0.400584	4.9792	-2.12832	0.035729	0.527676	-4.46128
ARHGAP31	0.0616874	2.36583	1.89566	0.0608469	0.792238	-5.09007		TXNL1	-0.237421	9.01803	-2.12679	0.035859	0.52793	-4.46437
ARID2	0.157229	4.44302	1.89467	0.0609791	0.793306	-5.09188		ZC3H14	-0.28545	7.18098	-2.12673	0.0358644	0.52793	-4.4645
BROX	-0.243741	8.9048	-1.89379	0.0610974	0.793306	-5.09349		CAV1	0.203911	2.39576	2.12658	0.0358771	0.52793	-4.4648
NTRK2	-0.565428	7.21015	-1.89377	0.0610995	0.793306	-5.09352		PLS3	-0.307649	8.86798	-2.12629	0.0359021	0.52793	-4.46539
ANKHD1	-0.126423	2.36375	-1.89374	0.0611047	0.793306	-5.09359		BICDL1	0.152864	3.46059	2.1257	0.035952	0.52793	-4.46657
ZNF414	0.0590134	2.38548	1.8929	0.0612164	0.794301	-5.0951		HSD17B12	-0.21536	8.31601	-2.12545	0.0359735	0.52793	-4.46708
ACTR3	-0.421431	4.92903	-1.89222	0.0613082	0.79463	-5.09635		CBR4	-0.269971	6.23662	-2.12538	0.0359796	0.52793	-4.46722
USP32	0.198062	4.39078	1.89164	0.0613862	0.79463	-5.09741		CERS6	-0.418158	7.22929	-2.12491	0.0360197	0.52795	-4.46817
RNF213	0.0871312	4.1746	1.89096	0.0614777	0.79463	-5.09864		NR2C1	0.125108	2.71494	2.12469	0.0360385	0.52795	-4.46861
LRRIQ3	-0.123936	2.41003	-1.89076	0.0615049	0.79463	-5.09901		RRAS2	-0.0496682	2.30534	-2.12453	0.0360522	0.52795	-4.46894
LINC02064	0.11719	2.69221	1.89063	0.0615234	0.79463	-5.09926		BLZF1	-0.207502	2.60352	-2.1241	0.036089	0.528104	-4.46981
NUB1	-0.277896	6.30709	-1.88989	0.0616224	0.795163	-5.1006		C6orf62	-0.39263	5.15022	-2.12371	0.0361223	0.528104	-4.47059
GPR55	0.135701	3.88006	1.88975	0.0616419	0.795163	-5.10086		GCFC2	-0.124575	2.82896	-2.1232	0.0361658	0.528104	-4.47161
PITHD1	0.0548244	2.69026	1.88927	0.0617069	0.795181	-5.10173		PHLDA2	0.0266387	2.34657	2.12273	0.0362067	0.528104	-4.47258
TATDN3	0.0941265	2.52023	1.88892	0.0617548	0.795344	-5.10238		RASSF7	0.0594116	5.14348	2.12253	0.0362237	0.528104	-4.47297
NIPAL2	-0.375531	5.20756	-1.88786	0.0618973	0.795817	-5.10429		CANX	-0.345979	8.45791	-2.12218	0.0362541	0.528104	-4.47369
SLC25A29	0.12242	2.91915	1.88758	0.0619365	0.795869	-5.10482		KYAT3	-0.367343	6.8405	-2.12179	0.0362875	0.528104	-4.47447
TRMT1L	-0.176008	5.01955	-1.88682	0.062039	0.796401	-5.10619		SETD1A	0.166898	2.74772	2.12178	0.0362884	0.528104	-4.47449
MYO7B	0.0611406	3.76002	1.88675	0.0620486	0.796401	-5.10632		HS3ST1	-0.0626286	2.28203	-2.12156	0.0363067	0.528104	-4.47492
DNAL1	0.145828	2.89075	1.88649	0.0620838	0.796401	-5.10679		PDE9A	0.219583	3.59201	2.12138	0.0363228	0.528104	-4.4753
UBE4B	0.138746	5.0226	1.88602	0.0621482	0.79658	-5.10765		RNF126P1	0.0487379	2.86175	2.12088	0.0363658	0.528104	-4.4763
MYNN	-0.0109999	2.33181	-1.8855	0.0622196	0.796673	-5.1086		AK2	-0.268402	6.70823	-2.12086	0.0363674	0.528104	-4.47634
H2AJ	0.0752762	4.06	1.8853	0.0622461	0.796673	-5.10896		PPP4R1	-0.200236	6.83304	-2.1207	0.0363813	0.528104	-4.47667
PHACTR2	-0.345703	4.35155	-1.88368	0.0624674	0.798476	-5.1119		HFE	0.113958	3.60811	2.12023	0.0364222	0.528104	-4.47762
PLEKHG4	0.0396892	2.53838	1.88346	0.0624982	0.798476	-5.11231		BAG1	0.139231	6.0943	2.11994	0.0364468	0.528104	-4.4782
SEPTIN2	-0.179622	10.4747	-1.88312	0.0625443	0.798476	-5.11292		NME3	-0.191829	4.19222	-2.11977	0.0364612	0.528104	-4.47853
TBX3	0.137776	2.93979	1.88272	0.0625993	0.798476	-5.11365		ARHGAP5	-0.291174	8.12036	-2.11971	0.0364668	0.528104	-4.47866
MYEF2	-0.315333	7.28977	-1.88178	0.062728	0.798739	-5.11536		TBXA2R	0.138904	2.80849	2.11846	0.0365751	0.528552	-4.48119
ARRDC3	-0.423216	5.92092	-1.88143	0.0627757	0.798739	-5.11599		CTBS	-0.183812	3.16083	-2.11773	0.0366379	0.528552	-4.48264
ZFP3	-0.170324	3.76634	-1.88118	0.0628098	0.798739	-5.11644		DYRK4	-0.112814	4.77321	-2.11706	0.0366964	0.528552	-4.484
PRKAG2-AS1	-0.256038	2.61019	-1.881	0.0628356	0.798739	-5.11678		TXN	-0.268182	8.93441	-2.11682	0.036717	0.528552	-4.48448
GJC1	-0.0547098	2.36043	-1.88054	0.0628986	0.798739	-5.11761		TNFRSF1B	-0.469603	3.14559	-2.11675	0.0367238	0.528552	-4.48463
SLC16A6	-0.477164	4.97506	-1.87941	0.063054	0.798739	-5.11966		SHFL	-0.169133	7.14734	-2.11662	0.0367344	0.528552	-4.48488
CABP7	-0.190702	2.47814	-1.87776	0.0632814	0.798739	-5.12264		CLIC1	-0.532282	6.0428	-2.11634	0.0367587	0.528552	-4.48544
XRN1	-0.22221	7.2775	-1.87571	0.0635664	0.798739	-5.12637		KPNA3	-0.264838	8.27478	-2.11615	0.0367754	0.528552	-4.48583
HSPA5	-0.31035	4.05201	-1.87548	0.0635982	0.798739	-5.12678		RND2	0.312552	6.99318	2.11615	0.0367756	0.528552	-4.48583
PHEX	0.174457	3.15203	1.87504	0.0636596	0.798739	-5.12758		AIP	0.165927	5.69894	2.11581	0.0368052	0.528552	-4.48652
SP3	-0.0504801	2.33763	-1.87482	0.0636891	0.798739	-5.12797		SEC63	0.189633	5.2127	2.11579	0.0368071	0.528552	-4.48656
FBXO6	-0.208647	2.53391	-1.87421	0.0637743	0.798739	-5.12907		ENY2	-0.212188	7.68668	-2.11528	0.0368513	0.528642	-4.48758
ZHX1	-0.276774	7.16848	-1.8742	0.0637751	0.798739	-5.12908		ACSL1	-0.407477	8.4855	-2.11493	0.0368819	0.528642	-4.48829
AXIN2	-0.17022	4.75847	-1.87414	0.0637836	0.798739	-5.12919		MTX2	-0.309038	6.28985	-2.11486	0.036888	0.528642	-4.48842
ANTXR1	0.126639	2.72905	1.87407	0.0637942	0.798739	-5.12933		YWHAB	-0.55573	9.26912	-2.11463	0.0369086	0.528642	-4.4889
FAM161B	-0.235078	4.2403	-1.87363	0.0638553	0.798739	-5.13013		DDX17	1.01379	6.1583	2.11309	0.0370426	0.529939	-4.49198
CDC34	0.0680069	2.53865	1.87353	0.0638696	0.798739	-5.13031		SDHAF1	0.106806	4.87616	2.11305	0.0370468	0.529939	-4.49208
PYCARD-AS1	0.0356514	2.3428	1.87327	0.0639055	0.798739	-5.13078		SP110	-0.199047	2.36632	-2.11176	0.0371596	0.53121	-4.49466
SEC16B	-0.0636872	2.48367	-1.87259	0.0639996	0.798739	-5.132		C11orf24	-0.130267	4.17028	-2.11098	0.0372284	0.531851	-4.49623
OTX2	-0.140147	2.35614	-1.87241	0.0640247	0.798739	-5.13232		STOML1	-0.33611	6.67467	-2.11038	0.0372813	0.532087	-4.49744
FABP1	-0.0436499	2.33602	-1.8721	0.0640681	0.798739	-5.13288		UBE2B	-0.282264	8.44749	-2.11025	0.0372928	0.532087	-4.4977
LINC00313	-0.0932981	2.34553	-1.87155	0.064145	0.798739	-5.13388		SOX4	-0.229997	2.92248	-2.10926	0.0373799	0.532655	-4.49968
NUDT19	-0.255805	4.23569	-1.87151	0.0641507	0.798739	-5.13395		TPPP3	-0.388662	7.77087	-2.10898	0.0374046	0.532655	-4.50024
RACGAP1P	-0.0434737	2.33595	-1.87066	0.0642701	0.798739	-5.13549		CHAF1A	0.120924	4.17307	2.10839	0.0374569	0.533059	-4.50143
MARVELD1	0.0920555	5.33341	1.87048	0.064295	0.798739	-5.13581		AK5	-0.660329	9.33554	-2.10778	0.0375109	0.533486	-4.50265
ZBTB46	-0.0364469	2.3346	-1.87018	0.0643376	0.798739	-5.13636		KARS1	-0.274926	8.64831	-2.10695	0.0375841	0.53383	-4.50431
EXOSC3	-0.035921	2.3345	-1.87013	0.0643443	0.798739	-5.13645		NRAS	-0.198958	3.67893	-2.10638	0.0376348	0.53383	-4.50545
MAPK8IP3	-0.035754	2.33447	-1.87011	0.0643465	0.798739	-5.13647		RECQL	-0.248745	4.11772	-2.10617	0.0376538	0.53383	-4.50588
ST3GAL3	-0.0349777	2.33432	-1.87004	0.0643571	0.798739	-5.13661		RND3	-0.395382	5.16136	-2.10615	0.0376553	0.53383	-4.50591
LINC01816	-0.0472738	2.337	-1.86972	0.0644021	0.798739	-5.13719		FGF2	-0.612097	5.69901	-2.10515	0.0377441	0.534179	-4.50791
LRFN2	-0.0281806	2.33301	-1.86909	0.0644906	0.798739	-5.13833		KLHL25	0.146038	4.19382	2.10508	0.0377503	0.534179	-4.50805
C20orf85	-0.0501312	2.33754	-1.86903	0.0644983	0.798739	-5.13842		NFATC1	0.0785621	2.44551	2.1049	0.0377666	0.534179	-4.50842
CNTN1	-0.532766	7.45184	-1.86878	0.0645335	0.798739	-5.13888		ITSN2	-0.136709	7.41061	-2.10479	0.0377761	0.534179	-4.50863
ZNF526	-0.0384161	2.672	-1.86826	0.0646066	0.798739	-5.13981		RAB11A	-0.196193	9.1049	-2.10381	0.0378635	0.535075	-4.51059
ZNF75A	0.133155	6.89291	1.86819	0.0646166	0.798739	-5.13994		CSNK2A1	-0.229672	7.13287	-2.10336	0.0379037	0.535302	-4.51149
BRWD3	0.179074	4.30436	1.86723	0.0647516	0.798739	-5.14167		TUBA1B	-0.229687	12.6468	-2.10265	0.0379676	0.535614	-4.51292
MEX3A	0.0637246	2.49544	1.86691	0.0647966	0.798739	-5.14225		TNFSF13	-0.326364	6.52255	-2.1022	0.0380078	0.535614	-4.51382
MSTO1	0.0900535	2.57806	1.86614	0.0649063	0.798739	-5.14365		KPNB1	-0.159243	8.71707	-2.10204	0.0380222	0.535614	-4.51414
STK40	-0.113794	4.68814	-1.86565	0.0649749	0.798739	-5.14452		CADM1	-0.23984	7.57623	-2.10128	0.0380907	0.535932	-4.51567
SLC38A7	-0.0466191	2.52224	-1.86553	0.0649927	0.798739	-5.14475		OVOL2	0.079779	2.32914	2.10059	0.0381528	0.535932	-4.51705
EML4	0.0333892	2.34067	1.86514	0.0650476	0.798739	-5.14545		SF3B1	-0.226479	9.28663	-2.10044	0.0381658	0.535932	-4.51734
TNFRSF14-AS1	-0.0179391	2.33104	-1.86513	0.0650491	0.798739	-5.14546		EDC3	0.0639655	2.44248	2.10033	0.0381757	0.535932	-4.51756
LAMB4	-0.0175069	2.33096	-1.86483	0.0650906	0.798739	-5.14599		CACNA1G	-0.223134	2.3992	-2.1003	0.0381786	0.535932	-4.51763
DLL4	0.185735	3.60637	1.86479	0.0650962	0.798739	-5.14606		PDCD10	-0.204775	8.61012	-2.10018	0.0381895	0.535932	-4.51787
ACRBP	-0.018814	2.33134	-1.86459	0.0651251	0.798739	-5.14643		PAGR1	0.110092	5.58482	2.09973	0.0382295	0.536154	-4.51876
MYO9A	-0.0935103	2.39454	-1.86454	0.0651322	0.798739	-5.14652		ELOVL5	-0.277134	9.46605	-2.09928	0.0382707	0.536394	-4.51967
SH3RF3	-0.143271	4.29855	-1.86451	0.0651364	0.798739	-5.14657		RBM48	0.112101	2.34113	2.09856	0.0383349	0.536596	-4.52109
PHF21A	0.0691352	6.7584	1.86446	0.0651433	0.798739	-5.14666		CFDP1	-0.210535	8.10724	-2.09849	0.0383418	0.536596	-4.52125
PBDC1	-0.27138	5.03864	-1.8644	0.0651519	0.798739	-5.14677		COL11A1	-0.187885	2.50545	-2.09831	0.0383576	0.536596	-4.52159
HKDC1	-0.0293852	2.33329	-1.86414	0.0651894	0.798739	-5.14725		ANK1	0.0467006	2.27837	2.09795	0.0383903	0.536716	-4.52232
JPH3	-0.0519591	2.33847	-1.8635	0.0652798	0.798739	-5.14839		OCRL	0.147703	3.57828	2.09718	0.0384602	0.537354	-4.52386
LINC02716	-0.100731	4.82123	-1.86344	0.0652883	0.798739	-5.1485		DYNC1I2	-0.241747	9.64384	-2.09638	0.0385326	0.537529	-4.52545
RAP2A	-0.313749	9.13912	-1.8634	0.0652941	0.798739	-5.14858		PRRX2	0.228146	3.03132	2.09608	0.0385596	0.537529	-4.52605
COA3	0.0370667	2.35151	1.86337	0.0652981	0.798739	-5.14863		RANBP1	-0.352148	7.01289	-2.09586	0.0385794	0.537529	-4.52648
COPZ1	-0.269443	6.96268	-1.86302	0.0653486	0.798739	-5.14927		FN1	-0.444495	8.29408	-2.09572	0.0385924	0.537529	-4.52677
AXIN2	0.0359309	4.36671	1.8629	0.0653655	0.798739	-5.14948		BRD3OS	-0.464072	5.34978	-2.09533	0.0386278	0.537529	-4.52755
FYB2	-0.158832	2.36078	-1.86283	0.0653751	0.798739	-5.1496		COL14A1	-0.0788737	2.29879	-2.09508	0.0386507	0.537529	-4.52805
LINC00205	-0.22655	3.52607	-1.86215	0.0654717	0.798739	-5.15082		SLC25A36	-0.22438	8.03135	-2.09491	0.0386662	0.537529	-4.52839
USP38	-0.291472	5.24812	-1.86197	0.0654976	0.798739	-5.15115		PRAF2	-0.172649	8.1665	-2.09456	0.0386976	0.537529	-4.52908
KDM3A	-0.0148853	2.33046	-1.86184	0.0655164	0.798739	-5.15139		APOA4	0.156725	6.13616	2.09453	0.0387002	0.537529	-4.52913
EBP	-0.0405727	2.33616	-1.86134	0.0655868	0.798739	-5.15228		MAPKAPK3	-0.0890994	5.9772	-2.09437	0.0387146	0.537529	-4.52945
CDK5RAP2	-0.288307	6.51539	-1.86117	0.0656114	0.798739	-5.15259		MAGEH1	-0.213913	7.80123	-2.09255	0.0388813	0.539505	-4.53309
UPB1	-0.0141178	2.33031	-1.86106	0.0656267	0.798739	-5.15278		DZIP3	-0.369491	7.17928	-2.09005	0.0391099	0.541474	-4.53806
EIF1AD	0.147556	4.10458	1.86101	0.0656334	0.798739	-5.15286		UGT2B15	0.0908642	2.31119	2.08994	0.0391202	0.541474	-4.53829
ACTR8	0.0933113	6.21946	1.86093	0.0656454	0.798739	-5.15301		REV3L	-0.194492	6.38018	-2.0899	0.0391236	0.541474	-4.53836
C1orf131	-0.206469	5.08949	-1.86089	0.065651	0.798739	-5.15309		CYP2A6	0.110619	2.41668	2.08978	0.0391344	0.541474	-4.53859
RFFL	0.204222	7.33358	1.86057	0.0656968	0.798739	-5.15366		GCK	0.0514564	2.28314	2.08962	0.0391496	0.541474	-4.53892
GALNT18	-0.0136477	2.33022	-1.86032	0.0657331	0.798739	-5.15412		TBC1D30	0.309947	4.37253	2.0894	0.0391694	0.541474	-4.53935
ATAD2B	-0.0833949	2.39645	-1.85982	0.0658043	0.798994	-5.15501		TGIF1	-0.407645	4.02977	-2.08881	0.0392242	0.541686	-4.54053
SFXN2	0.166209	6.01633	1.85962	0.0658318	0.798994	-5.15536		SNX4	-0.357131	7.08112	-2.0884	0.0392616	0.541686	-4.54134
TAF15	0.378477	6.14131	1.85943	0.0658603	0.798994	-5.15572		DNAJC6	-0.354218	10.1519	-2.08821	0.0392789	0.541686	-4.54172
FAM160A1	0.132301	5.02606	1.85714	0.066188	0.799319	-5.15982		NOP10	-0.223605	7.93914	-2.08777	0.0393203	0.541686	-4.54261
MFSD4A	0.0827502	2.39504	1.85711	0.0661919	0.799319	-5.15987		EFCAB14	-0.13081	4.06837	-2.08773	0.0393232	0.541686	-4.54267
GASK1B	-0.287277	8.24051	-1.85701	0.066207	0.799319	-5.16006		KCNH2	0.308859	3.17449	2.08765	0.0393311	0.541686	-4.54284
SBSPON	0.1098	2.63661	1.85673	0.0662472	0.799319	-5.16056		DRD2	0.248394	2.45632	2.08698	0.0393924	0.542194	-4.54416
ZBTB47	0.114698	7.86884	1.85662	0.0662628	0.799319	-5.16075		CTNNAL1	-0.220747	4.22721	-2.08596	0.0394874	0.542933	-4.5462
PCBP2	0.221524	6.19406	1.85554	0.0664171	0.799319	-5.16268		IFNA16	0.0553413	2.27856	2.08588	0.0394949	0.542933	-4.54636
FHAD1-AS1	-0.0263509	2.33277	-1.85477	0.0665287	0.799319	-5.16406		STAU1	-0.144944	9.54335	-2.08532	0.0395467	0.543308	-4.54747
RAB10	-0.297124	7.79854	-1.85363	0.0666926	0.799319	-5.1661		RHOB	-0.279667	10.8284	-2.08423	0.039648	0.544364	-4.54964
IL17RD	-0.345832	4.80264	-1.85359	0.0666992	0.799319	-5.16618		NUP58	-0.225487	4.20129	-2.0832	0.0397436	0.544795	-4.55168
RBBP8NL	0.0583026	2.48093	1.85349	0.0667136	0.799319	-5.16636		LAT	0.159809	3.17063	2.08284	0.0397766	0.544795	-4.55238
RNF213	-0.291107	6.58303	-1.85308	0.0667728	0.799319	-5.16709		PRPF39	-0.330813	5.5481	-2.0828	0.039781	0.544795	-4.55247
ZNF653	-0.0391914	2.33825	-1.85308	0.066773	0.799319	-5.16709		MDFIC	-0.16022	2.6568	-2.0822	0.0398366	0.544795	-4.55366
NOTUM	0.0488111	6.66421	1.85303	0.0667801	0.799319	-5.16718		HLA-DQB1	-0.218043	2.39127	-2.08203	0.0398521	0.544795	-4.55399
RNF227	-0.0859578	3.672	-1.85264	0.0668367	0.799319	-5.16788		GLCE	0.180289	2.45675	2.08194	0.0398608	0.544795	-4.55417
EHMT2	0.187555	4.52222	1.85242	0.0668689	0.799319	-5.16828		SH3BGRL3	-0.233397	8.51178	-2.08168	0.0398856	0.544795	-4.5547
USP48	-0.174854	4.30034	-1.85235	0.0668785	0.799319	-5.1684		STX1A	-0.546921	2.69791	-2.0812	0.0399299	0.544795	-4.55564
CABLES1	0.294294	8.04476	1.85209	0.0669158	0.799319	-5.16886		CYBA	-0.540601	5.15179	-2.08088	0.0399595	0.544795	-4.55627
LOC389834	0.0882707	2.37002	1.85145	0.0670092	0.799319	-5.17001		BICRAL	-0.148844	5.87045	-2.08078	0.0399695	0.544795	-4.55648
LOC100505874	0.224535	2.51642	1.85064	0.0671262	0.799319	-5.17145		TRAF3IP2	-0.186381	6.33439	-2.07971	0.0400696	0.544795	-4.55859
TMEM38B	-0.237292	4.62035	-1.85042	0.0671588	0.799319	-5.17185		HNRNPF	-0.295812	5.22733	-2.07965	0.0400748	0.544795	-4.5587
HNRNPC	-0.279044	6.46327	-1.84966	0.0672686	0.799319	-5.1732		ACRV1	0.0836463	2.37938	2.0791	0.0401269	0.544795	-4.5598
KCNQ1OT1	0.0344004	2.39376	1.84932	0.067318	0.799319	-5.17381		EYA2	0.110245	2.37438	2.07878	0.0401569	0.544795	-4.56044
SNX9	-0.280594	6.62252	-1.84823	0.0674772	0.799319	-5.17576		SMARCA2	-0.33477	8.22587	-2.07861	0.0401726	0.544795	-4.56077
LYRM2	-0.129183	3.08746	-1.84801	0.06751	0.799319	-5.17616		GUCY1A1	0.608496	7.33514	2.07858	0.0401761	0.544795	-4.56084
RBPMS2	-0.125148	2.35402	-1.84768	0.0675576	0.799319	-5.17674		ATP8B2	0.11654	2.80534	2.07855	0.0401783	0.544795	-4.56089
ZFX	-0.158015	4.64432	-1.84763	0.0675652	0.799319	-5.17683		SOX15	0.287459	5.01192	2.07853	0.0401803	0.544795	-4.56093
ENKD1	-0.124333	3.77035	-1.8471	0.0676421	0.799319	-5.17777		CD46	-0.361553	7.93282	-2.07843	0.0401894	0.544795	-4.56112
WDR37	-0.291626	2.73457	-1.84697	0.0676621	0.799319	-5.17802		NPTXR	-0.589754	6.22663	-2.0783	0.0402017	0.544795	-4.56138
LOC389641	0.0746814	2.53452	1.84659	0.0677167	0.799319	-5.17868		TMED10	-0.221555	9.17244	-2.07789	0.0402406	0.544795	-4.5622
RASSF4	-0.336951	8.33163	-1.8464	0.0677443	0.799319	-5.17902		WWTR1	-0.516319	6.88261	-2.07767	0.0402608	0.544795	-4.56262
FAM220A	-0.410409	6.80512	-1.84635	0.0677517	0.799319	-5.17911		CDH8	-0.103728	2.34205	-2.07744	0.0402826	0.544795	-4.56308
TMEM241	0.230161	9.02671	1.84627	0.0677638	0.799319	-5.17926		MYH11	0.501407	4.35347	2.07711	0.040314	0.544795	-4.56374
LOC84214	-0.0266788	2.33367	-1.84517	0.0679249	0.799319	-5.18122		PDGFRL	-0.0447273	2.30872	-2.07692	0.0403319	0.544795	-4.56412
SUDS3	-0.431677	5.86806	-1.84507	0.0679405	0.799319	-5.1814		TRMT112	-0.179671	8.88703	-2.07669	0.0403533	0.544795	-4.56457
FERMT3	-0.158618	2.5038	-1.84475	0.0679874	0.799319	-5.18197		OLFM1	0.170641	2.44051	2.07633	0.0403879	0.544795	-4.56529
LTBP4	-0.00883173	2.32929	-1.84472	0.0679917	0.799319	-5.18203		DGCR2	-0.275801	8.37844	-2.07597	0.0404217	0.544795	-4.566
LOC100128079	0.109051	3.9677	1.8447	0.0679946	0.799319	-5.18206		HRH3	0.410486	3.49461	2.07556	0.0404599	0.544795	-4.5668
RIOK1	-0.21269	3.68015	-1.84404	0.0680915	0.799319	-5.18324		FURIN	0.226246	5.93537	2.07472	0.0405393	0.544795	-4.56846
WNT8A	-0.00866199	2.32926	-1.84367	0.0681457	0.799319	-5.18389		ALK	0.150568	2.8969	2.07455	0.0405558	0.544795	-4.5688
CLIC5	0.0573092	2.35367	1.84366	0.0681468	0.799319	-5.18391		SLC66A2	-0.195269	7.9485	-2.07443	0.0405672	0.544795	-4.56904
DYDC2	-0.0711562	2.37049	-1.84334	0.0681935	0.799319	-5.18447		CAPZB	-0.152368	8.47991	-2.07443	0.0405673	0.544795	-4.56904
METAP2	-0.17026	3.652	-1.8432	0.0682148	0.799319	-5.18473		MCM2	-0.0374897	2.39946	-2.07423	0.0405864	0.544795	-4.56944
C17orf100	0.142565	3.93772	1.84296	0.0682502	0.799319	-5.18516		SUB1	-0.27647	10.0815	-2.07414	0.0405951	0.544795	-4.56962
NAIF1	0.0259882	2.35791	1.84286	0.0682651	0.799319	-5.18534		TMEM50A	-0.243643	8.26753	-2.07358	0.0406478	0.544795	-4.57072
ARG1	-0.00853286	2.32923	-1.84283	0.0682691	0.799319	-5.18539		VSIG4	-0.725719	6.29186	-2.07354	0.0406518	0.544795	-4.5708
LINC00938	0.191374	2.53467	1.84228	0.0683498	0.799319	-5.18636		GSTP1	-0.195578	7.47935	-2.07334	0.0406704	0.544795	-4.57119
SFXN4	0.196288	3.43063	1.84211	0.0683761	0.799319	-5.18668		PPP2R2B	-0.174039	2.36676	-2.07319	0.0406849	0.544795	-4.57149
DMKN	0.08912	2.5795	1.84199	0.0683932	0.799319	-5.18688		ZC3H4	-0.182973	7.09725	-2.07258	0.0407431	0.545245	-4.5727
PDCD2	0.14042	2.9254	1.84159	0.0684529	0.799319	-5.1876		ARAP3	0.086986	3.3866	2.07202	0.0407963	0.545301	-4.5738
RAB3IP	-0.1305	3.96235	-1.84147	0.0684699	0.799319	-5.18781		PRPS2	-0.423789	3.87354	-2.07106	0.0408881	0.545902	-4.5757
STRN	0.15631	4.65676	1.84107	0.0685289	0.799319	-5.18852		CHD5	-0.0416311	2.27426	-2.07094	0.0408991	0.545902	-4.57593
HKDC1	0.082984	2.42368	1.84058	0.0686014	0.799319	-5.18939		ACSL3	-0.264145	8.13652	-2.07054	0.040937	0.545902	-4.57671
SHLD1	0.0413751	3.00382	1.84022	0.0686546	0.799319	-5.19003		ZNF12	-0.250017	7.06675	-2.07027	0.040963	0.545902	-4.57725
LOC100272217	-0.0164005	2.33125	-1.84001	0.0686854	0.799319	-5.1904		PLA2G4A	-0.0906757	2.30057	-2.07026	0.0409641	0.545902	-4.57727
ZNF71	0.088377	3.64629	1.8397	0.0687316	0.799319	-5.19095		ACR	0.0743643	2.30238	2.06928	0.0410576	0.546491	-4.5792
SLAIN2	-0.190947	4.64657	-1.83965	0.0687399	0.799319	-5.19105		CTSB	-0.308641	8.57041	-2.06846	0.0411363	0.546989	-4.58082
ZDHHC2	-0.283199	7.76377	-1.83956	0.0687527	0.799319	-5.19121		RNASEH2B	0.225845	3.2416	2.06815	0.0411658	0.546989	-4.58142
USP32	-0.311391	9.66694	-1.83894	0.0688446	0.799319	-5.19231		TRMT11	-0.324	6.69553	-2.06812	0.0411688	0.546989	-4.58149
TRIM71	0.0481827	2.36516	1.83889	0.0688526	0.799319	-5.1924		TCF7L2	-0.28257	6.96144	-2.06761	0.0412176	0.547007	-4.58249
TNS3	-0.0405819	2.33683	-1.83866	0.0688864	0.799319	-5.19281		NLGN1	-0.378155	5.91835	-2.0676	0.0412195	0.547007	-4.58253
FAM238B	0.0430033	2.39379	1.83804	0.0689778	0.799319	-5.1939		ZNF580	-0.160254	7.85986	-2.06675	0.0413003	0.547753	-4.58418
EPS15L1	-0.00793717	2.32923	-1.83792	0.0689964	0.799319	-5.19412		MFAP3L	-0.297378	8.78136	-2.06567	0.041405	0.547891	-4.58632
KIAA1324	0.16917	3.00079	1.83764	0.0690382	0.799319	-5.19462		CCDC93	0.0482492	2.30894	2.06566	0.0414058	0.547891	-4.58634
NEMP2	0.101447	2.51967	1.83741	0.0690717	0.799319	-5.19502		GSPT1	-0.310522	5.66333	-2.06553	0.0414182	0.547891	-4.58659
GFM1	-0.27798	6.97834	-1.83703	0.0691285	0.799319	-5.1957		KCNH2	0.0925538	4.34192	2.06548	0.0414227	0.547891	-4.58668
FERMT1	0.0834783	4.97008	1.83695	0.0691397	0.799319	-5.19583		GDF11	0.128662	2.63748	2.06537	0.041434	0.547891	-4.58691
KIF13A	-0.00915178	2.32954	-1.83692	0.0691443	0.799319	-5.19589		CP	-0.756148	6.18128	-2.06469	0.0414996	0.548431	-4.58825
EFCAB2	-0.243968	3.73833	-1.8365	0.0692067	0.799438	-5.19663		CLINT1	-0.32064	6.61036	-2.06426	0.0415409	0.548651	-4.58909
BTF3L4	-0.372953	6.8008	-1.83577	0.069316	0.799438	-5.19793		TFE3	-0.22456	7.99999	-2.06348	0.0416165	0.548672	-4.59063
KIF9	-0.207973	6.10774	-1.83575	0.0693196	0.799438	-5.19798		AKR1C2	0.409434	5.79567	2.06301	0.0416616	0.548672	-4.59154
ZDHHC22	-0.197447	4.33309	-1.83561	0.0693401	0.799438	-5.19822		CRCP	-0.124784	4.32373	-2.06262	0.0416999	0.548672	-4.59232
HECW2	-0.242791	3.69031	-1.83544	0.0693657	0.799438	-5.19852		TPD52	-0.351933	9.24123	-2.06236	0.0417253	0.548672	-4.59283
ELOVL7	-0.413553	7.04725	-1.83523	0.0693965	0.799438	-5.19889		NAV3	-0.372851	7.66866	-2.06206	0.041754	0.548672	-4.59341
TAMM41	0.0617931	2.38462	1.83519	0.0694024	0.799438	-5.19896		HIF3A	0.145222	2.69016	2.06197	0.041763	0.548672	-4.5936
ERRFI1	-0.301969	7.17232	-1.8349	0.0694456	0.799527	-5.19947		PTBP3	0.125716	2.43943	2.06178	0.0417819	0.548672	-4.59398
SLC38A9	-0.132946	3.9926	-1.83434	0.0695302	0.800093	-5.20047		PTP4A1	-0.533939	5.46742	-2.06159	0.0418001	0.548672	-4.59435
KIAA1755	0.118059	3.19032	1.83377	0.0696156	0.800468	-5.20149		ADCY2	-0.258504	2.46224	-2.0614	0.0418182	0.548672	-4.59471
RICTOR	-0.375706	5.89855	-1.83365	0.0696336	0.800468	-5.2017		PLA2G6	0.101041	2.83137	2.06125	0.0418331	0.548672	-4.59501
NOL4	-0.38751	5.16572	-1.8326	0.0697912	0.800921	-5.20356		TLR1	-0.0921811	2.32527	-2.06119	0.0418385	0.548672	-4.59512
FAM3D	0.12611	3.1904	1.83246	0.0698117	0.800921	-5.2038		MAPKAP1	0.1838	3.87681	2.06071	0.041886	0.548672	-4.59608
ZNF251	0.139188	3.30916	1.83231	0.0698337	0.800921	-5.20406		RGS16	-0.347711	2.45244	-2.06068	0.041888	0.548672	-4.59612
G2E3	-0.140646	2.93582	-1.83205	0.0698738	0.800921	-5.20454		CCHCR1	0.0548499	4.00628	2.06062	0.041894	0.548672	-4.59624
FAHD2A	0.114098	7.24396	1.83155	0.0699489	0.800921	-5.20542		CDRT1	0.0116678	2.26259	2.06043	0.041913	0.548672	-4.59662
ZNFX1	-0.175512	7.36267	-1.8309	0.0700464	0.800921	-5.20657		TSN	-0.204633	8.35311	-2.06003	0.0419517	0.548856	-4.5974
EFCAB10	-0.00870953	2.3293	-1.83085	0.0700544	0.800921	-5.20666		H4C9	0.152437	2.84832	2.05975	0.0419796	0.548897	-4.59796
PTMAP11	-0.0208298	2.33311	-1.83082	0.0700586	0.800921	-5.20671		LGALS8	0.221872	4.49356	2.05941	0.0420125	0.548949	-4.59863
GS1-124K5.11	0.0917585	7.08515	1.83079	0.0700633	0.800921	-5.20677		AQP6	0.180249	2.59875	2.05875	0.0420766	0.548949	-4.59991
STK19	0.0340451	2.34937	1.83028	0.0701392	0.801092	-5.20766		TAF1C	0.170643	3.82302	2.05861	0.042091	0.548949	-4.6002
HPS3	-0.268304	5.02036	-1.82959	0.0702443	0.801092	-5.20889		SMS	-0.346108	7.79631	-2.05839	0.0421121	0.548949	-4.60062
PDE12	-0.111746	7.29109	-1.82957	0.0702465	0.801092	-5.20892		FMR1	-0.217331	8.08822	-2.0581	0.0421402	0.548949	-4.60119
C17orf80	-0.153735	5.45753	-1.82938	0.0702746	0.801092	-5.20925		GAPDH	-0.157079	12.8908	-2.05794	0.0421561	0.548949	-4.60151
TMEM270	-0.00694632	2.32893	-1.82859	0.070394	0.801092	-5.21064		CDK10	0.071559	2.29925	2.05788	0.0421623	0.548949	-4.60163
FAM174A	-0.405062	8.07803	-1.82852	0.0704045	0.801092	-5.21077		CCHCR1	0.0708538	2.69056	2.05768	0.0421812	0.548949	-4.60201
PHAX	-0.187245	5.35368	-1.82839	0.0704248	0.801092	-5.211		WNT7B	-0.0097389	2.2613	-2.05684	0.0422645	0.549128	-4.60367
LRSAM1	-0.121884	3.03874	-1.82802	0.0704809	0.801092	-5.21166		ZNF467	0.183166	3.41248	2.05675	0.0422728	0.549128	-4.60384
ZDBF2	-0.401171	5.8642	-1.82781	0.0705121	0.801092	-5.21202		SP100	-0.247546	3.16789	-2.05645	0.0423028	0.549128	-4.60444
TAB3	-0.3434	6.10202	-1.8274	0.0705751	0.801092	-5.21276		LAMA4	0.254344	2.94215	2.05642	0.0423052	0.549128	-4.60449
ZMYM2	0.0917025	2.4454	1.82707	0.070624	0.801245	-5.21333		HNRNPU	0.165491	2.94708	2.05628	0.0423186	0.549128	-4.60476
LOC101928134	-0.0729975	3.82749	-1.82657	0.0707011	0.801717	-5.21423		SLC2A5	-0.386837	4.4917	-2.05597	0.0423494	0.549207	-4.60537
FAAP20	0.0287962	2.33849	1.82627	0.070746	0.801823	-5.21475		RCC1L	0.109294	5.77645	2.05555	0.0423906	0.549421	-4.60619
ITGA9	-0.0641767	2.36331	-1.82569	0.0708339	0.802141	-5.21577		MYT1	0.0613359	2.57364	2.05434	0.0425101	0.550648	-4.60857
VXN	-0.508472	6.76575	-1.82489	0.0709556	0.802141	-5.21718		HOXC4	0.134104	3.35798	2.05354	0.0425886	0.550838	-4.61012
LYPD5	-0.044733	2.33825	-1.82447	0.0710194	0.802141	-5.21792		NAGA	-0.0680147	2.36594	-2.05354	0.0425894	0.550838	-4.61014
PPP6C	-0.356792	7.5755	-1.82351	0.0711655	0.802141	-5.21961		NUP205	-0.143387	5.69825	-2.0528	0.0426619	0.550838	-4.61157
BCAS4	0.139041	5.96937	1.82346	0.0711729	0.802141	-5.2197		MTMR1	-0.238979	7.31332	-2.05256	0.0426856	0.550838	-4.61204
HAPLN1	0.185595	3.48313	1.82346	0.0711738	0.802141	-5.21971		TSC2	0.110143	2.3369	2.05254	0.0426884	0.550838	-4.6121
ZNF462	-0.00220246	2.32802	-1.82273	0.0712857	0.802141	-5.221		ITM2B	-0.14981	11.0824	-2.05219	0.0427224	0.550838	-4.61277
ADAM11	-0.441668	6.06926	-1.82272	0.0712871	0.802141	-5.22102		GOLGA8N	-0.25113	9.17224	-2.05208	0.0427334	0.550838	-4.61299
EFTUD2	-0.20629	7.09459	-1.82193	0.0714068	0.802141	-5.2224		PRR34	0.11411	2.33108	2.05197	0.0427442	0.550838	-4.6132
GRIA4	-0.549432	4.83426	-1.82172	0.0714389	0.802141	-5.22277		PPP1R15A	-0.231263	5.092	-2.05169	0.0427725	0.550838	-4.61376
VPS33A	-0.144463	5.43667	-1.82141	0.0714864	0.802141	-5.22331		ARHGDIB	-0.355467	7.99184	-2.05168	0.0427727	0.550838	-4.61376
MGAT4B	-0.283906	6.67795	-1.82109	0.0715363	0.802141	-5.22389		SEPTIN11	-0.212651	8.4395	-2.05143	0.0427984	0.55085	-4.61427
PAX8-AS1	-0.116139	2.92536	-1.82102	0.0715467	0.802141	-5.224		INTS5	-0.0550927	2.53951	-2.0506	0.0428801	0.55095	-4.61588
ERICH3	0.300525	2.69399	1.82084	0.071575	0.802141	-5.22433		TRAFD1	-0.148952	5.17032	-2.05045	0.0428948	0.55095	-4.61617
COQ8B	0.136428	3.30332	1.82081	0.0715789	0.802141	-5.22437		EIF2AK1	-0.217198	8.09033	-2.05013	0.0429271	0.55095	-4.6168
ZNF462	0.331884	5.96685	1.82073	0.0715912	0.802141	-5.22452		TNFRSF21	-0.456879	6.88269	-2.0501	0.0429302	0.55095	-4.61686
LOC101059948	-0.00635734	2.3297	-1.82049	0.0716275	0.802149	-5.22493		PGK1	-0.332372	10.1975	-2.04841	0.0430984	0.551754	-4.62016
ST3GAL1	-0.154907	2.58606	-1.81964	0.0717582	0.802229	-5.22643		FYN	-0.39516	6.69923	-2.04805	0.0431347	0.551754	-4.62087
NEDD4L	0.106981	2.43452	1.81947	0.0717851	0.802229	-5.22674		LZTS1	0.158929	3.73999	2.04796	0.0431437	0.551754	-4.62105
INTS6	-0.0534816	2.34803	-1.81832	0.071961	0.802229	-5.22875		ZNF80	-0.0237569	2.26415	-2.04771	0.0431682	0.551754	-4.62153
LINC01137	0.107526	2.70281	1.81816	0.071986	0.802229	-5.22904		SLC35A1	-0.351704	6.78906	-2.04764	0.0431758	0.551754	-4.62167
CMC1	-0.441224	4.72913	-1.8178	0.0720409	0.802229	-5.22966		ANGPTL2	-0.0186931	2.26294	-2.04748	0.0431915	0.551754	-4.62198
TTC9B	-0.263016	4.89924	-1.81765	0.0720639	0.802229	-5.22992		KCNE4	0.236042	2.40785	2.04602	0.0433381	0.552991	-4.62484
FAM120AOS	-0.271835	7.1955	-1.81725	0.0721264	0.802229	-5.23064		CTSB	-0.276215	7.42196	-2.04457	0.0434837	0.553358	-4.62767
IFNAR1	-0.251392	5.70488	-1.81702	0.0721624	0.802229	-5.23105		AHR	-0.17884	3.01756	-2.04448	0.0434925	0.553358	-4.62784
MTFR2	-0.0484934	2.35181	-1.81615	0.0722961	0.802229	-5.23257		SLA	-0.372229	3.36387	-2.04431	0.0435093	0.553358	-4.62816
SELENOK	-0.190665	9.36655	-1.81603	0.0723142	0.802229	-5.23277		IPPK	0.0873081	4.76362	2.04423	0.0435171	0.553358	-4.62831
KLHL15	-0.207867	4.66804	-1.81553	0.072392	0.802229	-5.23366		EFR3B	0.0681233	2.30165	2.04411	0.04353	0.553358	-4.62856
U2AF1L4	0.0763073	2.57452	1.81522	0.0724398	0.802229	-5.2342		HERC2	-0.367976	6.90971	-2.04403	0.0435376	0.553358	-4.62871
GLIPR1	-0.190293	3.27867	-1.81505	0.0724668	0.802229	-5.23451		RER1	-0.392022	5.99533	-2.04399	0.0435413	0.553358	-4.62878
MXD1	-0.295922	5.86255	-1.81499	0.0724754	0.802229	-5.2346		EPHA7	0.0676949	2.29025	2.04299	0.0436422	0.553592	-4.63073
BACH1	-0.0256476	2.33951	-1.81473	0.0725165	0.802229	-5.23507		TEK	0.137161	4.19659	2.04279	0.0436627	0.553592	-4.63113
BICDL1	0.0753319	4.76371	1.81441	0.072566	0.802229	-5.23563		LMNA	-0.195096	4.45491	-2.04253	0.0436886	0.553592	-4.63163
CNTN5	-0.0740641	2.38046	-1.81408	0.0726164	0.802229	-5.2362		BCL2L13	-0.2657	7.22672	-2.04248	0.0436943	0.553592	-4.63174
PRMT9	-0.152568	3.37405	-1.81295	0.0727915	0.802229	-5.23818		SLC22A18AS	-0.0439275	2.27058	-2.04236	0.0437059	0.553592	-4.63196
FGF9	-0.0823834	2.37787	-1.81248	0.0728654	0.802229	-5.23901		TUBA1B	-0.241493	12.6905	-2.04217	0.0437257	0.553592	-4.63234
NUCKS1	-0.20617	10.8972	-1.81174	0.072981	0.802229	-5.24031		PTK2B	-0.586857	6.21399	-2.04194	0.0437485	0.553592	-4.63278
PRKCB	0.00512781	2.32967	1.81167	0.0729908	0.802229	-5.24042		CANX	-0.143613	9.99231	-2.04184	0.043759	0.553592	-4.63299
ANK2	-0.0710714	2.40792	-1.81163	0.0729975	0.802229	-5.2405		CFLAR	0.0813995	2.30452	2.04115	0.0438284	0.554154	-4.63432
DNAJC4	-0.149889	4.38319	-1.81146	0.0730234	0.802229	-5.24079		COL5A2	-0.310386	3.41331	-2.04067	0.0438772	0.554181	-4.63526
POLA2	0.073083	3.24571	1.81115	0.0730722	0.802229	-5.24134		CYBC1	-0.229522	5.56356	-2.04064	0.0438804	0.554181	-4.63532
NXPE3	0.1026	2.49358	1.81096	0.0731013	0.802229	-5.24166		CSTB	-0.205595	9.47525	-2.04028	0.0439167	0.554324	-4.63602
ISY1	0.0533586	4.28017	1.81081	0.0731256	0.802229	-5.24194		PTN	-0.227894	9.05617	-2.03981	0.0439643	0.554404	-4.63693
TAF10	-0.140732	9.51757	-1.81031	0.073203	0.802229	-5.24281		ZNF711	0.172688	2.42885	2.03973	0.0439729	0.554404	-4.63709
GOSR2	0.112097	3.18252	1.80995	0.0732591	0.802229	-5.24343		LINC00260	0.0963087	2.52956	2.03831	0.0441166	0.555899	-4.63984
SSBP3	-0.47544	6.97642	-1.80977	0.0732871	0.802229	-5.24375		DCN	0.349231	7.38966	2.03736	0.0442134	0.556217	-4.64169
DCLK1	-0.53876	5.16266	-1.80962	0.0733112	0.802229	-5.24402		SNRNP27	-0.262472	8.24171	-2.03733	0.0442169	0.556217	-4.64176
TLE4	0.223055	3.86301	1.80905	0.0734008	0.802229	-5.24502		PGM1	-0.252837	7.63647	-2.03627	0.0443253	0.556466	-4.64382
RAB3D	-0.165046	4.73012	-1.80858	0.073474	0.802229	-5.24584		LIME1	0.149635	6.01527	2.03616	0.0443365	0.556466	-4.64403
ACVR2A	-0.314767	5.05397	-1.80851	0.0734856	0.802229	-5.24597		TMEM41B	-0.382417	6.46352	-2.03615	0.0443369	0.556466	-4.64404
NSUN4	0.100232	5.4901	1.80839	0.0735045	0.802229	-5.24618		CRTC1	0.205236	6.61003	2.03576	0.0443778	0.556483	-4.64481
OXR1	-0.444926	7.87755	-1.80821	0.0735313	0.802229	-5.24648		EFHC2	-0.125295	2.34182	-2.03565	0.0443884	0.556483	-4.64501
DAD1	-0.243173	8.91825	-1.80804	0.0735586	0.802229	-5.24678		MAN1A1	0.302681	2.48479	2.03535	0.044419	0.556552	-4.64559
TIMM8B	0.140877	5.10953	1.80773	0.0736077	0.802229	-5.24733		POU5F1B	0.138381	2.7005	2.03487	0.044469	0.556793	-4.64654
MMP8	-0.075345	2.36851	-1.80677	0.0737583	0.802229	-5.24901		MID2	0.0590147	2.55692	2.03468	0.0444883	0.556793	-4.64691
CNTROB	0.117558	6.38285	1.80631	0.073831	0.802229	-5.24981		PIN4	-0.167001	7.7683	-2.03352	0.0446076	0.557526	-4.64916
SLC25A48	0.229566	3.05005	1.8062	0.0738479	0.802229	-5.25		NAA15	-0.267751	3.16511	-2.03344	0.0446156	0.557526	-4.64931
XKR4	-0.477428	6.19293	-1.80615	0.0738548	0.802229	-5.25008		DMAC2	-0.171176	5.83923	-2.03321	0.0446393	0.557526	-4.64976
IGSF11-AS1	-0.0406032	2.3486	-1.80596	0.0738846	0.802229	-5.25041		BZW1	-0.189947	9.02894	-2.03313	0.0446472	0.557526	-4.64991
DENND1B	0.130139	2.4396	1.80446	0.074121	0.802229	-5.25303		OR2H1	0.0255035	2.39166	2.03198	0.0447657	0.558691	-4.65214
CCDC71L	-0.0165222	2.33311	-1.80441	0.0741288	0.802229	-5.25312		IPO7	-0.315326	7.67853	-2.03117	0.0448489	0.559032	-4.6537
ZNF71	-0.0467985	2.34914	-1.80435	0.0741398	0.802229	-5.25324		TUBA1B	-0.218163	12.6868	-2.0307	0.0448976	0.559032	-4.65462
STON2	-0.552286	5.07493	-1.80407	0.0741828	0.802229	-5.25371		ERI3	0.146251	3.6843	2.03069	0.0448984	0.559032	-4.65463
PCYOX1	-0.292042	7.99402	-1.80391	0.0742082	0.802229	-5.25399		RPN2	-0.199766	8.37471	-2.03054	0.0449143	0.559032	-4.65493
RXFP1	-0.28827	2.53242	-1.80316	0.0743276	0.802229	-5.25531		LEPROTL1	-0.280355	6.14588	-2.0305	0.0449189	0.559032	-4.65502
LINC01808	-0.0133938	2.3318	-1.80311	0.0743356	0.802229	-5.2554		DCTD	-0.274519	5.17269	-2.03006	0.0449636	0.559275	-4.65585
CRACD	-0.319751	4.30963	-1.803	0.0743528	0.802229	-5.25559		TPP2	0.102691	2.36515	2.02938	0.045034	0.559525	-4.65717
MAP10	-0.00797656	2.32969	-1.80283	0.0743787	0.802229	-5.25588		OLFM4	-0.222776	2.39303	-2.02937	0.0450351	0.559525	-4.65719
C2orf69	-0.224987	8.38776	-1.8026	0.0744163	0.802229	-5.25629		PLAC8	-0.288835	2.42659	-2.02914	0.0450592	0.559525	-4.65764
FMC1	-0.258035	7.01782	-1.80214	0.0744884	0.802229	-5.25708		UBXN4	-0.469218	4.32965	-2.02863	0.0451125	0.55963	-4.65863
FAM47C	0.112779	2.50404	1.8015	0.0745896	0.802229	-5.2582		SLC31A2	-0.478963	7.91862	-2.02851	0.045125	0.55963	-4.65887
DUXAP10	0.108136	3.48815	1.80143	0.0746009	0.802229	-5.25832		EDF1	-0.198295	8.85295	-2.02833	0.0451432	0.55963	-4.65921
TNFRSF10C	0.0717448	3.72539	1.80131	0.0746195	0.802229	-5.25853		SIRPA	-0.254238	8.64277	-2.02679	0.0453033	0.561301	-4.66219
COMMD7	-0.237657	7.5196	-1.80115	0.074645	0.802229	-5.25881		UBE2N	-0.170594	8.70625	-2.02626	0.045359	0.561678	-4.66322
NXPH2	-0.116813	2.37511	-1.80098	0.0746718	0.802229	-5.2591		C11orf58	-0.309226	9.16005	-2.02583	0.0454036	0.561917	-4.66405
ZNF275	-0.181896	7.15285	-1.80056	0.0747391	0.802229	-5.25984		ANXA9	0.0239472	2.26887	2.02551	0.0454369	0.562015	-4.66466
TMEM14B	-0.308403	7.939	-1.80054	0.0747421	0.802229	-5.25987		NOC3L	-0.162599	3.26317	-2.02509	0.0454808	0.562246	-4.66547
NOXRED1	-0.0625215	2.34228	-1.80027	0.0747855	0.802229	-5.26035		CACNA1I	0.0775678	2.29467	2.02422	0.0455724	0.563065	-4.66717
SNX25	0.00793974	2.33083	1.7998	0.07486	0.802229	-5.26116		HMGCS1	-0.309912	7.75284	-2.02361	0.0456361	0.563092	-4.66834
LELP1	0.0733855	2.65467	1.79968	0.074879	0.802229	-5.26137		LGALS1	-0.288212	9.60804	-2.0236	0.0456375	0.563092	-4.66837
AP5M1	-0.164204	5.8509	-1.79947	0.0749118	0.802229	-5.26173		SEMA3D	0.0794734	2.29064	2.02307	0.0456928	0.563092	-4.66938
FOXO1	-0.00530332	2.32861	-1.79945	0.0749158	0.802229	-5.26177		CABP1	-0.498101	6.39055	-2.02294	0.0457068	0.563092	-4.66964
TTC7A	0.104603	5.10412	1.79943	0.0749188	0.802229	-5.26181		SCGB1D2	-0.129992	2.31979	-2.02287	0.0457141	0.563092	-4.66978
ST6GAL2	-0.206461	2.74277	-1.79884	0.0750127	0.802229	-5.26283		CDH10	-0.405773	6.67905	-2.02231	0.0457729	0.563092	-4.67086
YAP1	-0.387378	7.34227	-1.79878	0.0750219	0.802229	-5.26293		HNRNPA3	-0.241344	7.53524	-2.02226	0.0457781	0.563092	-4.67095
SAMM50	-0.00856827	2.32961	-1.79856	0.075058	0.802229	-5.26333		NANS	-0.171551	5.25374	-2.02225	0.0457785	0.563092	-4.67096
NAA15	-0.167122	4.45639	-1.79847	0.0750717	0.802229	-5.26348		SSB	-0.266853	7.43462	-2.0219	0.0458155	0.563092	-4.67164
CYB561D2	0.0639959	2.5336	1.79819	0.0751168	0.802229	-5.26397		CLIC4	-0.464578	6.48215	-2.02128	0.0458811	0.563092	-4.67284
MIR7-3HG	-0.25887	2.54584	-1.79724	0.0752678	0.803103	-5.26561		TBCA	-0.176904	9.50976	-2.02106	0.0459039	0.563092	-4.67326
YAP1	-0.381569	6.31526	-1.79706	0.0752971	0.803103	-5.26593		JAKMIP2	-0.188802	3.5009	-2.02106	0.0459041	0.563092	-4.67326
PTPN3	-0.208005	2.4239	-1.79701	0.0753054	0.803103	-5.26602		CD164	-0.230603	9.21243	-2.02004	0.0460121	0.563186	-4.67524
RIF1	0.151691	4.02988	1.79422	0.0757521	0.803281	-5.27087		ILF2	-0.363943	6.6488	-2.01939	0.0460808	0.563186	-4.67649
PADI1	-0.0137578	2.3309	-1.79417	0.0757597	0.803281	-5.27095		PAPOLG	-0.268647	4.81709	-2.01911	0.0461103	0.563186	-4.67703
HSPA14	-0.0834993	3.55002	-1.79408	0.075774	0.803281	-5.2711		PBX1	-0.319988	8.28703	-2.01907	0.0461145	0.563186	-4.67711
AP4E1	-0.169496	4.32636	-1.79398	0.0757912	0.803281	-5.27129		SLC33A1	-0.288306	4.07179	-2.01892	0.0461295	0.563186	-4.67738
PAG1	-0.218886	5.0451	-1.79393	0.0757994	0.803281	-5.27138		CCL8	-0.0703215	2.27824	-2.01873	0.0461506	0.563186	-4.67776
NSD3	-0.243145	8.45155	-1.79392	0.0758002	0.803281	-5.27139		DBN1	0.310978	6.14124	2.01864	0.0461595	0.563186	-4.67793
EHMT1	-0.211903	5.20278	-1.79299	0.0759494	0.803281	-5.273		FAM49B	0.119587	2.36606	2.01832	0.0461938	0.563186	-4.67855
ZNF398	0.242016	6.43662	1.79287	0.0759698	0.803281	-5.27322		ID2	-0.305273	5.40464	-2.01785	0.0462433	0.563186	-4.67945
CARD14	0.0665022	2.96171	1.79281	0.0759797	0.803281	-5.27332		EPS15	-0.254083	8.43716	-2.01776	0.046253	0.563186	-4.67963
B3GALT5	0.218589	4.14289	1.79257	0.0760181	0.803281	-5.27374		CDK5RAP3	0.21595	7.8242	2.01759	0.0462706	0.563186	-4.67995
CMTM5	-0.559073	7.6071	-1.79198	0.0761125	0.803281	-5.27475		LIMK2	-0.58457	4.66634	-2.01759	0.0462709	0.563186	-4.67995
PPDPF	-0.255089	8.07265	-1.79191	0.0761241	0.803281	-5.27488		NUAK1	-0.317125	7.8482	-2.01724	0.0463083	0.563186	-4.68063
ACAD9	-0.251589	6.30007	-1.79149	0.0761917	0.803281	-5.2756		ERP44	0.16428	2.84032	2.01716	0.0463167	0.563186	-4.68078
CD99L2	-0.0302389	2.33458	-1.79122	0.0762349	0.803281	-5.27607		SEMA4A	0.204874	4.70121	2.017	0.0463331	0.563186	-4.68108
PRR32	0.0716036	2.36992	1.79119	0.0762405	0.803281	-5.27613		SF3B3	-0.207056	7.11467	-2.01631	0.0464065	0.563186	-4.68241
TXNDC16	-0.341789	6.88269	-1.79092	0.0762839	0.803281	-5.27659		PRDX4	-0.423614	7.26376	-2.01562	0.0464803	0.563186	-4.68374
CAVIN4	0.066679	2.41109	1.79087	0.0762912	0.803281	-5.27667		RBBP4	-0.295066	6.69678	-2.01561	0.0464818	0.563186	-4.68377
TMED4	-0.175541	5.4644	-1.79081	0.0763018	0.803281	-5.27679		SPTLC2	-0.1425	3.32521	-2.01558	0.0464841	0.563186	-4.68381
CHRNA10	-0.0213078	2.33249	-1.79065	0.0763281	0.803281	-5.27707		FUBP3	-0.268645	6.04198	-2.01544	0.0464992	0.563186	-4.68409
TMCC1	0.0147465	2.3342	1.79039	0.0763689	0.803281	-5.2775		HABP4	0.288168	7.62497	2.01499	0.0465472	0.563186	-4.68495
MRPL42	-0.427555	5.81066	-1.78986	0.0764554	0.803281	-5.27843		GTF3C1	-0.189189	7.04904	-2.01498	0.0465485	0.563186	-4.68498
PHETA1	0.164841	6.31182	1.78959	0.0764994	0.803281	-5.2789		SEPTIN7	-0.156935	11.0569	-2.01494	0.0465523	0.563186	-4.68505
PGAP1	-0.341216	6.2147	-1.78953	0.0765088	0.803281	-5.279		SLIT3	0.0954049	3.61051	2.0149	0.0465573	0.563186	-4.68514
OR51B6	-0.0298661	2.33481	-1.78927	0.0765513	0.803281	-5.27946		A1CF	0.188054	2.54478	2.01455	0.0465949	0.563186	-4.68581
TMEM143	0.119833	3.55894	1.78906	0.0765856	0.803281	-5.27982		SLC12A2	0.18384	5.18146	2.01414	0.0466377	0.563186	-4.68659
XXYLT1	-0.00625	2.32885	-1.78879	0.076629	0.803281	-5.28029		PLP2	-0.108275	3.29987	-2.01407	0.0466454	0.563186	-4.68672
PPP2R2C	0.119269	2.7784	1.78852	0.0766717	0.803281	-5.28074		PHIP	-0.163688	8.14963	-2.01406	0.046647	0.563186	-4.68675
PCDH17	-0.283	7.47451	-1.78811	0.0767389	0.803281	-5.28146		LAMC2	0.187631	4.40363	2.01286	0.0467752	0.564427	-4.68906
CFL1	-0.132759	12.2251	-1.78786	0.0767803	0.803281	-5.2819		MICU2	-0.304811	8.06737	-2.01217	0.0468484	0.565004	-4.69037
TRIM4	-0.225076	5.41725	-1.7877	0.0768052	0.803281	-5.28217		FOXF2	0.204659	2.68392	2.01143	0.046928	0.565392	-4.6918
PDZD8	-0.0569134	2.50234	-1.78737	0.0768593	0.803281	-5.28274		SPATA6	-0.162937	2.56958	-2.01132	0.0469405	0.565392	-4.69202
RASSF8-AS1	-0.173247	5.13532	-1.78665	0.0769757	0.803281	-5.28398		P4HA1	-0.341764	6.74116	-2.01114	0.0469599	0.565392	-4.69236
PACSIN1	-0.0267461	2.33659	-1.78651	0.0769994	0.803281	-5.28423		PIK3R4	-0.265242	6.32701	-2.01093	0.0469824	0.565392	-4.69277
LRRC17	-0.0688457	2.35373	-1.78632	0.0770304	0.803281	-5.28456		CHMP5	-0.398203	8.31031	-2.0102	0.0470603	0.565663	-4.69416
UBE3A	0.0936829	2.50698	1.78617	0.0770543	0.803281	-5.28481		GSPT1	-0.19518	4.90123	-2.01003	0.047079	0.565663	-4.69449
PLPP4	-0.395369	5.2522	-1.78591	0.0770963	0.803281	-5.28526		TNR	-0.249361	9.01153	-2.01001	0.0470813	0.565663	-4.69453
JDP2	0.0821461	2.92657	1.78578	0.0771176	0.803281	-5.28549		RPS6	0.0840283	2.90417	2.00811	0.047286	0.566285	-4.69817
ARF6	-0.194125	7.95198	-1.78536	0.077187	0.803281	-5.28622		TMEM238L	0.120537	2.81389	2.00802	0.047296	0.566285	-4.69835
UBALD1	-0.0916117	6.87676	-1.78516	0.0772192	0.803281	-5.28656		SPARC	0.413931	10.3514	2.00759	0.0473422	0.566285	-4.69917
EPB41	0.253789	7.2323	1.78502	0.0772415	0.803281	-5.2868		RAB27A	-0.165601	2.47924	-2.00728	0.0473756	0.566285	-4.69976
WDR4	-0.123772	2.43072	-1.78446	0.0773329	0.803281	-5.28776		RAD23B	-0.255811	7.89046	-2.00719	0.0473853	0.566285	-4.69994
TRIM51	0.0904632	2.94481	1.78436	0.0773501	0.803281	-5.28795		CD86	-0.0354942	2.26532	-2.00706	0.0473992	0.566285	-4.70018
KLF3	-0.381286	4.29227	-1.78391	0.0774229	0.803513	-5.28871		NME1	-0.495608	7.60789	-2.00679	0.047429	0.566285	-4.70071
LINC02352	0.146588	7.71507	1.78379	0.0774436	0.803513	-5.28893		USP36	-0.120578	2.57004	-2.00646	0.0474651	0.566285	-4.70135
ATAD3B	0.170242	6.29251	1.7832	0.0775397	0.803771	-5.28995		APP	-0.293605	10.5579	-2.00621	0.0474918	0.566285	-4.70182
NEK6	0.0650839	2.36251	1.78266	0.0776286	0.803814	-5.29088		FADS2	-0.187366	6.95911	-2.00596	0.0475186	0.566285	-4.70229
NRROS	0.0170125	2.54135	1.78253	0.0776502	0.803814	-5.29111		STK39	-0.30923	8.42355	-2.00581	0.0475349	0.566285	-4.70258
FBRSL1	-0.15866	4.77518	-1.78219	0.0777045	0.804003	-5.29168		DERA	-0.322687	5.91078	-2.00581	0.0475352	0.566285	-4.70258
CLIC5	-0.0162261	2.3311	-1.7817	0.077786	0.804478	-5.29254		CCL2	-0.531224	3.00551	-2.00562	0.0475561	0.566285	-4.70295
ZNF708	-0.323722	3.94715	-1.78117	0.077873	0.805009	-5.29345		MED7	-0.162392	3.54088	-2.0056	0.0475577	0.566285	-4.70298
COL1A2	0.0479986	2.36293	1.78091	0.0779154	0.805078	-5.2939		PRSS53	0.177629	3.27091	2.0052	0.0476009	0.566285	-4.70374
RAD1	-0.116171	4.3863	-1.78046	0.0779896	0.805477	-5.29468		HLA-DRB4	-0.00594643	2.2598	-2.00488	0.0476361	0.566285	-4.70436
ARSD	-0.119592	3.12702	-1.77921	0.0781962	0.807038	-5.29684		WIF1	-0.730955	8.15579	-2.00462	0.0476643	0.566285	-4.70486
TINF2	-0.18242	7.79457	-1.77835	0.0783373	0.807038	-5.29831		MAP2K4	0.362052	5.0234	2.00454	0.0476734	0.566285	-4.70502
SUMF2	-0.104575	6.00434	-1.77835	0.0783374	0.807038	-5.29831		LY6G5C	-0.0861993	2.31975	-2.0043	0.047699	0.566285	-4.70547
KLHL12	-0.358944	7.14701	-1.77828	0.0783488	0.807038	-5.29843		CD38	-0.151527	2.72118	-2.00425	0.0477052	0.566285	-4.70558
TMPO	-0.251184	6.49928	-1.77803	0.078391	0.807038	-5.29887		PYROXD1	-0.27075	6.2103	-2.00416	0.0477143	0.566285	-4.70574
MRPS22	-0.0837494	6.56127	-1.77757	0.0784662	0.807444	-5.29965		ZNF672	0.154509	3.80773	2.00364	0.0477714	0.566285	-4.70674
LOC646214	-0.0793631	3.49619	-1.77732	0.0785083	0.807509	-5.30009		TTI2	0.0501497	2.31029	2.00312	0.0478279	0.566285	-4.70774
PCGF5	-0.233482	8.47214	-1.77651	0.0786422	0.808312	-5.30148		TTC9	-0.216258	3.5243	-2.00306	0.0478339	0.566285	-4.70784
C11orf74	-0.160872	5.22611	-1.77605	0.078718	0.808312	-5.30227		ZNF26	0.16568	4.04926	2.00289	0.0478527	0.566285	-4.70817
YIF1B	-0.218937	4.73129	-1.776	0.0787259	0.808312	-5.30235		PPP1R1A	0.536931	9.44324	2.00286	0.0478559	0.566285	-4.70822
GBP4	-0.217369	3.36311	-1.77574	0.0787703	0.808312	-5.30281		IQCC	0.277139	6.23397	2.00269	0.047875	0.566285	-4.70856
ERCC4	-0.206804	3.7169	-1.77534	0.0788351	0.808312	-5.30348		MAPK11	-0.00708875	2.26022	-2.00223	0.047925	0.566285	-4.70943
TRAF4	0.0340113	2.36284	1.77519	0.0788607	0.808312	-5.30375		ABI1	-0.503809	7.72664	-2.00222	0.0479257	0.566285	-4.70945
TNIP2	-0.167567	2.62142	-1.77488	0.0789129	0.808312	-5.30429		B2M	-0.249193	12.1335	-2.00211	0.0479377	0.566285	-4.70966
AEBP2	-0.30629	7.5266	-1.77393	0.0790702	0.808312	-5.30591		RDH11	-0.157088	7.54727	-2.00178	0.0479743	0.566285	-4.7103
ZFYVE21	-0.195973	9.11967	-1.77385	0.0790842	0.808312	-5.30606		TWF1	-0.263415	7.75742	-2.00111	0.0480474	0.566847	-4.71157
RSBN1L	-0.14817	5.05711	-1.77347	0.0791478	0.808312	-5.30671		OLFM1	-0.518772	8.38255	-2.00055	0.0481085	0.566968	-4.71264
ZNF618	-0.116593	3.49967	-1.77339	0.0791599	0.808312	-5.30684		RAP1GAP2	-0.40556	5.46067	-2.00038	0.0481274	0.566968	-4.71297
EPM2AIP1	-0.346874	8.51557	-1.77285	0.0792503	0.808312	-5.30777		CAMK2N1	-0.281101	11.0874	-2.00032	0.0481342	0.566968	-4.71309
RPRD1A	0.236769	4.04828	1.7727	0.0792746	0.808312	-5.30802		TSPAN4	0.121327	3.43604	1.99998	0.0481715	0.566993	-4.71374
GCNA	0.134859	2.70689	1.77262	0.0792894	0.808312	-5.30817		MEGF8	0.20103	3.41765	1.99984	0.0481874	0.566993	-4.71401
HSD11B1L	-0.232353	3.47081	-1.77201	0.0793902	0.808312	-5.30921		SH3GL3	0.0250553	2.26908	1.99898	0.0482811	0.567789	-4.71564
MED13L	0.054793	2.58518	1.77194	0.0794014	0.808312	-5.30932		NFIC	0.343864	4.73756	1.99832	0.0483537	0.568048	-4.7169
CCDC40	0.0716454	4.90412	1.77189	0.0794099	0.808312	-5.30941		CCL19	-0.069352	2.33043	-1.99799	0.04839	0.568173	-4.71753
COX16	-0.346114	8.02556	-1.77127	0.079514	0.808477	-5.31048		IK	-0.186347	8.27935	-1.99744	0.0484512	0.568591	-4.71859
STMN4	0.167312	5.99038	1.77049	0.0796441	0.808477	-5.31181		JAK1	-0.233766	7.84685	-1.99634	0.0485725	0.569714	-4.72069
TEKT1	-0.117388	2.40454	-1.77044	0.0796533	0.808477	-5.31191		PVRIG	-0.037169	2.27438	-1.99559	0.0486555	0.570085	-4.72212
EXOC5	-0.215953	8.81081	-1.77012	0.079706	0.808477	-5.31245		ZNF142	-0.0424289	2.65657	-1.9948	0.0487428	0.570229	-4.72362
MGST1	-0.345848	10.2847	-1.7699	0.0797428	0.808477	-5.31282		IFI27	-0.423533	7.39897	-1.99479	0.0487448	0.570229	-4.72365
BCL9L	-0.0702516	3.49637	-1.76951	0.0798084	0.808477	-5.31349		ZC3H3	-0.0122799	2.26099	-1.99425	0.0488037	0.570434	-4.72466
ACSS3	-0.25833	4.7498	-1.7695	0.0798105	0.808477	-5.31351		EIF4B	0.190203	9.70091	1.99416	0.0488136	0.570434	-4.72483
PLEKHG4B	0.0296418	2.3467	1.76911	0.0798764	0.808477	-5.31419		SZT2	0.148333	3.07172	1.99384	0.0488497	0.570555	-4.72545
RGCC	-0.0191138	2.33241	-1.7691	0.0798772	0.808477	-5.31419		STAU1	-0.188846	8.8176	-1.9932	0.0489213	0.570931	-4.72668
CAMTA1	-0.192861	8.96982	-1.76902	0.0798915	0.808477	-5.31434		TARS1	-0.219631	6.47138	-1.99248	0.0490013	0.570971	-4.72805
CLEC16A	0.0655156	2.36526	1.76865	0.079953	0.808612	-5.31497		MRPS34	0.200958	5.51592	1.99228	0.0490235	0.570971	-4.72843
HASPIN	0.113964	3.28032	1.76851	0.0799775	0.808612	-5.31522		CCK	-1.05806	5.09533	-1.99192	0.049064	0.570971	-4.72912
IGIP	0.254276	7.07234	1.76807	0.0800512	0.808612	-5.31597		TFRC	-0.38782	7.25628	-1.99164	0.0490951	0.570971	-4.72965
GDA	-0.856474	7.12833	-1.7679	0.0800787	0.808612	-5.31625		CA12	0.860384	5.30319	1.99144	0.0491166	0.570971	-4.73002
LINC01431	-0.00486529	2.32858	-1.76757	0.0801349	0.808648	-5.31682		HCCS	0.133195	3.41528	1.9907	0.0492002	0.571247	-4.73144
RSBN1	-0.150499	7.80173	-1.76743	0.0801592	0.808648	-5.31707		ARMC7	0.167366	7.02024	1.9906	0.049211	0.571247	-4.73163
EIF2AK2	-0.192761	3.38791	-1.76714	0.0802081	0.80878	-5.31757		TRIM45	0.0732982	2.71225	1.9904	0.0492332	0.571247	-4.732
TMEM50B	0.034272	2.34563	1.76601	0.0803972	0.809999	-5.31948		RAD21	-0.266967	10.2334	-1.99003	0.049275	0.571247	-4.73271
ZNF639	-0.209734	6.95432	-1.76572	0.0804467	0.8101	-5.31999		CTBP2	0.252021	8.47311	1.99002	0.0492757	0.571247	-4.73273
UPB1	0.123573	5.64858	1.76541	0.0804983	0.810259	-5.32051		CCDC9	0.107844	2.9296	1.98955	0.0493284	0.571341	-4.73362
LAMTOR1	-0.123083	8.16651	-1.76485	0.0805936	0.810563	-5.32147		SMAP1	-0.371806	6.79289	-1.9882	0.0494799	0.5725	-4.73619
FAR1	-0.399326	7.56474	-1.76472	0.0806159	0.810563	-5.3217		LSM5	-0.306704	7.7593	-1.9882	0.0494801	0.5725	-4.73619
SRPK2	-0.281927	6.08731	-1.7646	0.0806362	0.810563	-5.3219		MVK	0.12467	3.61456	1.98677	0.049641	0.572878	-4.73891
MMP28	0.152408	5.99596	1.76389	0.0807569	0.811219	-5.32312		SAT1	-0.257215	10.452	-1.98624	0.0497003	0.572878	-4.73991
ELP6	-0.110677	5.96948	-1.76333	0.0808507	0.811566	-5.32407		ACSL6	-0.173455	3.55889	-1.98599	0.0497287	0.572878	-4.74039
LMNA	0.0363818	2.34794	1.76316	0.0808798	0.811566	-5.32436		FN1	-0.40515	8.54364	-1.98566	0.0497663	0.572878	-4.74102
ZNF296	0.176346	2.99317	1.76274	0.0809506	0.811566	-5.32507		XYLT1	-0.259474	5.86829	-1.98527	0.0498101	0.572878	-4.74176
TDRD6	0.209703	5.29044	1.76254	0.080985	0.811566	-5.32542		SHMT2	-0.00783341	2.2611	-1.98526	0.0498105	0.572878	-4.74176
GTF2H3	-0.297421	4.1866	-1.76231	0.0810239	0.811566	-5.32581		PSMB10	-0.321655	4.70419	-1.9852	0.0498175	0.572878	-4.74188
SNX12	0.103042	2.92457	1.76197	0.0810817	0.811566	-5.32639		RS1	-0.0594211	2.28564	-1.98488	0.0498538	0.572878	-4.74249
GREB1L	0.0392471	2.35171	1.76143	0.0811731	0.811566	-5.32731		BCAS2	-0.297697	8.51271	-1.98468	0.0498762	0.572878	-4.74286
NUCKS1	0.281862	10.4479	1.76076	0.0812878	0.811566	-5.32846		RSBN1	-0.336068	6.21248	-1.98465	0.0498796	0.572878	-4.74292
CENPBD1P1	-0.25305	7.09896	-1.76067	0.0813028	0.811566	-5.32861		GOLGA5	-0.24694	6.82358	-1.98435	0.0499141	0.572878	-4.7435
DNAH5	-0.180738	3.98748	-1.76057	0.0813197	0.811566	-5.32878		TUBB6	-0.314835	5.92399	-1.98425	0.0499253	0.572878	-4.74369
ARL5B	-0.246199	6.73975	-1.76024	0.0813767	0.811566	-5.32935		PSMB4	-0.248753	9.35676	-1.98312	0.0500532	0.573907	-4.74583
ZNF224	-0.18737	4.02784	-1.75966	0.0814748	0.811566	-5.33033		CETN2	-0.470355	8.03399	-1.98279	0.0500902	0.573907	-4.74645
PRR15	0.0852202	2.44096	1.75962	0.0814821	0.811566	-5.3304		PAK2	-0.268122	7.13308	-1.98262	0.0501105	0.573907	-4.74679
CCDC18	-0.0236709	2.33303	-1.75942	0.081516	0.811566	-5.33074		TMED2	-0.272299	9.58266	-1.98235	0.0501412	0.573907	-4.7473
ACVR2B	0.224104	7.02158	1.75869	0.0816414	0.811566	-5.33199		VPS41	0.0511706	2.28939	1.98232	0.0501442	0.573907	-4.74735
MYOM3	0.0567918	2.86521	1.75841	0.0816888	0.811566	-5.33247		PEX5	0.0181309	2.26537	1.981	0.0502939	0.575115	-4.74984
LINC02400	0.0601883	2.4747	1.7584	0.08169	0.811566	-5.33248		CLCN4	0.229474	4.53815	1.98087	0.0503095	0.575115	-4.7501
CEP95	0.0514792	2.36354	1.75835	0.0816983	0.811566	-5.33256		MAP2K2	0.172616	3.42911	1.98049	0.0503528	0.575115	-4.75082
C18orf25	-0.257338	6.96412	-1.75831	0.0817066	0.811566	-5.33264		CNKSR1	0.193365	3.40477	1.98048	0.0503533	0.575115	-4.75083
ZNF496	0.0587231	2.42432	1.75781	0.0817911	0.812022	-5.33349		TM4SF1	-0.603315	5.38906	-1.98013	0.0503937	0.575175	-4.7515
CSTF3	-0.13893	5.40008	-1.75762	0.0818244	0.812022	-5.33382		PSMF1	-0.285232	5.87201	-1.97976	0.0504361	0.575175	-4.7522
CCDC14	-0.23884	7.1576	-1.75717	0.0819017	0.812075	-5.33459		SRPK2	-0.340752	8.7574	-1.97976	0.0504362	0.575175	-4.7522
FBXW9	0.101358	4.73267	1.75684	0.0819578	0.812275	-5.33514		SAP18	0.19901	7.52492	1.97936	0.0504809	0.57519	-4.75294
FNIP1	-0.217729	8.05091	-1.75625	0.0820584	0.812509	-5.33614		CDS1	-0.415828	5.64666	-1.97929	0.0504893	0.57519	-4.75308
TLR8	-0.0453283	2.3672	-1.75613	0.0820795	0.812509	-5.33635		SCN1A	-0.395185	6.09718	-1.97669	0.0507875	0.577144	-4.75801
OPALIN	-0.457201	9.20349	-1.75607	0.0820895	0.812509	-5.33645		SCAPER	-0.138026	3.28288	-1.97653	0.0508055	0.577144	-4.7583
SGTB	-0.440393	8.00538	-1.75575	0.082145	0.812703	-5.337		RNPEP	-0.201217	4.32653	-1.97629	0.0508327	0.577144	-4.75875
LRR1	-0.0116667	2.33469	-1.75543	0.0822003	0.812894	-5.33755		PILRA	0.0815335	2.31362	1.97609	0.0508556	0.577144	-4.75913
PYGO1	0.112199	2.4745	1.75487	0.0822963	0.813295	-5.3385		FBXO42	0.100319	3.71829	1.97597	0.0508701	0.577144	-4.75937
GPR83	-0.24514	3.35715	-1.75411	0.0824275	0.813295	-5.33979		FAM162A	0.0892938	2.32779	1.97596	0.0508705	0.577144	-4.75937
SEMA5A	-0.0693142	2.87804	-1.75396	0.0824517	0.813295	-5.34003		ACP6	0.175313	3.17476	1.97567	0.0509043	0.577144	-4.75993
TRABD2A	0.086764	2.79318	1.75372	0.0824941	0.813295	-5.34045		HBP1	0.260269	7.21393	1.97554	0.0509188	0.577144	-4.76017
TNFRSF10D	0.145425	2.47655	1.75358	0.0825189	0.813295	-5.34069		MSI1	0.175653	2.53031	1.97551	0.0509225	0.577144	-4.76023
SNX13	-0.323552	7.7151	-1.7535	0.082532	0.813295	-5.34082		ARHGEF16	0.0927536	2.35569	1.97532	0.0509443	0.577144	-4.76058
HELZ2	-0.00803087	2.32937	-1.75321	0.0825815	0.813295	-5.34131		SECISBP2L	-0.670478	7.1188	-1.9753	0.0509466	0.577144	-4.76062
MFSD6	-0.290505	8.64647	-1.75264	0.0826797	0.813295	-5.34228		ROBO1	-0.337932	7.70196	-1.97498	0.0509839	0.577272	-4.76123
TTLL11	-0.0474605	2.44462	-1.75196	0.082798	0.813295	-5.34344		MATN2	-0.553193	4.7913	-1.97398	0.0510997	0.577594	-4.76313
ANKRD50	-0.259705	3.79407	-1.75192	0.0828041	0.813295	-5.3435		NOL11	-0.281321	6.79858	-1.97395	0.051103	0.577594	-4.76318
ARHGAP31	-0.220085	6.41829	-1.75166	0.08285	0.813295	-5.34395		ERMAP	0.0953229	3.31465	1.97386	0.0511135	0.577594	-4.76335
PSLNR	0.0548745	2.41566	1.75155	0.0828695	0.813295	-5.34414		CPPED1	-0.327717	3.32233	-1.97383	0.0511163	0.577594	-4.7634
TEPSIN	0.081901	2.53537	1.75133	0.0829073	0.813295	-5.34451		DGKA	0.273859	4.59926	1.97289	0.051225	0.578136	-4.76518
SNRNP200	0.0870024	2.57512	1.75122	0.0829253	0.813295	-5.34469		NR4A1	0.132489	6.4887	1.9728	0.0512359	0.578136	-4.76535
LINC00665	0.160705	5.25251	1.75072	0.0830119	0.813384	-5.34554		VSNL1	-0.95024	9.0575	-1.97274	0.0512424	0.578136	-4.76546
LARP1B	0.150565	4.28001	1.75042	0.0830652	0.813384	-5.34606		PPP1R3D	-0.00671852	2.26083	-1.97225	0.0512998	0.578317	-4.7664
OCLN	0.251363	6.20135	1.74938	0.083244	0.814334	-5.34781		DIPK2B	0.134004	3.2181	1.97215	0.0513105	0.578317	-4.76657
TRMT10B	0.0987319	2.42416	1.74895	0.0833198	0.814334	-5.34855		BBOX1	-0.334492	7.21601	-1.97145	0.0513916	0.578351	-4.76789
C10orf62	0.163127	4.06751	1.74773	0.0835321	0.815464	-5.35062		NFRKB	0.0770949	2.98637	1.97134	0.0514044	0.578351	-4.7681
CD47	0.0716914	2.5196	1.74749	0.0835744	0.815464	-5.35103		CLTA	-0.250276	9.7503	-1.97133	0.0514056	0.578351	-4.76811
ATAD3B	0.101526	6.41944	1.74617	0.0838038	0.815464	-5.35325		ALDH3B1	0.257245	6.52138	1.97072	0.0514767	0.578351	-4.76927
OTUD5	0.131805	5.98175	1.7459	0.0838508	0.815464	-5.35371		VSTM4	0.104239	2.81777	1.97059	0.0514915	0.578351	-4.76951
SH3KBP1	-0.20851	7.93582	-1.7459	0.0838517	0.815464	-5.35372		CLTC	0.0908495	2.29628	1.97054	0.051498	0.578351	-4.76962
RMDN2	0.088123	2.44158	1.74577	0.0838736	0.815464	-5.35393		NECAB3	-0.186557	4.90938	-1.97028	0.0515281	0.578351	-4.7701
OSBPL5	-0.115141	2.43049	-1.74541	0.0839361	0.815464	-5.35454		SEPHS1	0.126747	3.74802	1.96994	0.0515674	0.578351	-4.77074
ZFHX3	0.0534326	2.37436	1.74492	0.0840225	0.815464	-5.35537		NF2	0.271259	3.24066	1.96989	0.0515739	0.578351	-4.77085
GATA4	-0.0128833	2.33109	-1.7446	0.0840786	0.815464	-5.35591		MRPL20	-0.1595	9.30809	-1.96961	0.0516054	0.578413	-4.77136
NRXN1	-0.574631	7.73017	-1.74455	0.084087	0.815464	-5.35599		PDHA1	-0.278044	5.48323	-1.96898	0.0516788	0.578745	-4.77254
FBXO27	0.0533635	2.60106	1.74422	0.0841445	0.815464	-5.35655		GINS3	0.0751491	2.30412	1.96891	0.0516871	0.578745	-4.77268
CPEB2	-0.224162	9.42221	-1.7442	0.0841479	0.815464	-5.35658		DIMT1	-0.192492	6.95844	-1.96823	0.0517672	0.57879	-4.77397
UBE2H	0.066214	2.3968	1.74388	0.0842049	0.815464	-5.35713		TMEM47	0.487366	7.98117	1.96807	0.0517856	0.57879	-4.77427
MRPS21	-0.218896	9.13783	-1.74369	0.0842379	0.815464	-5.35745		LSM4	-0.315923	7.07678	-1.96801	0.0517922	0.57879	-4.77437
HAUS6	-0.355179	4.15949	-1.74294	0.0843694	0.815464	-5.35872		ZFP64	0.0716766	2.28671	1.96798	0.0517954	0.57879	-4.77442
TRIM47	-0.387614	6.16833	-1.74264	0.0844218	0.815464	-5.35922		PLEKHF2	-0.139708	3.22106	-1.96752	0.0518501	0.57911	-4.77531
AK4	-0.252049	8.90087	-1.74264	0.0844226	0.815464	-5.35923		ACTR6	-0.362294	6.33751	-1.96709	0.0518998	0.579374	-4.77611
COL28A1	-0.107609	2.35945	-1.74258	0.084433	0.815464	-5.35933		TRIB3	0.130476	2.30689	1.96665	0.0519519	0.579664	-4.77694
ALG2	0.0394826	2.41636	1.74175	0.0845788	0.815464	-5.36073		SAR1A	-0.333617	6.51725	-1.96566	0.0520677	0.580665	-4.7788
ODF3B	0.104759	2.46404	1.74164	0.0845972	0.815464	-5.36091		STOM	-0.319408	8.34027	-1.9653	0.0521092	0.580836	-4.77947
ZRANB2	-0.266272	9.41308	-1.74145	0.0846307	0.815464	-5.36123		C6orf120	-0.218607	4.30277	-1.96423	0.0522353	0.581657	-4.78148
LRRFIP1	-0.539221	5.9966	-1.74136	0.0846478	0.815464	-5.36139		SETD4	0.13402	3.05659	1.96373	0.0522946	0.582026	-4.78243
FBXO8	-0.282434	5.09351	-1.74104	0.0847029	0.815464	-5.36192		PDS5B	0.119215	2.50053	1.96343	0.0523301	0.58213	-4.783
INPP5F	-0.0169163	2.33712	-1.74034	0.0848266	0.815464	-5.3631		LAMTOR3	-0.358484	6.12921	-1.96295	0.0523866	0.582346	-4.7839
ENDOV	0.100172	3.80917	1.73982	0.0849178	0.815464	-5.36398		FOXG1	0.256648	4.28194	1.96282	0.052402	0.582346	-4.78414
SFR1	-0.182832	3.16958	-1.73969	0.0849411	0.815464	-5.3642		CEBPA-DT	0.205332	7.14318	1.96198	0.0525005	0.582556	-4.78571
DELE1	-0.0524762	2.34929	-1.73859	0.0851361	0.815464	-5.36606		SULF1	-0.172552	3.974	-1.96198	0.0525011	0.582556	-4.78572
GPHN	-0.373545	6.6069	-1.73801	0.0852391	0.815464	-5.36704		HMGN4	-0.325561	7.67723	-1.96185	0.0525163	0.582556	-4.78596
AGPS	-0.213879	3.38733	-1.73736	0.0853537	0.815464	-5.36813		TRPM3	0.516929	5.09218	1.96122	0.0525907	0.582556	-4.78714
RHOBTB3	0.280585	4.13796	1.73734	0.0853569	0.815464	-5.36816		NTRK2	-0.236431	11.632	-1.96116	0.0525979	0.582556	-4.78726
LOC91548	0.0973983	8.72201	1.73723	0.0853769	0.815464	-5.36835		POLR2K	-0.300231	6.3331	-1.96112	0.0526026	0.582556	-4.78733
NARS1	-0.225645	10.3953	-1.73688	0.0854386	0.815464	-5.36894		GPM6A	-0.316659	11.5565	-1.9611	0.0526044	0.582556	-4.78736
ADAMTSL1	-0.0498582	2.34103	-1.73688	0.0854396	0.815464	-5.36895		CADM3	0.374241	4.853	1.9603	0.0526996	0.583244	-4.78887
PCDHGC4	-0.0434665	2.34029	-1.73632	0.0855391	0.815464	-5.36989		NRP2	0.0755377	2.31283	1.96013	0.052719	0.583244	-4.78918
GPM6A	-0.475924	7.16587	-1.73631	0.0855409	0.815464	-5.36991		KCNQ3	0.166882	3.98293	1.95985	0.0527528	0.583327	-4.78971
RAB7A	-0.0476604	2.34126	-1.73629	0.0855438	0.815464	-5.36993		SUZ12	-0.227572	7.48616	-1.9594	0.0528067	0.583411	-4.79056
THNSL2	-0.0589088	2.86782	-1.73599	0.0855973	0.815464	-5.37044		IFIH1	-0.430431	4.34965	-1.95873	0.0528861	0.583411	-4.79181
SOS2	0.132984	6.28905	1.73545	0.0856924	0.815464	-5.37134		TSR1	0.225459	8.13764	1.95854	0.0529083	0.583411	-4.79216
ANKS1B	-0.342116	7.89382	-1.73541	0.0857	0.815464	-5.37141		LRCH3	-0.104056	2.35119	-1.95854	0.0529083	0.583411	-4.79216
NCBP3	0.128327	2.66372	1.73498	0.0857765	0.815464	-5.37214		BTN3A3	-0.477342	2.85803	-1.95835	0.0529309	0.583411	-4.79252
MED11	-0.120884	6.0503	-1.73472	0.0858223	0.815464	-5.37257		BBS1	-0.221628	7.43842	-1.95834	0.0529318	0.583411	-4.79253
FAM161A	-0.35974	4.75252	-1.73472	0.0858224	0.815464	-5.37257		SERINC5	-0.287802	8.07835	-1.95824	0.0529443	0.583411	-4.79273
FAM131A	0.141597	2.62007	1.7346	0.0858442	0.815464	-5.37278		CD36	-0.0225516	2.26266	-1.95754	0.0530272	0.583449	-4.79404
TBRG1	0.269189	7.06194	1.73426	0.0859052	0.815464	-5.37335		LMF1	0.260781	4.97247	1.95734	0.0530511	0.583449	-4.79441
SPINK13	-0.0499231	2.34081	-1.73382	0.0859835	0.815464	-5.37409		OTOF	0.0302531	2.27385	1.95601	0.0532097	0.583449	-4.7969
LINC00689	0.0436773	2.38211	1.73372	0.0860005	0.815464	-5.37425		JAK2	-0.0788609	2.28619	-1.956	0.0532115	0.583449	-4.79693
EPHA7	0.324198	2.67266	1.73362	0.0860182	0.815464	-5.37442		HS1BP3	0.147455	5.62216	1.95591	0.0532215	0.583449	-4.79709
ARID2	0.186297	3.60868	1.73351	0.0860386	0.815464	-5.37461		CLTCL1	0.125717	5.38187	1.95586	0.0532276	0.583449	-4.79718
MRPL2	-0.227092	5.7899	-1.73302	0.0861257	0.815464	-5.37543		PPA2	-0.250388	6.71916	-1.95575	0.053241	0.583449	-4.79739
TMEM68	-0.162758	3.08027	-1.73279	0.0861665	0.815464	-5.37582		SEPTIN2	-0.175559	10.304	-1.95558	0.0532616	0.583449	-4.79771
LHFPL1	0.0372903	2.40238	1.73274	0.0861763	0.815464	-5.37591		TBXA2R	0.208226	3.88715	1.95535	0.0532887	0.583449	-4.79814
ZNF362	-0.0894745	2.35772	-1.73239	0.0862378	0.815464	-5.37649		TRPC1	-0.273009	6.36425	-1.95535	0.0532891	0.583449	-4.79814
CTXND1	0.0624577	3.66853	1.73233	0.086249	0.815464	-5.37659		SLC23A2	-0.311927	7.28004	-1.95495	0.0533367	0.583449	-4.79889
LINC00623	-0.243789	7.63856	-1.73221	0.0862714	0.815464	-5.3768		RCBTB1	-0.410804	7.35403	-1.9546	0.0533785	0.583449	-4.79954
ZNF280B	-0.260034	5.12361	-1.73211	0.0862894	0.815464	-5.37697		TUG1	-0.206336	8.05479	-1.95452	0.0533878	0.583449	-4.79968
TM9SF3	-0.312033	7.56927	-1.73201	0.0863069	0.815464	-5.37713		SGSM3	0.0917358	3.22782	1.95448	0.0533933	0.583449	-4.79977
ARHGAP5	-0.292494	8.96995	-1.73189	0.0863282	0.815464	-5.37733		FOXK2	-0.188419	4.86023	-1.95438	0.0534045	0.583449	-4.79995
RFX3	-0.266969	7.07134	-1.73183	0.0863389	0.815464	-5.37744		FYB1	-0.139838	2.53174	-1.95419	0.0534279	0.583449	-4.80031
SNX24	-0.0229696	2.33406	-1.73148	0.0864005	0.815464	-5.37801		CCDC22	0.192063	3.947	1.95407	0.0534423	0.583449	-4.80054
LIN7A	-0.434582	5.77878	-1.73128	0.0864372	0.815464	-5.37836		UBE4A	-0.250521	8.66184	-1.95399	0.0534519	0.583449	-4.80069
DYM	0.144254	4.80074	1.73102	0.0864839	0.815464	-5.37879		EXOSC4	0.0196408	2.27417	1.95381	0.053473	0.583449	-4.80101
FZD2	0.0412869	2.34878	1.7309	0.0865044	0.815464	-5.37899		POLR2K	-0.336993	7.67221	-1.95325	0.0535405	0.583562	-4.80207
EWSR1	0.109574	5.14947	1.73018	0.0866352	0.815464	-5.38021		PINLYP	0.0410688	2.28046	1.95302	0.0535688	0.583562	-4.80251
TXNL1	0.10952	3.0403	1.7301	0.0866492	0.815464	-5.38034		HLA-B	-0.367727	9.48669	-1.9525	0.0536307	0.583562	-4.80347
LINC01561	0.129267	4.8091	1.73007	0.0866544	0.815464	-5.38039		ADCY3	0.136143	6.54434	1.95243	0.0536392	0.583562	-4.8036
DSEL	-0.360709	6.36472	-1.72993	0.0866788	0.815464	-5.38062		HNRNPK	-0.241538	9.86547	-1.95213	0.0536751	0.583562	-4.80416
CAPN5	-0.122663	4.22666	-1.72979	0.0867045	0.815464	-5.38086		TEAD4	0.147773	3.14723	1.95202	0.0536887	0.583562	-4.80437
MYO19	0.0816942	5.58507	1.72952	0.0867531	0.815464	-5.38131		SEPTIN10	-0.333909	7.69349	-1.95185	0.0537095	0.583562	-4.80469
RBBP6	0.335074	5.9291	1.7286	0.0869175	0.815464	-5.38285		ST3GAL2	0.110535	5.74095	1.95168	0.0537298	0.583562	-4.80501
ZNF681	-0.0131373	2.33116	-1.72845	0.0869448	0.815464	-5.3831		GPR162	-0.216753	3.07864	-1.9515	0.0537517	0.583562	-4.80535
KCMF1	-0.207735	6.22331	-1.72844	0.0869476	0.815464	-5.38313		MAST2	0.0924689	2.31098	1.95149	0.0537526	0.583562	-4.80536
LOC730098	0.0960717	6.25111	1.72803	0.0870207	0.815464	-5.38381		OPRL1	0.152397	2.95356	1.95132	0.0537723	0.583562	-4.80567
RNF141	-0.245345	9.5368	-1.72762	0.0870945	0.815464	-5.38449		EPN1	0.180326	4.25223	1.95038	0.0538859	0.583782	-4.80742
TRNT1	-0.336049	5.30384	-1.7273	0.087153	0.815464	-5.38504		TOX	-0.0309175	2.26528	-1.95033	0.0538928	0.583782	-4.80753
BMPR1B	-0.38107	8.04466	-1.72639	0.0873162	0.815464	-5.38655		LYZ	-0.399173	2.47421	-1.9499	0.0539444	0.583782	-4.80833
IMMP1L	-0.296109	3.88971	-1.72629	0.0873339	0.815464	-5.38672		MCL1	0.115985	2.96477	1.94971	0.053967	0.583782	-4.80868
CHD2	0.0337501	2.34261	1.72624	0.0873443	0.815464	-5.38681		OSTF1	0.133951	2.98412	1.94937	0.0540089	0.583782	-4.80932
TGFBR1	-0.312759	7.66113	-1.72618	0.0873539	0.815464	-5.3869		R3HDM4	0.08266	7.7728	1.94934	0.0540115	0.583782	-4.80936
ZIC4	-0.00404693	2.32857	-1.726	0.0873878	0.815464	-5.38722		NBN	-0.300896	5.49808	-1.94903	0.054049	0.583782	-4.80994
WLS	-0.280945	6.37773	-1.72583	0.0874187	0.815464	-5.3875		ADD3	-0.225929	11.4035	-1.94886	0.0540703	0.583782	-4.81027
REG3A	0.0887762	4.5704	1.72578	0.0874264	0.815464	-5.38757		ENPP4	-0.312599	8.32864	-1.94869	0.054091	0.583782	-4.81059
RNF139-AS1	-0.0350043	2.33787	-1.72573	0.0874358	0.815464	-5.38766		ATP6V1G1	-0.229786	7.23302	-1.94864	0.0540962	0.583782	-4.81067
SSC4D	0.125273	5.93636	1.72562	0.0874555	0.815464	-5.38784		NHLH1	0.192846	3.08139	1.94856	0.0541063	0.583782	-4.81082
PARVA	0.149018	4.99235	1.72549	0.0874795	0.815464	-5.38807		BRAP	0.110155	4.14288	1.94838	0.0541286	0.583782	-4.81117
SERGEF	-0.228541	5.94062	-1.72524	0.0875241	0.815464	-5.38848		SEC24B	-0.337016	6.8381	-1.94821	0.0541488	0.583782	-4.81148
VASH1	0.0584876	3.51585	1.72492	0.0875823	0.815464	-5.38902		SUPT7L	0.0826332	4.0599	1.94811	0.0541605	0.583782	-4.81166
ABRAXAS1	0.0184034	2.3363	1.72444	0.0876696	0.815523	-5.38982		NDUFB3	-0.218365	8.61466	-1.9476	0.0542228	0.583821	-4.81262
ROPN1L	0.145532	2.5171	1.72406	0.0877377	0.815523	-5.39045		VASP	0.125701	2.95296	1.94758	0.0542252	0.583821	-4.81265
PLPP5	-0.0500784	2.34179	-1.7239	0.0877664	0.815523	-5.39072		TMEM161A	0.0370165	4.43775	1.94687	0.0543112	0.584273	-4.81397
RTN4R	-0.232417	2.87333	-1.72274	0.0879784	0.815523	-5.39267		SMAD4	-0.430699	5.53263	-1.94658	0.0543471	0.58431	-4.81452
FOXO3	-0.198412	9.0092	-1.7221	0.0880939	0.815523	-5.39373		PRCC	-0.42652	6.04788	-1.94628	0.0543831	0.58431	-4.81507
PDE4D	-0.132585	3.72627	-1.72186	0.0881377	0.815523	-5.39413		HK2	0.0752707	2.35202	1.9462	0.0543936	0.58431	-4.81523
SOX2-OT	-0.307166	10.4161	-1.72179	0.0881509	0.815523	-5.39425		ELOA	0.155504	2.62858	1.94593	0.054426	0.584376	-4.81573
IER3IP1	-0.280639	7.59054	-1.72142	0.0882184	0.815523	-5.39487		MMP19	0.119626	4.84088	1.94439	0.0546138	0.585867	-4.8186
MAPK1	0.0673267	2.44649	1.72137	0.0882268	0.815523	-5.39495		LMO2	-0.271682	8.7593	-1.94434	0.0546197	0.585867	-4.81869
PCGF5	-0.235312	3.63622	-1.7213	0.0882399	0.815523	-5.39507		TRMT61A	0.142443	6.59844	1.94374	0.0546934	0.586113	-4.81981
PSMB2	0.0535042	2.35716	1.72127	0.0882457	0.815523	-5.39512		HES1	-0.205659	2.66412	-1.9433	0.0547469	0.586405	-4.82062
SPIRE2	0.0229074	2.55916	1.72016	0.0884483	0.816661	-5.39698		TRA2B	-0.2012	9.01865	-1.94285	0.0548018	0.58671	-4.82146
BORCS7	-0.374381	7.58267	-1.72012	0.0884548	0.816661	-5.39704		PRKACA	-0.185954	7.11728	-1.94139	0.0549808	0.58791	-4.82417
CHDH	0.239831	6.32908	1.71956	0.0885565	0.816661	-5.39797		PARG	0.0736299	2.9605	1.94115	0.0550107	0.58791	-4.82462
PDIK1L	-0.14971	4.64204	-1.71951	0.0885664	0.816661	-5.39806		PLGRKT	-0.0537822	2.30257	-1.94115	0.0550108	0.58791	-4.82462
ZNF92	-0.180893	5.29337	-1.71921	0.0886218	0.816661	-5.39856		POLG	0.195236	6.6157	1.94087	0.0550455	0.58791	-4.82515
MYADM	-0.34209	7.38956	-1.71883	0.0886907	0.81696	-5.39919		ARPIN	0.137027	2.44667	1.9406	0.0550789	0.58791	-4.82565
HEY2	0.154594	6.18447	1.71826	0.0887955	0.81731	-5.40015		VCX2	0.152555	3.17016	1.9402	0.0551271	0.58791	-4.82638
HERC2P7	-0.0655639	2.34395	-1.7179	0.0888619	0.81731	-5.40075		SMAGP	0.137693	2.69919	1.94017	0.0551312	0.58791	-4.82644
MARVELD2	0.0226974	2.34223	1.71745	0.0889427	0.817613	-5.40148		ALDH1A3	-0.0305699	2.27331	-1.93989	0.0551657	0.58791	-4.82696
MDM4	-0.107038	2.48836	-1.71703	0.0890202	0.817993	-5.40219		PDGFRA	-0.0139953	2.26278	-1.93979	0.0551786	0.58791	-4.82716
KIAA1841	0.0273314	2.35276	1.71585	0.0892375	0.818956	-5.40416		TUBB	-0.219385	8.63059	-1.93867	0.0553167	0.588812	-4.82924
GTF2H5	0.238369	5.11515	1.71505	0.0893847	0.818956	-5.40549		BUB3	-0.220523	7.98154	-1.93841	0.0553484	0.588812	-4.82971
BARD1	-0.229166	3.46704	-1.71497	0.0893997	0.818956	-5.40563		ZNF318	0.183549	2.55628	1.93838	0.0553526	0.588812	-4.82978
FGF18	-0.0306243	2.33646	-1.71495	0.0894024	0.818956	-5.40565		PANX1	-0.148338	2.43469	-1.93804	0.055394	0.588812	-4.8304
VPS54	-0.147388	5.42308	-1.71469	0.0894503	0.818956	-5.40608		SSR4	-0.213389	8.61305	-1.93803	0.0553957	0.588812	-4.83042
HS6ST3	-0.306578	4.77426	-1.71398	0.0895824	0.818956	-5.40728		CLSPN	0.10029	2.88254	1.93678	0.0555496	0.590106	-4.83273
AGAP6	0.062412	3.78475	1.71371	0.0896309	0.818956	-5.40771		TAPBP	-0.224606	7.38975	-1.93661	0.0555706	0.590106	-4.83305
ASPH	0.139185	2.43101	1.71359	0.0896534	0.818956	-5.40792		DNMT1	-0.223867	5.6549	-1.93543	0.0557172	0.591027	-4.83524
CTHRC1	-0.0540295	2.34135	-1.71321	0.0897237	0.818956	-5.40855		AREG	-0.0398898	2.26767	-1.93499	0.0557718	0.591027	-4.83605
PPME1	-0.0283238	2.3352	-1.71229	0.0898931	0.818956	-5.41007		C7orf26	0.0658987	3.64941	1.93465	0.0558143	0.591027	-4.83668
NRP2	0.0511564	2.41737	1.71203	0.0899422	0.818956	-5.41051		ITGB3	0.169335	4.51913	1.93461	0.0558192	0.591027	-4.83676
PTGS1	0.0631279	4.16144	1.7114	0.0900582	0.818956	-5.41156		MLLT10	0.146325	3.69659	1.93455	0.0558267	0.591027	-4.83687
SPTBN4	0.0726221	3.88021	1.71135	0.0900681	0.818956	-5.41164		CCT8	-0.355476	9.18927	-1.9342	0.0558701	0.591027	-4.83751
STK4	-0.00347035	2.32831	-1.71061	0.0902053	0.81943	-5.41287		ANO2	0.0917967	2.30125	1.93401	0.0558945	0.591027	-4.83788
CCDC18-AS1	0.266813	7.61563	1.71048	0.0902291	0.81943	-5.41309		STK38L	-0.201573	4.07803	-1.93399	0.0558968	0.591027	-4.83791
COL4A4	-0.00883141	2.32998	-1.70952	0.0904072	0.819968	-5.41468		PSMB4	-0.24835	8.89195	-1.93344	0.055965	0.591467	-4.83893
ATAD3B	0.0729574	6.26599	1.70943	0.0904245	0.819968	-5.41483		STK26	0.356072	3.70138	1.93254	0.056078	0.592379	-4.8406
ST8SIA4	-0.0124561	2.3313	-1.70931	0.0904468	0.819968	-5.41503		PLOD1	0.178995	5.96179	1.93174	0.0561769	0.59306	-4.84207
RPL32P3	-0.090971	3.13868	-1.70918	0.09047	0.819968	-5.41524		MBNL1	-0.238052	8.35749	-1.9313	0.0562321	0.59306	-4.84288
WDR74	0.0709013	4.19284	1.7089	0.0905219	0.819968	-5.4157		CLTA	0.171407	2.77411	1.93121	0.0562438	0.59306	-4.84305
ZNF438	0.0641169	4.53292	1.70879	0.0905426	0.819968	-5.41589		ELOC	-0.192624	4.4172	-1.93117	0.0562492	0.59306	-4.84313
SPG11	0.122993	4.74552	1.70726	0.090828	0.820706	-5.41843		SLC20A1	-0.346274	6.6912	-1.93078	0.056298	0.593202	-4.84386
MTR	-0.270945	6.0106	-1.70699	0.0908791	0.820706	-5.41888		FAM189B	0.183432	7.38138	1.93063	0.0563162	0.593202	-4.84412
SPATA13	-0.27179	8.64022	-1.7069	0.0908959	0.820706	-5.41903		APOOL	-0.107914	7.38812	-1.93016	0.0563759	0.593271	-4.845
BANP	0.141833	3.57801	1.70654	0.090963	0.820706	-5.41963		REST	0.189627	2.59613	1.93016	0.0563761	0.593271	-4.84501
RASL10B	0.205937	7.13061	1.70636	0.090995	0.820706	-5.41991		GRIN1	0.488604	2.74021	1.92985	0.0564147	0.593396	-4.84557
BVES	-0.284055	4.78358	-1.70621	0.091024	0.820706	-5.42017		SLC31A1	-0.0548448	2.28239	-1.92956	0.0564514	0.593501	-4.84612
PDK1	-0.364933	4.51507	-1.70608	0.0910489	0.820706	-5.42039		SUCLG2	-0.37165	5.70131	-1.92922	0.0564933	0.59366	-4.84673
CFLAR	0.0684198	2.37783	1.70601	0.0910604	0.820706	-5.42049		RGS16	-0.372831	2.87218	-1.92855	0.0565774	0.59404	-4.84797
SLC6A15	-0.176098	5.19396	-1.70556	0.0911461	0.820765	-5.42125		SLAMF8	-0.0525773	2.37976	-1.9283	0.0566095	0.59404	-4.84844
IRF5	0.115073	2.59234	1.70505	0.0912406	0.820765	-5.42208		TDG	-0.352965	4.88132	-1.9283	0.0566096	0.59404	-4.84844
PLEKHN1	0.0557856	2.5093	1.70484	0.0912804	0.820765	-5.42244		RAPGEF3	0.213373	6.41311	1.92807	0.0566379	0.594056	-4.84885
CATSPERG	-0.0159561	2.3328	-1.70474	0.0912987	0.820765	-5.4226		SOAT1	-0.096803	2.30769	-1.92749	0.0567107	0.594259	-4.84992
TAPT1	-0.160635	8.30633	-1.70442	0.0913594	0.820765	-5.42313		TAGLN2	-0.40152	5.48365	-1.92642	0.0568458	0.595394	-4.8519
BRD4	-0.191306	7.41998	-1.70388	0.0914604	0.820765	-5.42402		NAP1L2	-0.61613	8.11637	-1.92569	0.0569387	0.596086	-4.85325
LCP2	-0.0272094	2.33566	-1.70351	0.0915304	0.820765	-5.42464		SPTBN4	0.165776	6.81198	1.92503	0.0570218	0.596611	-4.85446
RNPS1	-0.183625	10.3121	-1.70337	0.091556	0.820765	-5.42487		EXOC1	-0.287183	7.68979	-1.92481	0.0570496	0.596611	-4.85487
SIN3A	0.117776	4.77743	1.70323	0.0915827	0.820765	-5.4251		CCDC22	0.124463	2.67109	1.92453	0.057086	0.596611	-4.8554
BDP1	-0.33569	7.59746	-1.70314	0.0915991	0.820765	-5.42525		SLC22A7	0.19879	5.29588	1.92445	0.0570963	0.596611	-4.85555
OR8D2	0.00791037	2.33125	1.70307	0.0916122	0.820765	-5.42536		DECR1	-0.241644	7.70259	-1.92389	0.0571673	0.596848	-4.85658
KAZN	-0.168007	6.63107	-1.70259	0.0917022	0.821246	-5.42615		DYNLT3	-0.298113	8.78801	-1.92384	0.0571728	0.596848	-4.85666
SLC4A9	0.144236	5.2392	1.70138	0.0919291	0.822121	-5.42815		CTSB	-0.203869	9.86446	-1.92349	0.0572174	0.597034	-4.85731
CDC14B	-0.298478	2.84123	-1.70098	0.0920051	0.822121	-5.42881		TSNAX	-0.481335	6.93677	-1.92324	0.0572496	0.597089	-4.85777
MDM4	-0.0826611	2.64353	-1.70043	0.0921089	0.822121	-5.42972		SHISAL1	-0.470255	4.97178	-1.9219	0.0574205	0.597441	-4.86025
PLCXD3	-0.357413	3.36645	-1.70043	0.0921095	0.822121	-5.42973		LRRC14	-0.0294303	2.26833	-1.9217	0.0574456	0.597441	-4.86061
ARHGAP36	0.526195	2.79094	1.69942	0.0923003	0.822121	-5.43139		OBSL1	-0.221632	2.98188	-1.92162	0.0574561	0.597441	-4.86076
PRKCB	0.501802	5.46686	1.69925	0.0923311	0.822121	-5.43166		BCAN	0.0787204	2.58667	1.92131	0.0574958	0.597441	-4.86133
TMEM106B	-0.219461	9.31906	-1.69914	0.0923536	0.822121	-5.43186		UBE2B	-0.223175	8.54852	-1.92116	0.0575146	0.597441	-4.86161
SLC4A11	0.094921	2.73889	1.69888	0.0924018	0.822121	-5.43228		PTCH1	0.285154	6.91589	1.92056	0.0575912	0.597441	-4.86271
C15orf41	0.224805	3.86821	1.69853	0.0924684	0.822121	-5.43286		G3BP1	-0.316605	7.63512	-1.91984	0.0576835	0.597441	-4.86404
FKBP7	0.0840649	2.44637	1.69787	0.0925936	0.822121	-5.43395		H2AZ2	-0.213116	9.46306	-1.91981	0.0576869	0.597441	-4.86409
PET117	-0.329875	5.52947	-1.69753	0.0926573	0.822121	-5.4345		MUC3B	0.143545	2.66005	1.91977	0.057692	0.597441	-4.86416
AGR3	0.0967724	2.41841	1.69715	0.0927287	0.822121	-5.43513		USP32	0.160463	4.94525	1.91975	0.0576949	0.597441	-4.8642
ZMIZ2	0.0689849	4.33694	1.69689	0.0927786	0.822121	-5.43556		CLN5	-0.170386	5.43487	-1.91963	0.0577096	0.597441	-4.86441
ARRDC4	-0.358207	7.94429	-1.69684	0.0927885	0.822121	-5.43564		PPP2CA	-0.283143	9.0368	-1.91963	0.0577103	0.597441	-4.86443
TRAPPC3L	0.105295	2.52022	1.69628	0.0928944	0.822121	-5.43656		SERPIND1	-0.133535	2.28713	-1.91877	0.0578195	0.597441	-4.86599
MTAP	-0.0572672	2.57977	-1.69602	0.0929442	0.822121	-5.437		LILRB2	-0.0324915	2.26904	-1.91855	0.0578485	0.597441	-4.86641
SLC9A1	0.159256	2.46445	1.69587	0.0929722	0.822121	-5.43724		CAV2	-0.426782	4.82292	-1.9182	0.0578932	0.597441	-4.86705
EBPL	-0.302602	6.02925	-1.69561	0.0930219	0.822121	-5.43767		SYT5	0.233068	3.27079	1.91819	0.0578948	0.597441	-4.86707
RAB35	-0.00881792	2.32975	-1.69542	0.0930586	0.822121	-5.43799		MCC	0.102807	2.62116	1.91755	0.0579763	0.597441	-4.86824
[truncated: 17,802 more rows]

## Sheet: AD GPL570
Symbol	logFC	AveExpr	t	P.Value	adj.P.Val	B
ZFX	0.799969	7.24169	8.54299	1.57e-13	3.36e-09	20.3427
RPS4Y1	-4.32286	3.47251	-8.51257	1.82e-13	3.36e-09	20.1933
DDX3Y	-3.30501	3.18596	-8.47667	2.18e-13	3.36e-09	20.0172
KDM5D	-2.04489	2.8399	-8.43533	2.68e-13	3.36e-09	19.8144
EIF1AY	-2.96405	3.09618	-8.38119	3.51e-13	3.36e-09	19.5491
USP9Y	-2.64366	3.00401	-8.37069	3.7e-13	3.36e-09	19.4978
NLGN4Y	-2.09115	2.85459	-8.13296	1.2e-12	9.4e-09	18.3366
CSDE1	0.427354	11.5153	8.09749	1.44e-12	9.8e-09	18.1639
EIF1AY	-1.84991	2.78803	-8.05221	1.8e-12	1.09e-08	17.9437
ZFY	-1.41697	2.67917	-8.02807	2.03e-12	1.11e-08	17.8263
TMEM47	1.08294	9.78197	7.93636	3.19e-12	1.58e-08	17.3812
XIST	5.29144	10.7519	7.8836	4.13e-12	1.88e-08	17.1257
TXLNGY	-1.21892	2.6131	-7.78938	6.57e-12	2.76e-08	16.6703
PNPLA4	0.826218	7.32606	7.44446	3.55e-11	1.38e-07	15.0146
TTTY15	-0.656324	2.45849	-7.34894	5.65e-11	2.06e-07	14.5597
TXLNGY	-1.10463	2.58157	-7.31602	6.62e-11	2.26e-07	14.4033
DDX3Y	-1.10287	2.59219	-7.18605	1.24e-10	3.99e-07	13.7878
XIST	4.02329	8.81278	7.14446	1.52e-10	4.6e-07	13.5916
UTY	-1.17036	2.60384	-7.1328	1.6e-10	4.61e-07	13.5367
MEIS3P1	0.606654	7.45359	7.04483	2.45e-10	6.68e-07	13.123
XIST	2.68062	6.70352	7.03231	2.6e-10	6.75e-07	13.0643
LINC01094	2.20355	8.24561	6.82425	7e-10	1.66e-06	12.0933
XIST	3.577	8.21284	6.81125	7.45e-10	1.66e-06	12.033
USP9Y	-1.42858	2.67048	-6.80978	7.5e-10	1.66e-06	12.0262
DCUN1D1	0.562487	7.03956	6.80695	7.6e-10	1.66e-06	12.0131
ASXL2	0.668255	8.28981	6.75585	9.68e-10	2.03e-06	11.7764
NEBL	1.10628	5.67284	6.69355	1.3e-09	2.63e-06	11.4887
DDX3X	0.463146	11.5517	6.67204	1.44e-09	2.8e-06	11.3897
SUZ12	0.371236	8.46744	6.65293	1.57e-09	2.96e-06	11.3017
SLC4A4	1.11348	6.65799	6.60586	1.96e-09	3.57e-06	11.0855
LYPLA1	0.560199	7.56606	6.54681	2.59e-09	4.56e-06	10.8151
XIST	3.28827	7.78808	6.50849	3.09e-09	5.06e-06	10.6402
BNIP3L	-0.421858	10.8688	-6.50823	3.1e-09	5.06e-06	10.639
MAP3K20	1.11134	6.84373	6.50459	3.15e-09	5.06e-06	10.6224
SRCIN1	-0.748809	7.89562	-6.41802	4.71e-09	7.36e-06	10.2288
NUMBL	-0.491246	6.22731	-6.34584	6.59e-09	9.89e-06	9.90227
ZFX	0.661686	6.05102	6.3421	6.7e-09	9.89e-06	9.88541
GALNT1	0.525497	8.0101	6.31913	7.45e-09	1.07e-05	9.78181
FOLR1	0.7099	11.0938	6.23637	1.09e-08	1.53e-05	9.41001
NEBL	0.548828	10.4944	6.21585	1.2e-08	1.64e-05	9.31812
LIFR	0.904219	5.24563	6.17183	1.47e-08	1.95e-05	9.12152
CCNF	-0.471145	4.0568	-6.13775	1.71e-08	2.23e-05	8.96968
ZFHX3	0.694065	7.11226	6.12554	1.81e-08	2.29e-05	8.9154
NECTIN1	-0.476578	6.99056	-6.12171	1.84e-08	2.29e-05	8.89835
SRGAP1	0.844499	6.45452	6.11012	1.94e-08	2.36e-05	8.84691
MAP3K20	0.915299	7.94403	6.06932	2.34e-08	2.78e-05	8.66602
TTC30B	0.862335	3.95727	6.06448	2.39e-08	2.78e-05	8.6446
NEBL	0.581936	11.6896	6.04752	2.58e-08	2.94e-05	8.56959
WLS	0.740382	10.0341	6.03051	2.79e-08	3.11e-05	8.49445
FGD4	0.709148	8.48053	6.0234	2.88e-08	3.15e-05	8.46308
FEZ1	-0.471217	7.2668	-6.01095	3.05e-08	3.26e-05	8.40821
ABHD17A	-0.47567	10.2803	-5.99762	3.24e-08	3.4e-05	8.3495
ATXN7L3	-0.74114	8.21314	-5.99203	3.32e-08	3.42e-05	8.32489
ASPHD1	-0.801741	8.7215	-5.93692	4.26e-08	4.31e-05	8.08288
BFAR	0.480945	7.03978	5.92351	4.52e-08	4.49e-05	8.02417
RNF20	0.291181	9.53298	5.91483	4.7e-08	4.59e-05	7.98618
BNIP2	0.682743	7.58312	5.90025	5.02e-08	4.81e-05	7.92243
SSPN	1.13249	6.7783	5.87815	5.54e-08	5.22e-05	7.82599
LYPLA1	0.450374	8.54419	5.85435	6.17e-08	5.71e-05	7.7223
EVI5L	-0.482625	7.77146	-5.83805	6.63e-08	6.04e-05	7.65138
TRIQK	0.538135	6.86757	5.83307	6.78e-08	6.07e-05	7.62976
DDR2	1.0015	8.09786	5.82946	6.89e-08	6.07e-05	7.61407
ID4	1.02415	10.5352	5.82305	7.09e-08	6.15e-05	7.58625
ERLIN2	0.611035	7.81728	5.80786	7.59e-08	6.48e-05	7.52035
GALNT15	1.31465	6.40843	5.7992	7.89e-08	6.63e-05	7.48282
SLC4A4	0.899857	7.02703	5.79261	8.12e-08	6.72e-05	7.45425
CEP112	0.808306	5.1531	5.78691	8.33e-08	6.79e-05	7.4296
SH3GLB2	-0.507076	7.10955	-5.78202	8.52e-08	6.84e-05	7.40845
SCAF11	0.656859	8.30125	5.77682	8.72e-08	6.85e-05	7.38595
CD109	1.43383	5.64458	5.77192	8.91e-08	6.85e-05	7.36477
SMAD5	0.661354	7.25061	5.7696	9e-08	6.85e-05	7.35474
ASAH1	0.390501	11.6833	5.7683	9.05e-08	6.85e-05	7.34913
TMEM47	0.673344	11.4269	5.76566	9.16e-08	6.85e-05	7.33769
TBL1X	0.619947	5.01804	5.75917	9.43e-08	6.96e-05	7.30966
RASSF8	0.714325	7.92677	5.73584	1.05e-07	7.61e-05	7.20904
SERBP1	0.443028	10.0136	5.71665	1.14e-07	8.18e-05	7.12645
MPP2	-0.417457	7.46713	-5.71281	1.16e-07	8.21e-05	7.10992
EI24	-0.478332	8.49922	-5.6929	1.26e-07	8.77e-05	7.02437
ZNF521	0.666072	6.82469	5.69144	1.27e-07	8.77e-05	7.0181
ABCC4	0.781966	6.10518	5.68706	1.3e-07	8.77e-05	6.9993
EXPH5	0.946352	5.05942	5.68644	1.3e-07	8.77e-05	6.99663
NBN	0.530542	7.05184	5.68089	1.33e-07	8.88e-05	6.97285
USP53	0.705763	7.2714	5.67489	1.37e-07	9.01e-05	6.9471
TRPS1	0.813858	6.35507	5.6642	1.44e-07	9.33e-05	6.90132
SOCS4	0.441605	7.57173	5.65744	1.48e-07	9.5e-05	6.87237
RNF19A	0.71378	9.84957	5.65283	1.51e-07	9.58e-05	6.85265
TTTY14	-0.329139	2.36876	-5.64139	1.59e-07	9.96e-05	6.80374
AZIN2	-0.380626	5.88576	-5.62549	1.7e-07	0.000104479	6.73587
PUDP	0.522149	7.17001	5.62537	1.7e-07	0.000104479	6.73532
MKLN1	0.530198	7.89993	5.61089	1.81e-07	0.000109054	6.67359
CWC27	0.339567	6.72214	5.61054	1.82e-07	0.000109054	6.67213
KIF1A	-0.419876	10.3322	-5.60507	1.86e-07	0.00011049	6.64882
RPS11	1.16579	6.85455	5.59178	1.97e-07	0.00011586	6.59225
CAB39L	0.753747	6.70124	5.58813	2e-07	0.000116477	6.57671
RECQL	0.591637	7.46137	5.57846	2.09e-07	0.000118144	6.53563
CBLB	0.455509	5.12951	5.57805	2.1e-07	0.000118144	6.53386
MAPT	-0.469391	10.9151	-5.57753	2.1e-07	0.000118144	6.53168
TLR4	1.09384	5.43564	5.57536	2.12e-07	0.000118144	6.52246
NEBL	0.647272	9.01632	5.56373	2.23e-07	0.000122046	6.47307
SOX6	0.602539	5.24554	5.56331	2.23e-07	0.000122046	6.47131
CWF19L2	0.762538	6.1517	5.55591	2.31e-07	0.000124811	6.43992
NCK1	0.351656	7.7474	5.55265	2.34e-07	0.000125362	6.42608
SREBF2	-0.44039	6.13945	-5.54444	2.43e-07	0.000128675	6.3913
ITPR2	0.696819	6.77379	5.53457	2.53e-07	0.000133045	6.34952
ZBED1	-0.565402	3.57994	-5.52563	2.63e-07	0.000135956	6.31171
PELI2	0.57953	6.32574	5.52465	2.65e-07	0.000135956	6.30756
SLC25A24	0.638837	5.33779	5.52308	2.66e-07	0.000135956	6.30093
CREB1	0.597149	7.98821	5.51135	2.8e-07	0.000141616	6.25138
SYNC	1.10901	5.72314	5.50945	2.83e-07	0.000141616	6.24339
HNMT	0.86271	8.97572	5.49842	2.97e-07	0.000147227	6.19685
PHKB	0.406925	7.51243	5.49283	3.04e-07	0.000149488	6.17329
CMTM6	0.739	8.39874	5.48867	3.09e-07	0.000150855	6.15576
PEX11A	0.474037	7.15548	5.48485	3.15e-07	0.000152021	6.13967
FAM92A	0.396697	7.88616	5.47419	3.29e-07	0.000157823	6.0948
PITPNC1	0.653222	7.46638	5.47084	3.34e-07	0.000158742	6.0807
SEC22B	0.518281	9.60936	5.45917	3.52e-07	0.000164637	6.03167
TSPAN6	1.16767	6.48921	5.45845	3.53e-07	0.000164637	6.02863
CFAP126	1.86897	5.59267	5.4504	3.65e-07	0.000165536	5.99483
RAB29	0.844433	6.55502	5.45	3.66e-07	0.000165536	5.99315
ARHGEF6	0.615532	8.77114	5.4404	3.81e-07	0.000170721	5.95288
GABRG1	0.829592	9.71908	5.43772	3.86e-07	0.000171303	5.94166
PHEX	1.2433	4.07983	5.43323	3.93e-07	0.000173255	5.92283
METTL14	0.331104	7.769	5.42888	4.01e-07	0.00017513	5.90461
ID4	0.817158	11.3362	5.42507	4.07e-07	0.000176578	5.88867
SLC16A9	1.38489	7.81195	5.4233	4.11e-07	0.000176578	5.88124
MAML2	0.463056	2.60326	5.41569	4.24e-07	0.000181043	5.84944
MARCKS	0.533961	7.62746	5.41163	4.32e-07	0.000182553	5.83244
USP53	0.799724	7.46649	5.41018	4.35e-07	0.000182553	5.82636
BRAP	0.358713	6.6247	5.39784	4.58e-07	0.000190623	5.77482
SAMD4B	-0.474344	6.70507	-5.3966	4.61e-07	0.000190623	5.76965
MAOB	0.780507	10.1412	5.37501	5.06e-07	0.000207611	5.67962
SPPL2A	0.745023	7.86397	5.36942	5.18e-07	0.000211067	5.65637
CAB39L	0.574458	8.58683	5.36634	5.25e-07	0.000212298	5.64354
POGLUT3	0.922846	5.953	5.36073	5.38e-07	0.000213994	5.62019
ADAP1	-0.545621	9.86074	-5.36028	5.39e-07	0.000213994	5.6183
MAPK8IP3	-0.625877	6.25771	-5.35937	5.41e-07	0.000213994	5.61454
MAP3K20	0.735093	6.01927	5.35657	5.47e-07	0.000215024	5.60289
EVI2B	1.33658	6.71283	5.35259	5.57e-07	0.000217171	5.58633
HIPK1	0.781775	5.39291	5.34578	5.73e-07	0.000221067	5.55808
XIST	2.33466	6.44665	5.34513	5.75e-07	0.000221067	5.55537
TLR4	1.12495	4.99844	5.34105	5.85e-07	0.000223399	5.53841
PGM2	0.617716	5.77821	5.33789	5.93e-07	0.00022378	5.52531
WDR48	0.444975	7.99588	5.33614	5.97e-07	0.00022378	5.51805
ITGB5	0.819958	5.34448	5.3358	5.98e-07	0.00022378	5.51665
SBF1	-0.587844	6.50653	-5.31279	6.6e-07	0.000245258	5.4213
RAP2C	0.400806	8.15967	5.29368	7.16e-07	0.000264325	5.34226
GJA1	0.548195	13.7418	5.29043	7.26e-07	0.000266208	5.32887
TRIM3	-0.548489	5.51414	-5.28561	7.41e-07	0.000269926	5.30897
AQP4	0.794033	11.1186	5.27321	7.82e-07	0.000282587	5.25784
TEAD1	0.628704	8.09495	5.27175	7.87e-07	0.000282587	5.25179
RUSC2	-0.500796	7.8118	-5.26869	7.97e-07	0.00028442	5.23919
ADAP1	-0.585209	7.62957	-5.26547	8.08e-07	0.000284703	5.22593
IL13RA1	0.962693	5.74363	5.2654	8.08e-07	0.000284703	5.22566
IGFBP7	0.80675	11.6395	5.2638	8.14e-07	0.000284812	5.21906
RBMS3	0.744594	4.20608	5.25945	8.29e-07	0.000288289	5.20114
HIPK1	0.391397	10.1885	5.25596	8.41e-07	0.000290743	5.18679
PDLIM5	0.583404	9.14498	5.25171	8.56e-07	0.000294184	5.1693
STRN4	-0.561853	6.18045	-5.24894	8.67e-07	0.000295803	5.15793
SBF1	-0.655695	7.67982	-5.24128	8.95e-07	0.00030181	5.12646
KCNK10	-0.765021	5.55956	-5.23832	9.07e-07	0.000303755	5.11429
DCAF16	-0.990379	5.42807	-5.23297	9.27e-07	0.000308833	5.09233
COBLL1	0.852029	6.19506	5.23	9.39e-07	0.000310847	5.08014
AQP4	1.0965	10.1057	5.22761	9.49e-07	0.000310847	5.07033
SMAD5	0.56443	7.88141	5.22717	9.51e-07	0.000310847	5.06851
BHMT2	0.889671	4.75902	5.2223	9.7e-07	0.000315442	5.04855
WLS	0.745546	6.96955	5.21025	1.02e-06	0.000329771	4.9992
CMTR2	0.578059	6.70023	5.20901	1.03e-06	0.000329771	4.99414
FSCN1	-0.431775	7.83627	-5.20308	1.05e-06	0.000333176	4.96987
MRTO4	-1.04451	5.165	-5.20208	1.06e-06	0.000333176	4.96576
TMEM87B	0.553169	5.17654	5.20146	1.06e-06	0.000333176	4.96324
SMAD5	0.407916	8.4502	5.20109	1.06e-06	0.000333176	4.96171
BBIP1	0.457395	7.82982	5.19872	1.07e-06	0.000334601	4.95204
SPAG1	0.815555	5.51969	5.19121	1.11e-06	0.000342446	4.92132
ARNTL2	-0.699966	3.46231	-5.19002	1.11e-06	0.000342446	4.91646
AR	1.09939	3.60997	5.18922	1.12e-06	0.000342446	4.9132
ESD	0.28964	11.0079	5.1854	1.13e-06	0.000346075	4.89759
IL13RA1	0.879995	7.94728	5.17795	1.17e-06	0.00035514	4.8672
FBXO30	0.552491	7.70146	5.17535	1.18e-06	0.000357074	4.8566
HMGN4	0.327682	8.7725	5.17207	1.2e-06	0.000358678	4.84324
GNG12	0.720743	8.36982	5.17076	1.21e-06	0.000358678	4.83789
CXCL12	1.26798	7.00117	5.17039	1.21e-06	0.000358678	4.83637
TPT1	0.162788	13.8803	5.16771	1.22e-06	0.000360792	4.82545
MTMR9	-0.667662	8.57429	-5.16642	1.23e-06	0.000360805	4.82021
EBF1	0.928286	3.95451	5.16007	1.26e-06	0.000368605	4.79435
LEPROT	0.672523	9.26219	5.15606	1.28e-06	0.000372254	4.778
FNIP1	0.631966	6.29124	5.15521	1.29e-06	0.000372254	4.77455
ZFP36L1	1.1988	6.58128	5.15191	1.31e-06	0.000375475	4.76112
TSPAN6	0.871306	8.15872	5.14516	1.34e-06	0.000383686	4.73367
SMARCA1	0.470288	8.53318	5.14428	1.35e-06	0.000383686	4.7301
AQP4	1.06144	11.1064	5.14109	1.37e-06	0.000386844	4.71715
PRCP	0.57019	9.07195	5.13897	1.38e-06	0.000388298	4.70854
ZDHHC2	0.516233	8.93915	5.13253	1.42e-06	0.0003969	4.68239
DENND4C	0.43736	7.29826	5.1138	1.53e-06	0.000425471	4.60645
TMX1	0.611997	9.0723	5.11353	1.53e-06	0.000425471	4.60538
TWSG1	0.64983	8.89348	5.11083	1.55e-06	0.000427206	4.59443
TLR4	0.851601	7.15033	5.11015	1.56e-06	0.000427206	4.59169
SOCS6	0.548736	8.34871	5.10418	1.6e-06	0.000435849	4.5675
SLC25A30	0.561483	6.59925	5.10295	1.6e-06	0.000435908	4.56255
DDR2	1.07132	5.8269	5.09941	1.63e-06	0.000440216	4.54823
ZNF148	0.347707	6.83308	5.09824	1.64e-06	0.000440216	4.54349
CUL4B	0.720194	4.72581	5.09635	1.65e-06	0.000441531	4.53586
ACAP2	0.485173	9.53639	5.09208	1.68e-06	0.000447298	4.5186
CDKN2AIP	0.345899	7.10408	5.08891	1.7e-06	0.000449603	4.50579
ITPR2	0.772385	7.33765	5.08853	1.7e-06	0.000449603	4.50426
WDR48	0.472629	6.95315	5.08665	1.72e-06	0.000450969	4.49668
TTYH3	-0.673468	5.17561	-5.08496	1.73e-06	0.000452004	4.48983
USP8	0.22846	8.30277	5.07698	1.79e-06	0.000460958	4.45766
ZFP36L1	0.79782	9.76524	5.07685	1.79e-06	0.000460958	4.45713
BTN3A2	1.15882	5.96447	5.0744	1.81e-06	0.000463512	4.44725
PLCXD1	-0.960821	5.63971	-5.06909	1.85e-06	0.000471683	4.42585
RAB30	0.560051	9.34877	5.06314	1.89e-06	0.000478497	4.40188
MDFIC	0.844036	6.94297	5.06158	1.91e-06	0.000478497	4.39557
IQCK	0.686296	8.62216	5.06094	1.91e-06	0.000478497	4.39303
XRCC4	0.43669	3.99742	5.06012	1.92e-06	0.000478497	4.38971
CDC73	0.40985	7.89502	5.05504	1.96e-06	0.000480951	4.36926
GPR34	1.59189	7.27788	5.0548	1.96e-06	0.000480951	4.36831
ASPHD1	-0.533079	6.29865	-5.05341	1.97e-06	0.000480951	4.3627
NXT2	0.629005	7.59781	5.05305	1.98e-06	0.000480951	4.36125
RPS4X	0.211696	13.2239	5.05247	1.98e-06	0.000480951	4.35892
ASXL2	0.574709	5.39246	5.05187	1.99e-06	0.000480951	4.35651
SH3BGRL	0.309818	11.7638	5.05134	1.99e-06	0.000480951	4.35439
CREBRF	0.342825	6.23119	5.05026	2e-06	0.000481004	4.35003
ELMO1	-0.570619	8.69574	-5.04299	2.06e-06	0.000493601	4.32083
GRAMD2B	0.649044	10.4686	5.03928	2.09e-06	0.000499084	4.30594
EFHD2	-0.359073	6.14361	-5.03567	2.12e-06	0.000503746	4.29142
SERBP1	0.497526	9.47438	5.03496	2.13e-06	0.000503746	4.28858
LIFR	0.920346	9.10584	5.03253	2.15e-06	0.000506663	4.27883
GUK1	-0.320627	10.1994	-5.03032	2.17e-06	0.000509145	4.26997
NEK11	0.750254	4.37321	5.02882	2.19e-06	0.000510148	4.26394
ECM2	2.15	6.52905	5.02249	2.24e-06	0.000521508	4.23857
MIB1	0.46929	6.11193	5.0142	2.32e-06	0.000537477	4.20536
ITPRIPL2	0.763211	4.6744	5.01214	2.34e-06	0.000539794	4.19713
EIF1AX	0.576695	8.43009	5.00887	2.37e-06	0.000544787	4.18405
OGFRL1	0.934057	7.59962	5.0079	2.38e-06	0.000544787	4.18014
FAM131B	-0.547128	7.33024	-5.00646	2.4e-06	0.00054575	4.17441
YY1	0.315479	10.3135	5.00527	2.41e-06	0.000546173	4.16965
FNBP1L	0.517142	7.97417	5.00241	2.44e-06	0.000550414	4.15819
CREBRF	0.384732	8.92738	4.99584	2.51e-06	0.000563284	4.13192
TAGAP	1.10352	4.37831	4.99292	2.54e-06	0.000567484	4.12026
CD58	0.871469	6.48373	4.99206	2.55e-06	0.000567484	4.11685
TM7SF3	0.479467	7.23535	4.98806	2.59e-06	0.000574608	4.10088
STON2	1.04526	7.54281	4.98656	2.6e-06	0.000575856	4.09488
METAP2	0.622485	6.17038	4.97736	2.71e-06	0.000595776	4.05818
CETN3	0.595479	8.79745	4.97225	2.76e-06	0.000606028	4.03785
RPS27A	0.639222	5.74177	4.96928	2.8e-06	0.000611069	4.02599
MAP3K1	0.494924	6.97161	4.96748	2.82e-06	0.000611691	4.01882
IMP4	-0.364682	7.78294	-4.9671	2.82e-06	0.000611691	4.01733
OSBPL11	0.734217	7.67025	4.96025	2.9e-06	0.000624576	3.99005
FXYD7	-1.15243	8.30089	-4.95953	2.91e-06	0.000624576	3.98721
ANGPT1	1.46559	5.88155	4.95918	2.92e-06	0.000624576	3.98581
CUL4A	0.355135	8.28136	4.95122	3.01e-06	0.00064291	3.95415
RHOQ	0.513703	8.13562	4.9457	3.08e-06	0.000655138	3.93222
PRKG1	0.746598	7.70594	4.9403	3.15e-06	0.000667257	3.91081
DDX59	0.426926	6.80639	4.9301	3.29e-06	0.000693175	3.87035
STAG2	0.577797	9.24413	4.92888	3.3e-06	0.000693996	3.86549
KDSR	0.470252	7.91075	4.92438	3.37e-06	0.000704233	3.84768
PRPF40A	0.44977	9.69585	4.91895	3.44e-06	0.000717357	3.8262
PMP2	0.726979	12.0847	4.9131	3.53e-06	0.000727185	3.80305
MSRB3	0.976593	5.14503	4.91214	3.54e-06	0.000727185	3.79923
LCA5	0.598015	5.68018	4.91176	3.54e-06	0.000727185	3.79772
MGME1	0.597057	6.52614	4.91154	3.55e-06	0.000727185	3.79688
HSPB8	0.727564	11.122	4.91103	3.56e-06	0.000727185	3.79487
RBBP8	0.682055	6.22116	4.90875	3.59e-06	0.000731308	3.78582
RECQL	0.510596	5.85895	4.90702	3.61e-06	0.000733773	3.77899
PTER	0.842056	4.48457	4.90557	3.64e-06	0.00073427	3.77326
CAB39L	0.71318	4.9037	4.90505	3.64e-06	0.00073427	3.7712
RAB10	0.237279	11.2961	4.90118	3.7e-06	0.000743266	3.75592
FGD4	0.644996	5.71286	4.89903	3.73e-06	0.000747073	3.74746
GFAP	0.372874	14.402	4.89712	3.76e-06	0.000750205	3.73991
NAP1L1	0.329061	10.5716	4.89404	3.81e-06	0.000756449	3.72773
KDM2A	-0.305689	5.55898	-4.89332	3.82e-06	0.000756449	3.72491
IFT74	0.539166	6.40801	4.89237	3.84e-06	0.000756666	3.72115
TANK	0.459214	8.09307	4.88896	3.89e-06	0.00076337	3.70771
LINC01354	1.17713	5.86654	4.88777	3.91e-06	0.00076337	3.70303
DEPDC5	-0.394076	4.20268	-4.88758	3.91e-06	0.00076337	3.70228
MIB1	0.351567	8.99782	4.88384	3.97e-06	0.000771601	3.68751
ASAH1	0.387931	10.2285	4.88322	3.98e-06	0.000771601	3.68509
CALCRL	0.448046	5.27218	4.87739	4.08e-06	0.000785726	3.66212
MMUT	0.346401	9.88527	4.87606	4.1e-06	0.000785726	3.6569
BMPR1B	0.772529	8.62438	4.87534	4.11e-06	0.000785726	3.65405
DCTN1	-0.472335	8.98855	-4.87442	4.13e-06	0.000785936	3.65043
FAM120A	0.429397	8.42272	4.87039	4.2e-06	0.000796221	3.63456
EPB41	0.594609	6.4069	4.86399	4.31e-06	0.000814462	3.60941
ZC3H14	0.308899	8.9745	4.86118	4.36e-06	0.000821031	3.59835
PAWR	0.896522	5.20549	4.85998	4.38e-06	0.000822217	3.59364
COX15	0.381609	7.19233	4.85769	4.42e-06	0.00082708	3.58466
PYGO1	0.438786	3.26917	4.85682	4.44e-06	0.000827192	3.58124
TRPS1	0.548191	8.47903	4.85539	4.46e-06	0.000829223	3.5756
GASK1B	0.614006	9.98244	4.85099	4.54e-06	0.000841357	3.55834
SEC11C	0.70866	6.16557	4.84344	4.69e-06	0.000864715	3.52871
C3AR1	0.936561	7.48164	4.83922	4.77e-06	0.000876735	3.51218
SOAT1	0.460048	7.1823	4.83696	4.81e-06	0.000877593	3.50332
METAP2	0.356322	9.89462	4.83683	4.81e-06	0.000877593	3.5028
LGR4	0.572972	7.4771	4.83569	4.84e-06	0.000877593	3.49836
MED13	0.460079	8.50485	4.83418	4.87e-06	0.000880081	3.49244
ST13	0.358027	10.648	4.82489	5.05e-06	0.000909697	3.45607
WWTR1	0.946014	9.04138	4.82442	5.06e-06	0.000909697	3.45423
RAB23	0.560656	8.26489	4.82333	5.09e-06	0.000910734	3.44997
IQCA1	0.53131	4.8696	4.82007	5.15e-06	0.000919841	3.43724
PRKD3	0.758261	7.27191	4.81846	5.19e-06	0.000920498	3.43095
KLHL8	0.412631	7.47872	4.81814	5.19e-06	0.000920498	3.42967
IL13RA1	1.17051	5.13561	4.8175	5.21e-06	0.000920498	3.42717
SCP2	0.374156	10.495	4.81657	5.23e-06	0.000920969	3.42357
SORL1	0.455162	10.4148	4.81046	5.36e-06	0.000938337	3.39967
GXYLT1	0.534433	6.96447	4.80932	5.38e-06	0.000938337	3.39524
SSPN	0.894884	8.05004	4.80901	5.39e-06	0.000938337	3.39402
DUT	0.233871	10.5555	4.80881	5.4e-06	0.000938337	3.39325
ARL8A	-0.242578	8.2287	-4.80505	5.48e-06	0.000949722	3.37859
ID4	0.827407	6.52893	4.80327	5.52e-06	0.000953572	3.37164
MGAT4C	0.627318	5.9841	4.80111	5.57e-06	0.000958941	3.3632
DHX40	0.491605	7.40793	4.79958	5.6e-06	0.000961882	3.35722
ITGB5	0.489041	4.22954	4.79788	5.64e-06	0.000965468	3.35062
MAP3K20	0.801355	8.78347	4.79662	5.67e-06	0.000967376	3.34571
WWTR1	0.803292	6.98875	4.7958	5.69e-06	0.00096758	3.34251
DTNA	0.973504	7.9056	4.79373	5.74e-06	0.000972702	3.33443
TLN2	-0.491205	6.25999	-4.7925	5.76e-06	0.000974526	3.32965
ANTXR2	0.652786	3.97433	4.78972	5.83e-06	0.00098253	3.31881
ABLIM1	0.399827	10.1179	4.78881	5.85e-06	0.000983111	3.31527
FRMD6	0.771774	5.91913	4.78662	5.9e-06	0.000985775	3.30677
ATG13	-0.289992	8.36303	-4.78455	5.95e-06	0.000986341	3.2987
HMGB1	0.220442	11.4959	4.78447	5.95e-06	0.000986341	3.29838
MANEA	0.68032	6.93522	4.78338	5.98e-06	0.000986725	3.29415
IQCA1	0.8516	8.1438	4.78181	6.02e-06	0.000990039	3.28802
RGS11	-0.487974	4.12612	-4.7809	6.04e-06	0.000990692	3.28449
ZNF365	-0.849677	9.60878	-4.77916	6.08e-06	0.000994704	3.27772
TULP4	-0.35622	9.24453	-4.77646	6.15e-06	0.00100261	3.26723
CDK16	-0.459325	5.96495	-4.77549	6.17e-06	0.00100354	3.26348
MAPT	-0.638847	7.45183	-4.77256	6.25e-06	0.00101249	3.25208
SMIM10	0.535235	4.02712	4.77135	6.28e-06	0.00101341	3.24738
FBXO8	0.478125	7.50316	4.77079	6.29e-06	0.00101341	3.2452
MINDY2	0.636341	6.03953	4.7698	6.32e-06	0.00101341	3.24135
PRDX6	0.568371	10.5344	4.76941	6.33e-06	0.00101341	3.23985
ADH5	0.348097	8.85684	4.7683	6.36e-06	0.00101449	3.23554
ASXL2	0.634318	6.47632	4.7677	6.37e-06	0.00101449	3.2332
GPC4	0.996975	4.80758	4.76563	6.42e-06	0.00102002	3.22518
PPM1A	0.666125	4.88723	4.75973	6.58e-06	0.00104158	3.20227
GRWD1	-0.351828	6.34873	-4.7578	6.63e-06	0.00104576	3.19478
AQP4	0.8317	10.7286	4.75659	6.66e-06	0.00104576	3.1901
CASK	0.355909	7.97049	4.75311	6.76e-06	0.00105749	3.17661
KDM6A	0.616899	6.95899	4.7523	6.78e-06	0.00105791	3.17348
BCAR3	0.611312	7.41059	4.74746	6.91e-06	0.00107566	3.15473
PRDX6	0.662238	10.5544	4.74584	6.96e-06	0.00107743	3.14845
MARCHF6	0.457866	11.0146	4.74564	6.96e-06	0.00107743	3.14769
PAWR	1.03712	6.04818	4.74215	7.06e-06	0.00108739	3.13418
LINC00294	-0.513128	8.29726	-4.74171	7.08e-06	0.00108739	3.13248
DAGLA	-0.302504	2.42762	-4.74126	7.09e-06	0.00108739	3.13071
GAS7	-0.667561	10.8816	-4.73731	7.2e-06	0.00110168	3.11546
BBS4	0.548221	5.07747	4.73556	7.25e-06	0.00110274	3.10868
NADK2	0.682547	8.2771	4.73475	7.28e-06	0.00110274	3.10555
PRRX1	0.895893	8.03031	4.73436	7.29e-06	0.00110274	3.10402
BMP2K	0.770073	7.36654	4.73111	7.38e-06	0.00111389	3.0915
PLEKHF2	0.629442	6.42257	4.72882	7.45e-06	0.00112111	3.08264
LOC100129129	0.623958	5.83297	4.72809	7.47e-06	0.00112131	3.07982
SLC7A11	0.75716	9.67965	4.72461	7.58e-06	0.001134	3.06637
SRGAP1	0.482914	6.02704	4.72219	7.65e-06	0.00114195	3.05702
ANTXR1	0.944056	9.35131	4.71876	7.76e-06	0.00114354	3.04379
NDUFB8	-0.351056	11.0656	-4.71822	7.78e-06	0.00114354	3.04171
SPTSSB	-0.307396	2.64239	-4.71807	7.78e-06	0.00114354	3.04116
DUSP2	-0.55481	3.78687	-4.71798	7.78e-06	0.00114354	3.04078
PCDHB4	0.835454	6.18017	4.7167	7.82e-06	0.00114354	3.03584
LOC730098	-0.368014	6.16644	-4.71595	7.85e-06	0.00114354	3.03298
EPOP	-0.961866	5.43461	-4.71425	7.9e-06	0.00114354	3.02641
GAREM1	0.530007	7.01268	4.71382	7.91e-06	0.00114354	3.02475
MAF	1.17549	4.20142	4.71371	7.92e-06	0.00114354	3.02434
MS4A7	1.21644	7.06788	4.71326	7.93e-06	0.00114354	3.02258
DCLK1	1.23883	10.1205	4.71315	7.94e-06	0.00114354	3.02215
DNALI1	0.987747	6.61285	4.71177	7.98e-06	0.00114637	3.01683
TMEM19	0.219859	2.47315	4.71122	8e-06	0.00114637	3.01472
PPIC	0.663354	6.64672	4.7104	8.02e-06	0.00114712	3.01157
RPL39	0.157209	13.7136	4.70878	8.08e-06	0.00115157	3.00533
KAT6B	0.439231	4.96109	4.70547	8.18e-06	0.00116181	2.99256
SLC40A1	0.851552	7.67192	4.70527	8.19e-06	0.00116181	2.99182
TOM1L2	-0.400868	7.94799	-4.70396	8.23e-06	0.0011649	2.98678
MSI2	0.627762	9.64104	4.70238	8.29e-06	0.00116616	2.98069
FUBP3	0.438259	8.92681	4.70218	8.29e-06	0.00116616	2.97992
DDX59	0.487558	5.55443	4.70146	8.32e-06	0.00116616	2.97716
ADAM11	-0.82596	6.2427	-4.70112	8.33e-06	0.00116616	2.97584
BCL7A	-0.714309	6.5905	-4.69744	8.45e-06	0.00118043	2.96168
MTM1	0.517671	7.28876	4.69501	8.53e-06	0.00118896	2.95232
NADK2	0.455533	9.43892	4.69379	8.58e-06	0.00119171	2.94765
LCA5	0.853838	4.61046	4.69049	8.69e-06	0.0012045	2.93495
GLIPR1	0.698073	6.09258	4.68911	8.74e-06	0.0012081	2.92965
CCDC160	0.531998	2.92744	4.68704	8.81e-06	0.00121509	2.92168
SH3BP5	-0.33884	9.60635	-4.685	8.88e-06	0.00122192	2.91387
ZCCHC10	0.324755	7.21105	4.68028	9.05e-06	0.00124207	2.89575
TBRG1	-0.346774	7.06185	-4.67771	9.15e-06	0.00124933	2.88589
TECPR2	-0.437272	8.36167	-4.67757	9.15e-06	0.00124933	2.88534
KTN1	0.619391	10.1859	4.67583	9.21e-06	0.00125488	2.87868
TMEM229B	-0.429416	6.01948	-4.67181	9.36e-06	0.0012718	2.86326
GOLIM4	0.964594	7.40809	4.67045	9.41e-06	0.0012718	2.85803
HIPK1	0.479783	7.68153	4.67022	9.42e-06	0.0012718	2.85718
SALL2	0.498142	8.62789	4.66976	9.44e-06	0.0012718	2.8554
SUCLG2	0.585829	7.01886	4.66937	9.45e-06	0.0012718	2.85392
DLG2	-0.535163	8.77378	-4.66673	9.56e-06	0.001279	2.84377
WEE1	0.874472	5.19963	4.66357	9.68e-06	0.001289	2.83171
CSDE1	0.273098	9.54069	4.66265	9.71e-06	0.001289	2.82819
NMD3	0.326767	9.13187	4.66233	9.72e-06	0.001289	2.82693
MED1	0.490234	7.02666	4.66155	9.75e-06	0.00128938	2.82398
ARL6IP6	0.586331	5.51014	4.66047	9.8e-06	0.00128938	2.81983
LARP7	0.533653	8.54782	4.66037	9.8e-06	0.00128938	2.81943
RAB11FIP4	-0.48936	7.7551	-4.65983	9.82e-06	0.00128938	2.81737
CTNNB1	0.33385	10.141	4.658	9.89e-06	0.00129572	2.81036
CLU	0.555511	10.6863	4.65354	1.01e-05	0.00131579	2.7933
ATP6V0E1	0.54687	9.63775	4.65031	1.02e-05	0.00132955	2.78096
EXOC5	0.222685	9.70054	4.64938	1.02e-05	0.00132955	2.77743
ZBED5-AS1	0.612479	6.25729	4.64881	1.03e-05	0.00132955	2.77522
ZNF443	0.356508	6.64167	4.64853	1.03e-05	0.00132955	2.77416
FAM219A	-0.338582	8.33627	-4.64668	1.03e-05	0.0013362	2.7671
ETV6	-0.141996	2.60834	-4.6439	1.05e-05	0.00134505	2.75647
B3GNT5	1.06948	5.96029	4.64367	1.05e-05	0.00134505	2.75562
IGSF8	-0.673203	7.10503	-4.64325	1.05e-05	0.00134505	2.75398
FAM111A-DT	0.471793	3.48026	4.64244	1.05e-05	0.00134621	2.75091
PRKG1	0.45945	3.03755	4.63968	1.06e-05	0.00135788	2.74038
RASSF3	0.952112	6.37847	4.63722	1.07e-05	0.00136804	2.73098
LMAN1	0.428484	9.07824	4.63145	1.1e-05	0.00139648	2.709
HNMT	0.882376	7.37314	4.62697	1.12e-05	0.00141811	2.6919
ARHGEF2	-0.496167	6.72777	-4.62642	1.12e-05	0.00141811	2.6898
RPN2	0.35166	9.55775	4.62576	1.12e-05	0.00141853	2.68729
TLR4	0.717583	2.89789	4.62505	1.13e-05	0.00141925	2.68459
BTBD7	0.510854	5.39487	4.62281	1.14e-05	0.00142863	2.67606
PTPN21	0.669457	7.0243	4.6222	1.14e-05	0.00142882	2.67373
SMARCE1	0.299808	9.60297	4.62145	1.14e-05	0.00142976	2.6709
PARD3B	0.854692	4.70215	4.61702	1.16e-05	0.00145178	2.65404
NLGN2	-0.395507	8.08692	-4.61503	1.17e-05	0.00145996	2.64646
SMIM30	0.443244	8.79563	4.61375	1.18e-05	0.00146405	2.64159
SP3	0.298474	9.51241	4.61083	1.19e-05	0.00147776	2.63047
MAP3K2	0.451733	4.86562	4.608	1.21e-05	0.00148881	2.61973
FAM53C	-0.319919	8.14503	-4.6078	1.21e-05	0.00148881	2.61898
ARL6IP4	-0.293359	9.22335	-4.60561	1.22e-05	0.00149746	2.61067
WLS	0.790204	7.95135	4.6052	1.22e-05	0.00149746	2.6091
IK	0.263379	8.96572	4.6035	1.23e-05	0.00150423	2.60263
GCLM	0.60456	7.37777	4.60282	1.23e-05	0.0015049	2.60005
SYMPK	-0.301612	5.9139	-4.60207	1.24e-05	0.00150598	2.59721
CAPS	1.31579	6.75935	4.59635	1.26e-05	0.0015348	2.57552
PIK3CA	0.467392	7.87011	4.59591	1.27e-05	0.0015348	2.57384
CLU	0.297368	14.2592	4.59545	1.27e-05	0.0015348	2.57209
HAUS1	0.455601	6.14033	4.59503	1.27e-05	0.0015348	2.57051
IAH1	0.499745	8.51979	4.58981	1.3e-05	0.00155925	2.55071
DNAJC21	0.432529	7.40769	4.58922	1.3e-05	0.00155925	2.54847
SLC14A1	1.46403	7.972	4.58913	1.3e-05	0.00155925	2.54813
CD58	0.829476	4.94326	4.58839	1.3e-05	0.00155925	2.54532
ZBTB20	0.588268	8.60657	4.58794	1.31e-05	0.00155925	2.54364
ZMIZ2	-0.45876	5.77912	-4.5877	1.31e-05	0.00155925	2.5427
GNA11	-0.257255	7.86333	-4.58698	1.31e-05	0.00156026	2.53999
SLC36A1	-0.44875	5.28607	-4.58532	1.32e-05	0.00156657	2.5337
AAAS	-0.343615	4.90532	-4.58486	1.32e-05	0.00156657	2.53194
FAM81B	1.92389	4.37898	4.58076	1.34e-05	0.00158541	2.51644
COPG1	-0.454381	8.24251	-4.58026	1.35e-05	0.00158541	2.51455
ZNF521	0.50918	7.2861	4.58019	1.35e-05	0.00158541	2.51426
BHMT2	0.860041	3.89552	4.57947	1.35e-05	0.00158649	2.51154
RAB23	0.526842	7.59571	4.57718	1.36e-05	0.00159744	2.50288
HMGN5	0.54359	6.95607	4.57583	1.37e-05	0.00159986	2.49778
ANTXR2	0.996794	5.28394	4.57571	1.37e-05	0.00159986	2.49733
BRSK2	-0.381133	3.58165	-4.57424	1.38e-05	0.00160574	2.49177
HIRA	-0.324245	7.55036	-4.57271	1.39e-05	0.001612	2.48599
NAAA	0.508409	6.4729	4.56954	1.4e-05	0.00162882	2.474
POLRMT	-0.343102	6.44864	-4.56777	1.41e-05	0.00163672	2.46733
MEF2D	-0.341472	5.5366	-4.5662	1.42e-05	0.00164339	2.4614
SLC33A1	0.490576	6.02543	4.56532	1.43e-05	0.00164566	2.45805
CHRD	-0.419102	3.84583	-4.56448	1.43e-05	0.00164761	2.45489
ZFHX3	0.614353	6.51026	4.56369	1.44e-05	0.00164912	2.45189
PABPC1	0.406768	11.3962	4.56318	1.44e-05	0.00164912	2.44999
YAP1	0.715092	8.79601	4.56249	1.44e-05	0.00165016	2.44737
EEF1A1	0.191834	13.5864	4.55598	1.48e-05	0.00168599	2.42281
CALCRL	0.466976	4.17029	4.55464	1.49e-05	0.00168712	2.41776
TWF2	-0.284462	5.61097	-4.55422	1.49e-05	0.00168712	2.41616
DYNLRB2	1.46011	5.74755	4.55207	1.5e-05	0.00169794	2.40805
CEP57	0.357095	7.48882	4.55112	1.51e-05	0.00170079	2.40447
NAA50	0.320224	10.0896	4.54351	1.56e-05	0.00174881	2.37581
MAPK8IP3	-0.417725	7.74686	-4.54027	1.58e-05	0.0017676	2.3636
DSCAM	-0.358267	5.38001	-4.53926	1.58e-05	0.00177095	2.35982
KPNA4	0.280022	6.12498	4.53807	1.59e-05	0.00177399	2.35532
GLIS3	0.937981	6.34011	4.53723	1.6e-05	0.00177421	2.35218
CDC73	0.441294	7.27081	4.53669	1.6e-05	0.00177433	2.35016
RPL27A	0.483156	7.07481	4.5326	1.62e-05	0.00179941	2.33477
B3GAT1	-0.371777	9.27395	-4.53015	1.64e-05	0.00180959	2.32558
GALNT15	1.19785	8.86818	4.53013	1.64e-05	0.00180959	2.32549
IL13RA1	0.928581	5.69381	4.52818	1.65e-05	0.00181977	2.31818
KCNC4	-0.236505	2.50978	-4.5272	1.66e-05	0.00182314	2.31447
APBA3	0.203132	6.04614	4.52575	1.67e-05	0.00182983	2.30904
GYG2	1.01666	4.91377	4.5248	1.67e-05	0.001832	2.30546
MGRN1	-0.345166	7.51403	-4.52429	1.68e-05	0.001832	2.30355
MAML3	0.432449	5.52566	4.52392	1.68e-05	0.001832	2.30215
DTNA	0.71148	11.6275	4.52147	1.7e-05	0.00184596	2.29297
HCN2	-0.447325	4.2881	-4.51746	1.72e-05	0.00187148	2.2779
FGD6	0.754295	4.61806	4.51627	1.73e-05	0.00187644	2.27347
RSPH3	0.295717	6.26326	4.51382	1.75e-05	0.00188937	2.26427
FASTK	-0.398011	6.16292	-4.51351	1.75e-05	0.00188937	2.2631
KDM5A	0.532254	6.26793	4.50709	1.8e-05	0.0019336	2.23904
ADAMTS8	-0.697302	6.08357	-4.5048	1.81e-05	0.00194326	2.23049
MAML2	0.863598	7.33254	4.50263	1.83e-05	0.00195598	2.22237
WDR49	1.07011	3.79188	4.49951	1.85e-05	0.00197314	2.21067
DDX50	0.381043	7.64494	4.4994	1.85e-05	0.00197314	2.21026
GSTCD	0.395802	6.12813	4.49689	1.87e-05	0.00198869	2.20087
EEF1A1	0.111854	14.5129	4.49539	1.88e-05	0.00199643	2.19528
KIF16B	0.350019	6.64634	4.49143	1.91e-05	0.00202365	2.18046
IMPACT	0.518907	7.732	4.49015	1.92e-05	0.00202981	2.17569
APBB1	-0.361734	6.5449	-4.48613	1.95e-05	0.00205435	2.16068
ASPH	0.629537	6.91227	4.48607	1.95e-05	0.00205435	2.16047
LIFR	0.602922	10.8225	4.48373	1.97e-05	0.00206923	2.15172
CHD9	0.380347	9.25689	4.48168	1.98e-05	0.00208115	2.14405
C1orf61	-0.56443	5.99093	-4.48127	1.99e-05	0.00208115	2.14254
GGPS1	0.429056	6.2391	4.48049	1.99e-05	0.00208346	2.13964
MAP3K5	0.418733	8.35261	4.47897	2e-05	0.00209187	2.13395
RIN2	0.563209	9.20905	4.47745	2.02e-05	0.00209989	2.1283
SVBP	0.397098	6.87096	4.47701	2.02e-05	0.00209989	2.12663
XPR1	0.410547	6.47298	4.47473	2.04e-05	0.00210942	2.11815
AGRN	-0.41208	5.56759	-4.47466	2.04e-05	0.00210942	2.11788
SNX18	0.572477	9.583	4.47438	2.04e-05	0.00210942	2.11684
FNDC3B	0.759676	4.43571	4.47349	2.05e-05	0.00211277	2.11351
CYP39A1	0.778225	3.43842	4.47235	2.06e-05	0.0021181	2.10929
WDFY3-AS2	0.544682	8.05245	4.4718	2.06e-05	0.00211868	2.10722
GOLIM4	0.628978	9.14925	4.47058	2.07e-05	0.00212478	2.10267
SART1	-1.45238	5.57236	-4.46995	2.07e-05	0.00212488	2.10034
USP47	0.376095	7.59552	4.4696	2.08e-05	0.00212488	2.09904
SLC35A3	0.471786	6.73212	4.46263	2.13e-05	0.00217514	2.07308
VXN	-0.475183	9.97478	-4.46164	2.14e-05	0.00217941	2.06942
AQP4	0.33318	13.9986	4.46015	2.16e-05	0.00218676	2.06385
COX1	-0.14499	15.627	-4.45982	2.16e-05	0.00218676	2.06264
MAP1A	-0.567066	11.9972	-4.45804	2.17e-05	0.00219791	2.056
CEP57	0.406562	6.04246	4.45684	2.18e-05	0.0022041	2.05154
FRMD6	0.715615	6.39529	4.45274	2.22e-05	0.00223063	2.03633
BPTF	0.378112	8.91141	4.45261	2.22e-05	0.00223063	2.03585
KPNA6	-0.358454	7.94069	-4.45233	2.22e-05	0.00223063	2.0348
RSBN1L	0.317498	6.92722	4.45182	2.23e-05	0.00223097	2.03289
SOX2	0.462591	11.0828	4.45108	2.23e-05	0.00223324	2.03017
CYB5D1	0.46793	6.6563	4.44788	2.26e-05	0.00225291	2.01828
RASA3	-0.367811	6.47576	-4.443	2.3e-05	0.00229183	2.00014
WDFY3-AS2	0.529338	7.53304	4.44049	2.33e-05	0.00231004	1.99083
CD59	0.334269	11.3144	4.43759	2.35e-05	0.00233185	1.9801
VEGFA	-0.87994	7.82429	-4.43618	2.37e-05	0.00234037	1.97488
VCAM1	1.42457	6.77565	4.43567	2.37e-05	0.00234081	1.97297
PBRM1	0.256796	7.18437	4.43489	2.38e-05	0.00234358	1.97011
TRIM13	0.595672	7.30273	4.43346	2.39e-05	0.00235052	1.9648
PLEKHF2	0.494306	5.56909	4.4332	2.39e-05	0.00235052	1.96383
PPP1R16B	-0.526382	10.0821	-4.42805	2.44e-05	0.00239356	1.94476
IMPACT	0.64886	5.8798	4.42581	2.46e-05	0.00240777	1.93646
ZIC2	0.899938	7.9558	4.42559	2.46e-05	0.00240777	1.93567
AGPAT1	-0.334701	8.38501	-4.42492	2.47e-05	0.00240973	1.93318
ZNF124	0.379256	3.91213	4.42399	2.48e-05	0.00241408	1.92975
MGAT3	-0.402981	6.79919	-4.42257	2.49e-05	0.00242304	1.9245
USP8	0.362792	5.38421	4.4185	2.53e-05	0.00244998	1.90943
CABP1	-1.2114	7.96168	-4.41834	2.53e-05	0.00244998	1.90884
EIF3E	0.350273	10.6893	4.41737	2.54e-05	0.00245477	1.90528
PPP1R16B	-0.538659	8.7283	-4.41596	2.56e-05	0.00245953	1.90005
PXYLP1	0.444127	8.31402	4.41468	2.57e-05	0.00246401	1.89534
EPC1	0.357127	8.14867	4.41458	2.57e-05	0.00246401	1.89495
IQCG	0.791913	5.79291	4.41299	2.59e-05	0.00246984	1.88907
RECQL	0.372146	6.26921	4.41261	2.59e-05	0.00246984	1.88767
TAB2	0.409356	9.18658	4.41197	2.6e-05	0.00247157	1.88533
DDAH2	0.407324	6.92961	4.41048	2.61e-05	0.00248156	1.87981
ARHGAP26	-1.16985	6.13996	-4.4084	2.63e-05	0.00249721	1.87214
RPS4X	0.190271	13.1654	4.40725	2.65e-05	0.00250224	1.8679
VEGFA	-0.587652	6.03404	-4.40698	2.65e-05	0.00250224	1.8669
SRCIN1	-0.658658	7.22827	-4.39866	2.73e-05	0.00257496	1.83621
NDUFS1	-0.963722	8.25888	-4.39616	2.76e-05	0.00259098	1.82699
EEF1A1	0.167713	13.6531	4.39476	2.78e-05	0.00260043	1.82187
CDK16	-0.467869	6.93224	-4.39153	2.81e-05	0.00262849	1.80997
CDC26	0.51651	8.14047	4.39068	2.82e-05	0.00263264	1.80682
SMAD1	0.43528	8.78049	4.38943	2.83e-05	0.00263852	1.80221
OSTM1	0.34333	7.44205	4.38741	2.86e-05	0.00265241	1.79479
CLU	0.28893	14.0569	4.38652	2.87e-05	0.00265694	1.79153
ATP7A	0.616985	5.46172	4.38558	2.88e-05	0.00266163	1.78807
FOXK2	-0.357819	6.47203	-4.38498	2.88e-05	0.00266163	1.78585
CYBRD1	0.744828	9.99563	4.38474	2.89e-05	0.00266163	1.78499
SPR	0.447099	5.05193	4.38308	2.9e-05	0.00267423	1.77886
PBXIP1	0.551585	6.33892	4.37994	2.94e-05	0.00270213	1.76733
CD44	1.62705	9.9313	4.37854	2.95e-05	0.0027115	1.76218
OIP5-AS1	-0.789713	6.77195	-4.37817	2.96e-05	0.0027115	1.76081
TCF7L2	0.716756	5.56073	4.37773	2.96e-05	0.0027115	1.75921
LMAN1	0.398407	5.44897	4.37612	2.98e-05	0.00272288	1.7533
ACACA	-0.352277	8.36159	-4.37577	2.99e-05	0.00272288	1.75201
FLOT1	-0.333791	9.90463	-4.3743	3e-05	0.00273173	1.74661
ATF1	0.53495	6.53639	4.37379	3.01e-05	0.00273173	1.74473
GSK3A	-0.263316	6.69682	-4.37338	3.01e-05	0.00273173	1.74323
ZEB1	0.774445	6.97362	4.37319	3.02e-05	0.00273173	1.74255
SMARCA1	0.439291	8.91498	4.37036	3.05e-05	0.00275701	1.73217
RNASE6	1.12937	6.36084	4.3699	3.05e-05	0.00275734	1.73047
CREB1	0.360654	4.97307	4.36814	3.08e-05	0.00277145	1.724
SPART	0.472386	9.71734	4.36763	3.08e-05	0.00277145	1.72213
EXPH5	0.945581	4.47051	4.36699	3.09e-05	0.00277145	1.71978
OTUD7A	-0.659522	6.14118	-4.36685	3.09e-05	0.00277145	1.7193
AP2A1	-0.431391	5.88611	-4.36239	3.14e-05	0.00281219	1.70293
OGFRL1	0.471437	11.8322	4.3622	3.15e-05	0.00281219	1.70222
DTNA	0.755902	7.88397	4.36145	3.16e-05	0.00281567	1.69948
TXLNGY	-0.270548	2.35788	-4.35966	3.18e-05	0.00283039	1.69294
ERFE	-0.381171	3.11727	-4.35817	3.2e-05	0.00284199	1.68747
SLC25A43	0.755934	4.97761	4.35689	3.21e-05	0.00284817	1.68278
GALNT15	1.05046	9.30275	4.35675	3.21e-05	0.00284817	1.68229
KCNJ9	-0.694601	8.55476	-4.35408	3.25e-05	0.00286825	1.67249
CROCC	-0.168067	2.45387	-4.35304	3.26e-05	0.00287471	1.66868
NTRK2	0.543795	12.257	4.35264	3.26e-05	0.00287471	1.66725
COL21A1	0.859759	5.39032	4.3498	3.3e-05	0.00290019	1.65684
ATP6V0E1	0.422758	4.65836	4.3495	3.3e-05	0.00290019	1.65575
MMP17	-0.351086	3.96049	-4.34879	3.31e-05	0.00290239	1.65314
ZHX1	0.438997	8.95505	4.34846	3.32e-05	0.00290239	1.65195
MAF	0.621569	9.34176	4.34788	3.32e-05	0.0029038	1.64981
YEATS2	-0.290852	7.55796	-4.3475	3.33e-05	0.0029038	1.64844
ITGA6	0.494152	7.50219	4.34697	3.34e-05	0.0029051	1.64648
RPH3A	-1.21753	7.6795	-4.34599	3.35e-05	0.00290673	1.64291
TAF1A	0.561243	3.14869	4.34525	3.36e-05	0.00291036	1.6402
MYBPC1	0.739662	9.59552	4.34325	3.38e-05	0.0029245	1.63289
MMGT1	0.366193	9.25517	4.34315	3.38e-05	0.0029245	1.63254
SOX6	0.522794	6.9453	4.34143	3.41e-05	0.00293921	1.62624
EFEMP1	0.854605	9.39826	4.33967	3.43e-05	0.00295437	1.61982
CFLAR	-0.393848	2.73745	-4.33808	3.45e-05	0.00296764	1.61403
CD58	0.74067	5.33419	4.3371	3.46e-05	0.0029741	1.61045
NPEPPS	0.743072	6.12643	4.33551	3.48e-05	0.00298294	1.60463
RNASEL	0.598039	5.38142	4.33551	3.48e-05	0.00298294	1.60462
MLF1	0.594831	7.96965	4.33505	3.49e-05	0.00298346	1.60296
UBXN2A	0.44971	7.05717	4.33391	3.51e-05	0.00299185	1.59878
DENND1B	0.672829	5.65536	4.33248	3.53e-05	0.003002	1.59357
EPS8	0.539386	9.24125	4.3322	3.53e-05	0.003002	1.59257
PPM1J	-0.45778	3.93353	-4.33075	3.55e-05	0.00301398	1.58728
ARHGAP42	0.801354	3.98606	4.33026	3.56e-05	0.00301491	1.58551
SET	0.364837	11.7674	4.32875	3.58e-05	0.00302766	1.57999
ARF6	0.260143	8.6893	4.32632	3.61e-05	0.00305113	1.57114
LPAR5	1.05707	6.35354	4.32097	3.68e-05	0.00310931	1.55163
SLC35F5	0.513365	7.79205	4.32026	3.69e-05	0.00311046	1.54904
CD84	0.952693	5.32488	4.32006	3.7e-05	0.00311046	1.54833
CTBP2	0.416883	9.17415	4.31783	3.73e-05	0.00313216	1.54023
MSRB3	0.750814	8.0076	4.31643	3.75e-05	0.00314409	1.53513
APC2	-0.266427	7.62135	-4.31594	3.75e-05	0.00314477	1.53332
SMIM15	0.352639	9.10307	4.31552	3.76e-05	0.00314477	1.53182
AGPAT1	-0.349131	7.77284	-4.31517	3.77e-05	0.00314477	1.53054
OGFRL1	0.625723	6.96712	4.31141	3.82e-05	0.0031823	1.51687
SMAD9	0.900952	9.44874	4.31126	3.82e-05	0.0031823	1.5163
LY75	0.847662	4.18967	4.30965	3.85e-05	0.00319688	1.51048
NFRKB	-0.3898	4.84937	-4.30722	3.88e-05	0.00322171	1.50165
HADH	0.319245	8.67735	4.30628	3.9e-05	0.00322841	1.49821
ARHGEF2	-0.337539	9.11025	-4.30437	3.92e-05	0.00324617	1.49127
ACKR3	0.73341	7.00849	4.30404	3.93e-05	0.00324617	1.49009
GBF1	-0.378154	5.83097	-4.30354	3.94e-05	0.0032474	1.48828
LINC01088	1.86104	6.2894	4.30292	3.95e-05	0.00325024	1.48601
IGDCC4	0.776889	7.0235	4.3018	3.96e-05	0.00325912	1.48196
KRCC1	0.566978	7.87549	4.29918	4e-05	0.00328683	1.47245
ZEB1-AS1	0.389658	3.5528	4.29776	4.02e-05	0.00328811	1.46727
LRRC8A	0.448375	6.786	4.29765	4.03e-05	0.00328811	1.46688
MANEA	0.493027	3.11565	4.2975	4.03e-05	0.00328811	1.46636
TXNIP	1.12042	9.54175	4.29659	4.04e-05	0.0032936	1.46306
TIMP3	0.99398	6.64793	4.29628	4.05e-05	0.0032936	1.46192
MTM1	0.355688	5.5301	4.29399	4.08e-05	0.00331308	1.45361
HERPUD2	0.262535	8.99226	4.29394	4.08e-05	0.00331308	1.45345
ZMPSTE24	0.285102	9.24644	4.29314	4.1e-05	0.00331824	1.45055
CAPN7	0.297806	7.52394	4.2914	4.12e-05	0.00333528	1.44425
RPS6KB1	0.233456	6.20945	4.2908	4.13e-05	0.00333802	1.44205
CYP2U1	0.50951	7.0938	4.28894	4.16e-05	0.00335671	1.43532
DOCK11	1.01033	5.82028	4.28808	4.17e-05	0.00336224	1.43222
STK32A	0.671416	4.1049	4.28737	4.19e-05	0.00336224	1.42963
CHML	0.337454	3.03274	4.28734	4.19e-05	0.00336224	1.42952
EFHD2	-0.90345	8.31044	-4.28595	4.21e-05	0.00337506	1.42449
NUCB1	-0.315244	8.5967	-4.28458	4.23e-05	0.0033877	1.41953
YIPF6	0.275994	9.22799	4.28297	4.26e-05	0.00340343	1.41371
SAMSN1	1.29034	5.91051	4.28249	4.26e-05	0.00340462	1.41198
SPOP	0.326953	8.83099	4.27956	4.31e-05	0.00343774	1.40135
DUT	0.249558	10.1491	4.27917	4.32e-05	0.00343779	1.39995
PITPNM1	-0.419584	6.95063	-4.27874	4.33e-05	0.00343841	1.39838
DTNA	0.787803	7.76816	4.27682	4.36e-05	0.00345638	1.39147
ATF6	0.338213	7.62891	4.27659	4.36e-05	0.00345638	1.39064
ELF1	0.648232	5.34015	4.27373	4.41e-05	0.00348903	1.38029
KCTD12	0.60524	10.0227	4.27312	4.42e-05	0.00349206	1.37808
PCGF2	-0.271011	2.68312	-4.27253	4.43e-05	0.00349475	1.37597
NUCB2	0.455555	7.95571	4.27116	4.45e-05	0.00350796	1.37099
PLSCR4	0.6497	9.59584	4.26713	4.52e-05	0.00355426	1.35646
PEX12	0.346731	7.14071	4.26644	4.53e-05	0.00355426	1.35395
ADD3	0.492888	12.2996	4.2659	4.54e-05	0.00355426	1.35203
EDF1	-0.185097	10.2237	-4.26587	4.54e-05	0.00355426	1.35191
ZNF12	0.334541	7.94004	4.26579	4.54e-05	0.00355426	1.35163
CP	1.45013	5.98118	4.2654	4.55e-05	0.00355445	1.35022
ITGB8	0.563531	11.6403	4.26441	4.57e-05	0.00356271	1.34664
PDLIM5	0.466328	10.2431	4.26296	4.59e-05	0.00357718	1.34141
FRMD4A	-0.455046	6.63654	-4.26231	4.6e-05	0.00358093	1.33905
PMAIP1	0.858928	3.58524	4.25845	4.67e-05	0.00362839	1.32514
BHLHE41	0.547871	9.66686	4.25784	4.68e-05	0.00363165	1.32293
MBNL1	0.583048	7.89865	4.25535	4.73e-05	0.00366	1.31396
SELENOF	0.329947	10.0349	4.25503	4.73e-05	0.00366	1.31281
SLC30A6	0.389863	5.86352	4.25443	4.74e-05	0.00366241	1.31065
ZNF641	0.492545	6.64086	4.25411	4.75e-05	0.00366241	1.30949
GORAB	0.42471	6.46097	4.2513	4.8e-05	0.00368977	1.29939
ID3	1.04429	8.42869	4.25089	4.81e-05	0.00368977	1.29793
CFI	1.25503	4.81233	4.25052	4.81e-05	0.00368977	1.29657
EIF4B	0.821256	5.13121	4.24991	4.82e-05	0.00368977	1.29439
SPRED3	-0.466069	6.87988	-4.24961	4.83e-05	0.00368977	1.2933
SPX	0.816151	9.42945	4.24958	4.83e-05	0.00368977	1.29319
RASSF3	0.750735	7.37928	4.24953	4.83e-05	0.00368977	1.29301
CFAP97	0.286578	9.18067	4.24605	4.89e-05	0.00373339	1.28048
CPED1	1.04144	5.76072	4.24385	4.94e-05	0.00375918	1.27258
EGFR	0.723097	7.75743	4.2431	4.95e-05	0.00376463	1.26987
PRPF38A	0.301231	7.46434	4.24237	4.96e-05	0.00376977	1.26725
FBXL4	0.587141	4.06137	4.23962	5.01e-05	0.00378857	1.25736
SRPX	1.31361	7.84136	4.23946	5.02e-05	0.00378857	1.2568
XRCC4	0.342223	3.41242	4.23917	5.02e-05	0.00378857	1.25576
DDR2	0.990091	6.77632	4.23861	5.03e-05	0.00378857	1.25373
PAWR	0.591414	3.46971	4.23852	5.04e-05	0.00378857	1.25342
UNC119B	0.456138	8.57336	4.23848	5.04e-05	0.00378857	1.25327
GRSF1	0.282676	8.63011	4.23833	5.04e-05	0.00378857	1.25275
TAB2	0.545271	7.57362	4.23811	5.04e-05	0.00378857	1.25196
FMNL3	0.303788	2.91953	4.23634	5.08e-05	0.00380872	1.24559
MIR3682	0.438376	9.24084	4.23562	5.09e-05	0.00381138	1.24301
RHOQ	0.396467	10.3689	4.23508	5.1e-05	0.00381138	1.24106
GIMAP2	0.874601	4.60643	4.23507	5.1e-05	0.00381138	1.24101
DNAJC1	0.44692	6.90903	4.23347	5.13e-05	0.00382914	1.23528
GALNT9	-0.463878	4.05021	-4.23062	5.19e-05	0.00386437	1.22507
TMSB4Y	-0.142233	4.54664	-4.23011	5.2e-05	0.00386437	1.22321
ARHGAP12	0.413923	8.24737	4.22995	5.2e-05	0.00386437	1.22265
CAMK2N1	-0.516053	11.8984	-4.22927	5.21e-05	0.00386503	1.22022
RAB27A	0.793993	5.1587	4.22918	5.22e-05	0.00386503	1.2199
PRRG4	0.714182	3.79335	4.2283	5.23e-05	0.00387269	1.21672
TLR7	0.995614	4.00673	4.22753	5.25e-05	0.00387865	1.21397
ARHGEF40	0.553636	7.71703	4.22621	5.27e-05	0.00389268	1.20924
GASK1B	0.869332	6.45058	4.22537	5.29e-05	0.00389975	1.20622
COL27A1	0.763804	4.68941	4.22477	5.3e-05	0.0039033	1.20407
YES1	0.582812	8.61917	4.22385	5.32e-05	0.0039115	1.20078
SCAF11	0.529643	7.6622	4.22264	5.35e-05	0.00391531	1.19644
LAMA4	0.858609	4.77013	4.22263	5.35e-05	0.00391531	1.19641
CUL4B	0.588237	7.05589	4.22252	5.35e-05	0.00391531	1.19602
A2M	0.607574	10.3823	4.22193	5.36e-05	0.00391873	1.19391
BCLAF1	0.355441	7.86449	4.22121	5.37e-05	0.00392185	1.19131
THOC2	0.360863	7.90729	4.22101	5.38e-05	0.00392185	1.1906
NEK1	0.544147	7.27918	4.22005	5.4e-05	0.00393078	1.18717
ACSM5	0.808067	4.21866	4.21954	5.41e-05	0.00393315	1.18532
HACD3	0.337382	11.5213	4.21608	5.48e-05	0.00397398	1.17295
FBXL5	0.310215	10.1595	4.21481	5.51e-05	0.00398773	1.1684
NEDD1	0.499391	5.70407	4.21439	5.51e-05	0.00398876	1.16689
ZBTB20	0.622873	9.8177	4.21263	5.55e-05	0.00400994	1.16058
ZFAND6	0.260335	9.68154	4.21188	5.57e-05	0.00400994	1.1579
SPATA6L	0.317959	4.42977	4.21185	5.57e-05	0.00400994	1.1578
SREK1IP1	0.614599	5.42642	4.21157	5.57e-05	0.00400994	1.15681
SMAD2	0.335635	8.00912	4.21098	5.59e-05	0.00401356	1.1547
NTRK3	-0.591284	6.83135	-4.20965	5.61e-05	0.00402721	1.14993
NTRK3	-0.541757	6.89366	-4.20938	5.62e-05	0.00402721	1.14896
JADE1	0.454208	5.17564	4.20827	5.64e-05	0.00403873	1.14499
CNN3	0.641131	11.0383	4.20612	5.69e-05	0.00406611	1.1373
RRAS2	0.406038	6.8883	4.20423	5.73e-05	0.00407521	1.13057
ZBTB41	0.345442	8.6351	4.2042	5.73e-05	0.00407521	1.13044
ITPRIPL2	0.656823	7.62432	4.20413	5.73e-05	0.00407521	1.1302
EVI5	0.475094	7.32236	4.2008	5.8e-05	0.00412102	1.11832
UBL3	0.353641	10.8906	4.19832	5.86e-05	0.00415151	1.10947
PPARA	0.359061	4.08496	4.19814	5.86e-05	0.00415151	1.10882
DYNC2H1	0.354126	4.17412	4.19661	5.89e-05	0.00416467	1.10334
KAT6A	0.376263	8.47181	4.19433	5.95e-05	0.00419484	1.09524
ERLIN2	0.460983	6.40522	4.19242	5.99e-05	0.00421053	1.08839
IQCK	0.506034	5.40218	4.19231	5.99e-05	0.00421053	1.088
IQSEC1	-0.560331	8.92011	-4.19058	6.03e-05	0.00423238	1.08184
MIR210HG	-0.206414	2.40378	-4.1886	6.07e-05	0.00424838	1.07478
TECPR1	-0.393475	7.00587	-4.18853	6.08e-05	0.00424838	1.07455
CD59	0.394959	9.74462	4.1882	6.08e-05	0.00424838	1.07337
SERBP1	0.424222	5.13408	4.1873	6.1e-05	0.00425313	1.07016
RAB31	0.395786	10.4528	4.18603	6.13e-05	0.00426665	1.06564
C1S	1.31312	4.16782	4.18566	6.14e-05	0.0042672	1.0643
CXCR4	1.47299	7.36942	4.18439	6.17e-05	0.00428197	1.0598
WDR49	0.132595	2.34204	4.18374	6.19e-05	0.00428694	1.05749
TTC37	0.321149	7.05197	4.18051	6.26e-05	0.00433035	1.04596
ATP13A4	0.42418	5.14238	4.18037	6.26e-05	0.00433035	1.04548
FRMD3	0.697064	6.25202	4.17995	6.27e-05	0.00433174	1.04398
PKDCC	-0.574025	4.2714	-4.17956	6.28e-05	0.0043325	1.04261
CPNE3	0.469929	8.92645	4.1787	6.3e-05	0.00434095	1.03955
CWF19L2	0.381799	6.67592	4.17681	6.35e-05	0.0043609	1.03281
TMEM232	0.755129	3.63261	4.17641	6.36e-05	0.0043609	1.0314
GNS	0.356309	8.75214	4.17624	6.36e-05	0.0043609	1.03079
STYX	0.359513	7.10379	4.17613	6.36e-05	0.0043609	1.03039
CCDC121	0.428752	4.61568	4.17522	6.39e-05	0.00437027	1.02716
THRB	-1.07078	9.34519	-4.17415	6.41e-05	0.00438225	1.02336
SCAMP2	0.447907	5.5735	4.17093	6.49e-05	0.00442972	1.01192
APLNR	1.18191	9.85418	4.17023	6.51e-05	0.0044326	1.00943
ACADM	0.274463	9.97423	4.16983	6.52e-05	0.0044326	1.00799
CC2D2A	0.651281	4.58603	4.16975	6.52e-05	0.0044326	1.00773
ABHD12	-0.303413	8.14159	-4.16853	6.55e-05	0.00444727	1.00341
EEF1A1	0.166656	14.2267	4.16686	6.59e-05	0.00446951	0.997475
RBM17	0.36274	9.24895	4.16555	6.62e-05	0.00448533	0.992814
PKN2	0.372124	7.47935	4.16525	6.63e-05	0.00448533	0.991752
MAP3K2	0.509356	4.74181	4.16337	6.67e-05	0.00451141	0.985055
NAPEPLD	-0.509871	7.78741	-4.16085	6.74e-05	0.00454823	0.976143
CAPS	1.2864	4.45708	4.16014	6.76e-05	0.00455469	0.973619
CUL3	0.316856	9.93271	4.15789	6.81e-05	0.00458745	0.965624
CAPZA2	0.401503	10.7682	4.15663	6.84e-05	0.00459767	0.961164
SMAD2	0.300662	8.69596	4.15515	6.88e-05	0.00461743	0.955912
PKD2L1	-0.134937	2.39828	-4.15452	6.9e-05	0.0046225	0.9537
BTBD2	-0.528647	8.15944	-4.15378	6.92e-05	0.00462958	0.951079
TRIM25	0.5049	5.83979	4.15276	6.94e-05	0.00463564	0.947472
FAM98C	-0.302007	6.94174	-4.15269	6.95e-05	0.00463564	0.94719
ELMOD2	0.368144	3.11716	4.15212	6.96e-05	0.00463564	0.94518
PLXNA2	-0.41419	3.06185	-4.15086	6.99e-05	0.00465174	0.940723
RAB28	0.276027	9.83384	4.1497	7.02e-05	0.0046656	0.936625
NHLRC2	0.405187	6.22303	4.14941	7.03e-05	0.0046656	0.935577
GYG1	0.377685	9.89903	4.14828	7.06e-05	0.0046772	0.93159
MAOA	0.515124	6.10384	4.14809	7.07e-05	0.0046772	0.930906
C12orf75	0.7935	5.58057	4.14752	7.08e-05	0.00467749	0.928889
NFIA	0.542135	9.40083	4.14742	7.08e-05	0.00467749	0.928543
TPST2	0.543258	6.65909	4.14526	7.14e-05	0.00470959	0.920888
PIK3C3	0.357006	7.40858	4.14473	7.15e-05	0.00471305	0.919041
C6orf89	0.319923	8.62961	4.14426	7.17e-05	0.00471572	0.917357
NRP2	0.513726	4.16932	4.14371	7.18e-05	0.00471957	0.915435
PPARA	0.51631	4.75314	4.14305	7.2e-05	0.00472561	0.913073
GRIN1	-0.360196	5.5277	-4.14194	7.23e-05	0.00473931	0.909177
WNT10B	-0.650524	6.42291	-4.14126	7.25e-05	0.00474136	0.906759
POU3F2	0.500146	6.98	4.14105	7.25e-05	0.00474136	0.906022
SLC25A44	-0.283373	8.27275	-4.14086	7.26e-05	0.00474136	0.905347
LSM14B	-0.363243	5.56545	-4.13912	7.3e-05	0.00476066	0.899211
TAOK2	-0.160257	5.06931	-4.13711	7.36e-05	0.00478939	0.892084
TEX9	0.689629	3.05304	4.13686	7.37e-05	0.00478939	0.89122
TRIM2	-0.357037	11.898	-4.13431	7.44e-05	0.00482926	0.882205
CAST	0.419314	7.96878	4.13389	7.45e-05	0.00483098	0.880735
PHYH	0.311259	8.4244	4.13209	7.5e-05	0.00485772	0.874358
RNF151	-0.291583	2.84743	-4.13041	7.55e-05	0.0048823	0.86843
ITPRIPL2	0.590285	6.56097	4.12685	7.65e-05	0.00494133	0.855875
BTG1	0.538565	9.46278	4.12616	7.67e-05	0.00494817	0.853435
MYEF2	0.348433	8.88536	4.1238	7.73e-05	0.00498564	0.84514
CLEC16A	-0.202021	4.95983	-4.12309	7.75e-05	0.00499295	0.842625
GABRG1	0.791753	7.15875	4.12192	7.79e-05	0.00500295	0.838482
NBN	0.281468	8.75935	4.12017	7.84e-05	0.00502942	0.832347
SLC12A6	-0.191161	8.02772	-4.11929	7.86e-05	0.00503654	0.82924
CRK	0.310235	7.7806	4.11916	7.87e-05	0.00503654	0.828771
CFLAR	0.518103	5.60528	4.11865	7.88e-05	0.00504013	0.82698
CTBS	0.617	6.37524	4.11658	7.94e-05	0.0050729	0.819705
TGFBR3	0.713508	7.53184	4.1157	7.97e-05	0.00508365	0.816583
CREBL2	0.367444	8.44935	4.11337	8.04e-05	0.00512155	0.808411
OGFR	-0.273508	5.27339	-4.11016	8.13e-05	0.00517679	0.797104
PTER	0.594942	4.71004	4.1081	8.2e-05	0.00521029	0.789867
KPNA6	-0.346375	8.22676	-4.10751	8.21e-05	0.00521064	0.787771
ARSD	0.444291	3.02991	4.10705	8.23e-05	0.00521064	0.78616
NAA25	-0.298166	5.42718	-4.10683	8.23e-05	0.00521064	0.785387
MAPK8IP2	-0.433644	8.14566	-4.10592	8.26e-05	0.00522201	0.782214
SPARC	1.00085	11.3685	4.10478	8.3e-05	0.00523475	0.778186
NCOA3	0.285464	6.34743	4.10435	8.31e-05	0.00523475	0.776684
FAM168A	-0.21392	9.04037	-4.10433	8.31e-05	0.00523475	0.776604
TMEM243	0.354795	7.16671	4.10381	8.33e-05	0.00523869	0.774794
MRPL19	0.479759	7.64057	4.10246	8.37e-05	0.00525753	0.770061
ABHD5	0.688928	4.69741	4.10222	8.38e-05	0.00525753	0.769194
TRPS1	0.329155	3.2119	4.10137	8.4e-05	0.00526796	0.766219
USP1	0.291104	8.54683	4.10104	8.41e-05	0.00526831	0.765066
GDE1	-0.273631	8.7476	-4.09748	8.52e-05	0.00533201	0.752555
TANK	0.634223	4.26219	4.09705	8.54e-05	0.00533425	0.751067
GFPT2	0.523447	5.86495	4.09648	8.55e-05	0.00533942	0.74906
GTF2H5	0.618839	6.00924	4.09595	8.57e-05	0.00534383	0.747191
BAIAP2	0.340238	3.03332	4.0952	8.6e-05	0.00535257	0.744554
FXR1	0.440522	8.5828	4.09337	8.65e-05	0.00537113	0.738144
PPARA	0.573411	6.54896	4.09333	8.65e-05	0.00537113	0.738021
MINDY2	0.178811	5.77835	4.0928	8.67e-05	0.00537553	0.736163
DDX3X	0.41445	9.78035	4.09155	8.71e-05	0.00538818	0.731776
CDCA7	0.663014	3.80916	4.08765	8.84e-05	0.00544919	0.718112
LNPEP	0.432563	7.58504	4.08762	8.84e-05	0.00544919	0.717986
THSD7A	0.469614	7.01456	4.08758	8.84e-05	0.00544919	0.717855
OGG1	0.380572	6.4887	4.08589	8.9e-05	0.00547093	0.71193
HTT	-0.587471	6.66327	-4.08418	8.95e-05	0.00549923	0.705959
PCDHB4	0.618885	4.33577	4.08287	9e-05	0.00551208	0.701379
MICALL2	-0.40686	4.28832	-4.08247	9.01e-05	0.00551208	0.69997
EFCAB2	0.649345	6.39474	4.08233	9.01e-05	0.00551208	0.699477
RBFOX3	-0.231145	4.89632	-4.08122	9.05e-05	0.00552849	0.69559
TVP23B	0.374122	8.54434	4.07944	9.11e-05	0.0055586	0.689368
ALKBH4	-0.306838	5.63464	-4.07911	9.12e-05	0.00555919	0.688206
MAGI1	-0.515525	6.98777	-4.07749	9.18e-05	0.00558319	0.682536
RNF168	0.334009	7.36331	4.07703	9.19e-05	0.00558319	0.680941
ZNF358	-0.359621	3.33672	-4.07539	9.25e-05	0.00561071	0.675214
CTBP2	0.314427	9.31981	4.07494	9.26e-05	0.00561255	0.673619
ABCD3	0.305223	9.718	4.07418	9.29e-05	0.00561255	0.67096
ORC6	-0.460774	5.56532	-4.0739	9.3e-05	0.00561255	0.669994
ZNRF1	-0.477363	6.95981	-4.07356	9.31e-05	0.00561255	0.668816
FOXN3	0.332884	7.81485	4.07289	9.33e-05	0.00561255	0.666475
PGR	0.392528	3.30215	4.07285	9.33e-05	0.00561255	0.666315
ZNF207	0.33139	4.81859	4.0727	9.34e-05	0.00561255	0.665808
CFI	1.21736	4.19749	4.0726	9.34e-05	0.00561255	0.665452
TNK2	-0.462057	7.3551	-4.0694	9.45e-05	0.00567279	0.654269
LAPTM4A	0.319469	11.2053	4.0686	9.48e-05	0.00568331	0.651466
FZD7	0.832985	4.98923	4.06542	9.59e-05	0.00573319	0.64038
PPP6C	0.270688	8.11859	4.06532	9.6e-05	0.00573319	0.640046
QPRT	0.363729	4.48686	4.06406	9.64e-05	0.00575361	0.635632
MSRB3	0.657126	4.18437	4.06314	9.67e-05	0.00576032	0.632412
RBMS3	0.597218	5.8229	4.06298	9.68e-05	0.00576032	0.63186
TTC30A	0.429443	4.78341	4.06285	9.68e-05	0.00576032	0.631417
CNOT2	0.233181	9.12595	4.06253	9.69e-05	0.00576079	0.630306
TOB1	0.804686	7.80767	4.06218	9.71e-05	0.00576187	0.629094
SMARCA1	0.498389	7.43391	4.05978	9.79e-05	0.00580042	0.6207
CP	1.60924	7.27547	4.05897	9.82e-05	0.00581124	0.617902
CARD6	0.708678	3.60488	4.05683	9.9e-05	0.00585058	0.610429
SNX7	0.541208	7.58778	4.05655	9.91e-05	0.00585058	0.609442
STPG1	-0.413039	5.93412	-4.05624	9.92e-05	0.00585092	0.60836
PCDH18	0.788936	5.32346	4.05557	9.94e-05	0.0058589	0.606042
ZBTB33	0.328582	9.13299	4.05352	0.0001002	0.00589681	0.598896
NAP1L1	0.241498	11.4585	4.05202	0.000100753	0.00592293	0.593678
EXOC6B	-0.321804	8.31504	-4.05077	0.000101216	0.00594379	0.589318
STK33	0.219298	2.86815	4.05046	0.000101331	0.00594412	0.588246
ARL6IP6	0.489457	8.57203	4.04749	0.00010244	0.00600272	0.577914
ABCA1	0.90693	7.23776	4.04573	0.000103103	0.00602865	0.571788
APLP1	-0.429179	11.3844	-4.0451	0.000103342	0.00603614	0.569593
MLF1	0.599914	7.24597	4.04448	0.000103574	0.00604323	0.567465
PABPC3	0.345903	10.8971	4.04417	0.000103695	0.00604383	0.566357
PLTP	0.647589	8.80394	4.04364	0.000103895	0.00604906	0.564523
EPB41L1	-0.553239	9.84801	-4.04128	0.000104795	0.00609499	0.556333
FAM107A	0.383002	13.7829	4.04077	0.000104991	0.00609986	0.554565
CD59	0.466076	9.15138	4.04035	0.000105153	0.00610276	0.553105
SENP8	0.212584	2.43191	4.03958	0.000105451	0.00611359	0.550415
SYNCRIP	0.526831	8.21187	4.03875	0.00010577	0.00612187	0.547552
YAP1	0.657264	7.92679	4.03863	0.000105818	0.00612187	0.547117
SMC5	0.463417	5.81131	4.0382	0.000105985	0.00612501	0.545626
RPS6KL1	-0.341332	6.69071	-4.03783	0.000106128	0.00612681	0.544343
CNOT9	-0.22092	6.3447	-4.03656	0.000106624	0.00614245	0.539919
ATN1	-0.354776	5.92025	-4.03583	0.000106908	0.00614586	0.537393
VEGFA	-0.655773	4.92874	-4.03407	0.000107598	0.00616457	0.531292
SH3RF1	-0.523921	6.41735	-4.03347	0.000107832	0.00616457	0.529222
RECK	0.398546	6.78005	4.03329	0.000107904	0.00616457	0.528597
KANSL1L	0.478745	5.43684	4.0331	0.000107981	0.00616457	0.527918
FBXL18	-0.448567	6.6968	-4.03299	0.000108024	0.00616457	0.527541
MDM1	0.558712	7.17238	4.03221	0.000108332	0.00617574	0.524833
SERP1	0.255708	10.0368	4.03121	0.000108727	0.00619179	0.521381
TBL1X	0.634479	7.24036	4.03004	0.000109193	0.00621181	0.517329
USP34	0.39588	5.95866	4.02889	0.000109655	0.00623163	0.513319
BRSK1	-0.537016	7.15353	-4.02843	0.000109838	0.00623554	0.511736
FRAT1	0.251622	5.63222	4.02708	0.000110382	0.00625992	0.507048
CBX5	0.406858	8.14926	4.02343	0.000111863	0.00633488	0.494409
EEF2	-0.163583	12.2944	-4.02325	0.000111936	0.00633488	0.493786
PNPLA4	0.38582	5.40356	4.02149	0.00011266	0.00636026	0.487673
ZC3H12C	0.538791	7.30502	4.02113	0.000112805	0.00636026	0.486451
LTA4H	0.258344	8.55103	4.01955	0.00011346	0.00638764	0.480959
ANKRD13B	-0.451	6.48115	-4.01928	0.00011357	0.00638764	0.480039
TENT5A	0.677126	5.62146	4.01896	0.000113701	0.00638843	0.478944
ECHDC1	0.334438	9.47349	4.01846	0.000113911	0.00639366	0.477192
ACAP3	-0.457254	6.23724	-4.01753	0.000114299	0.00640885	0.473968
PTTG1IP	0.563162	10.846	4.0167	0.000114645	0.00642166	0.4711
TTC28	0.404026	6.53085	4.014	0.000115778	0.00647848	0.461773
POT1	0.343813	7.31549	4.01351	0.000115986	0.00648348	0.46007
AKAP9	-0.356892	2.60876	-4.01239	0.00011646	0.00648998	0.4562
GARS-DT	-0.13786	2.33316	-4.01216	0.000116556	0.00648998	0.455425
TPT1	0.120644	14.3174	4.01208	0.000116592	0.00648998	0.455125
EXTL1	-0.410065	5.80921	-4.01204	0.000116608	0.00648998	0.455001
SCAI	-0.942914	7.48201	-4.01155	0.000116816	0.00648998	0.453312
C3	1.01462	10.2835	4.01087	0.000117108	0.00649962	0.45094
CALCRL	0.518533	3.62184	4.00968	0.000117617	0.00650838	0.446824
NEDD1	0.5894	5.95149	4.00966	0.000117623	0.00650838	0.446775
OSGIN2	0.972655	6.39225	4.00727	0.000118653	0.00655868	0.438514
SEC11C	0.534472	9.06279	4.00593	0.000119235	0.00658324	0.433874
GRIPAP1	-0.369533	7.38359	-4.00569	0.000119338	0.00658324	0.433052
EFCAB14	0.410308	5.1251	4.00514	0.000119574	0.00658961	0.431177
FGL2	0.999921	8.08135	4.00391	0.000120112	0.00661257	0.426922
PGGT1B	0.726873	6.06014	4.0032	0.000120425	0.00662315	0.424451
CYBRD1	0.969857	6.03549	4.00194	0.000120977	0.00664023	0.420115
PHF3	0.392294	6.77821	4.00194	0.000120979	0.00664023	0.420101
FKBP8	-0.345071	7.14734	-4.00162	0.000121119	0.00664124	0.419004
BNIP3	-0.276629	11.2853	-4.00116	0.000121323	0.00664574	0.417411
ANXA1	1.21782	8.79907	3.99823	0.000122621	0.00669095	0.407316
ELK3	0.678686	7.55585	3.99819	0.000122638	0.00669095	0.407186
DCAF5	0.319156	7.54009	3.9979	0.000122768	0.00669132	0.406186
GPM6B	0.249314	13.6423	3.99725	0.000123057	0.00670044	0.40395
TPT1	0.132034	14.2712	3.99695	0.000123192	0.00670107	0.402916
EVL	-0.422222	8.65879	-3.99661	0.000123344	0.00670266	0.401747
WDR36	0.368722	6.08904	3.99527	0.000123949	0.00672886	0.397105
SOX9-AS1	0.502563	6.16837	3.99433	0.000124371	0.00674227	0.393881
KAT6B	0.502516	4.90901	3.99404	0.000124504	0.00674227	0.392871
CAMK2N1	-0.896931	8.1088	-3.9939	0.000124566	0.00674227	0.392395
CD36	0.892242	2.93427	3.99309	0.000124934	0.00675547	0.389601
CCDC91	0.364294	8.40838	3.99252	0.000125192	0.00675554	0.387645
DNAJC21	0.378897	6.87469	3.99242	0.000125236	0.00675554	0.38731
FBXL3	0.256866	10.0843	3.992	0.00012543	0.00675554	0.385845
SERBP1	0.279462	6.38675	3.99125	0.000125771	0.0067652	0.383274
FASN	-0.471815	7.2535	-3.99106	0.000125857	0.0067652	0.382621
EMC1	-0.894733	7.60504	-3.98953	0.000126558	0.00679119	0.377357
SYNM	0.591631	10.2714	3.98843	0.000127065	0.00680978	0.373566
CRH	-0.278453	3.56229	-3.9879	0.00012731	0.00680978	0.371742
CAV2	0.719963	7.74909	3.98723	0.000127623	0.00681983	0.369416
KCTD20	0.33697	8.34424	3.98664	0.000127894	0.00682764	0.367404
ASPH	0.489757	7.03514	3.98601	0.000128186	0.00683656	0.365241
CENPBD1P1	-0.421297	5.41569	-3.98567	0.000128343	0.00683825	0.364081
GNA13	0.449552	11.1039	3.98424	0.000129012	0.00686052	0.359152
ZFYVE28	-0.33581	6.18943	-3.98345	0.000129382	0.00687109	0.35644
S1PR3	1.10298	7.32796	3.98328	0.000129463	0.00687109	0.355849
ACTR8	0.278121	4.22362	3.9826	0.000129784	0.00687997	0.353503
ANK3	-0.34807	11.63	-3.98239	0.000129882	0.00687997	0.352784
WBP4	0.307126	7.3882	3.98188	0.000130124	0.0068861	0.351021
EIF3A	0.307828	8.49708	3.97989	0.000131067	0.0069109	0.344176
BTRC	0.209767	2.67932	3.97974	0.000131136	0.0069109	0.343676
PSIP1	0.38194	9.25934	3.9797	0.000131156	0.0069109	0.343536
TUBD1	0.282758	2.94561	3.97968	0.000131165	0.0069109	0.343469
SORBS1	0.507989	9.89419	3.97924	0.000131373	0.0069109	0.341969
APOBEC3G	0.979342	4.95448	3.97915	0.000131418	0.0069109	0.341645
PHF6	0.15759	8.61186	3.97902	0.000131478	0.0069109	0.341208
CTBP2	0.445881	9.20209	3.97768	0.000132117	0.00693532	0.336613
DNAJC3	0.43783	8.04247	3.97738	0.000132262	0.00693532	0.335575
HVCN1	0.661068	6.73041	3.97725	0.000132324	0.00693532	0.335132
ARID2	0.505746	3.86989	3.97669	0.000132594	0.00694283	0.333197
TTL	-0.28918	7.28241	-3.9764	0.000132736	0.00694358	0.332187
ADAMTS8	-0.52314	3.51813	-3.97608	0.000132887	0.00694483	0.331109
CD44	1.55355	7.91809	3.97458	0.000133613	0.00697297	0.325946
TYRO3	-0.401321	8.43323	-3.97415	0.00013382	0.00697297	0.324477
TMEM178A	-0.582019	9.52961	-3.97406	0.000133863	0.00697297	0.324172
ATXN2L	-0.36593	5.89496	-3.97391	0.000133937	0.00697297	0.323651
WAC	0.337879	10.1264	3.97347	0.000134149	0.00697297	0.322151
KDM5A	0.500866	7.52787	3.97339	0.000134191	0.00697297	0.321853
GMPR	1.02195	6.43289	3.97112	0.000135298	0.00702379	0.31407
SIRT1	0.324224	7.53221	3.97007	0.000135814	0.00704387	0.310466
GABPA	0.515587	5.98614	3.96893	0.000136376	0.00706633	0.306549
ARHGEF11	-0.264272	6.4409	-3.96838	0.000136646	0.00707151	0.304679
CETN2	0.460073	10.1937	3.9682	0.000136735	0.00707151	0.304059
TRIQK	0.612579	5.89899	3.96716	0.000137248	0.00709134	0.300509
TNC	1.5537	6.0917	3.96652	0.000137567	0.00710108	0.298312
SOCS6	0.552877	3.71711	3.96578	0.000137938	0.00711205	0.29576
CCNT1	0.283889	7.82534	3.96556	0.000138045	0.00711205	0.295026
AR	0.503948	2.66552	3.96531	0.00013817	0.00711205	0.294168
VAC14-AS1	0.774939	4.54239	3.96501	0.00013832	0.00711306	0.293141
UPF3B	0.349135	7.1557	3.96421	0.000138723	0.00712709	0.290382
DCAF13	0.423506	7.14158	3.96276	0.000139452	0.00715782	0.285416
CABP1	-1.14512	8.09608	-3.96191	0.000139884	0.00717323	0.282489
OGG1	-0.421593	6.28994	-3.95967	0.000141021	0.00722477	0.274818
TIMM21	0.27188	9.48423	3.95828	0.000141727	0.00725413	0.270087
MIPEP	0.274283	3.14676	3.95769	0.00014203	0.00725762	0.268069
FBXL19	-0.580487	6.30502	-3.95763	0.000142061	0.00725762	0.267858
SNRPG	0.301075	10.2738	3.95726	0.000142255	0.0072594	0.266569
TERF1	0.339485	8.92239	3.95694	0.000142415	0.0072594	0.2655
TAOK2	-0.502251	5.56118	-3.95679	0.000142495	0.0072594	0.264971
ZMYND12	0.652808	4.94516	3.95644	0.000142675	0.00726179	0.263776
AQR	0.480132	6.71071	3.95517	0.000143332	0.00728846	0.259421
OTUD6B	0.255681	7.1028	3.95356	0.000144165	0.00732398	0.253935
MPHOSPH8	-0.368348	8.47629	-3.95329	0.000144305	0.00732429	0.253014
LCA5	0.387507	3.85938	3.95265	0.000144639	0.00733444	0.250823
UBXN4	0.32796	8.9009	3.95053	0.000145753	0.00737652	0.243557
DDX3X	0.589069	8.04536	3.94986	0.000146105	0.00737652	0.241275
GYG2	0.928793	5.01617	3.94979	0.000146142	0.00737652	0.241038
BAIAP2L2	-0.43301	3.81206	-3.94978	0.000146145	0.00737652	0.241019
DIO2	-1.22636	5.08332	-3.94911	0.0001465	0.00738761	0.238721
KCNE3	0.7765	4.92026	3.94699	0.000147623	0.00743742	0.231484
CREBRF	0.366629	9.09393	3.94616	0.00014807	0.00745302	0.228626
MAPK8IP2	-0.88753	5.59516	-3.94577	0.000148275	0.00745647	0.227316
SSC4D	-0.37501	5.02786	-3.94436	0.000149034	0.0074831	0.222479
TNPO2	-0.356059	8.20261	-3.94427	0.000149078	0.0074831	0.222197
TPR	0.550354	5.7455	3.94373	0.000149371	0.0074909	0.220341
CEP63	0.482789	5.38319	3.94246	0.000150057	0.00751838	0.216005
ST8SIA5	-0.717873	7.095	-3.94121	0.000150735	0.00754138	0.211734
CNOT6L	0.312438	7.8291	3.9411	0.000150792	0.00754138	0.211377
AEBP1	0.930193	7.71927	3.9404	0.000151177	0.00755375	0.208958
TAOK3	0.329154	8.86868	3.93898	0.000151951	0.00758547	0.204125
PCNX4	0.366601	7.41578	3.93767	0.00015267	0.00760745	0.199657
SLC7A8	-0.268467	6.39105	-3.93727	0.000152891	0.00761151	0.198288
ATP6V0E1	0.409306	10.0733	3.93637	0.000153384	0.00762909	0.195241
FBXO30	0.382713	7.14766	3.93538	0.000153931	0.00764937	0.191866
EPS15L1	-0.27764	5.1916	-3.93472	0.000154299	0.00766066	0.189609
DGCR5	-0.606909	5.2597	-3.93355	0.000154951	0.00768043	0.185614
SLC30A1	0.446299	9.41696	3.93347	0.000154997	0.00768043	0.185335
EMP3	0.73126	6.5864	3.93325	0.000155119	0.00768043	0.18459
FGD6	0.549341	3.44935	3.93168	0.000155994	0.00771677	0.179264
GTF2I	0.5264	5.24701	3.93067	0.000156564	0.00773792	0.175816
FLOT1	-0.27984	9.90056	-3.93026	0.000156793	0.00774227	0.174427
HID1	-0.353369	4.7361	-3.9296	0.000157171	0.00775393	0.172148
TESPA1	-1.11639	5.62595	-3.92666	0.000158838	0.00782909	0.162163
LINC02688	-0.187827	2.64244	-3.92604	0.000159194	0.00783486	0.160045
RHOQ	0.625886	6.62796	3.92596	0.000159242	0.00783486	0.159758
LOC101928000	0.148896	6.96755	3.92509	0.000159738	0.0078522	0.156813
USP47	0.339193	9.49249	3.923	0.000160944	0.00789727	0.149695
TINCR	-0.674632	5.02675	-3.92102	0.000162094	0.00794651	0.142962
HACD3	0.348621	11.2985	3.92012	0.000162614	0.00796487	0.139929
SLC5A3	0.623049	9.02668	3.91925	0.000163126	0.00798281	0.136951
CHAF1A	-0.278053	5.4755	-3.91734	0.000164248	0.00803052	0.130465
RNF24	-0.64953	6.72704	-3.91702	0.000164436	0.00803253	0.129382
AKR1C1	0.793226	7.03355	3.91584	0.000165135	0.00805942	0.125373
NUCKS1	0.706742	3.10937	3.91467	0.000165832	0.00808622	0.121384
WASHC4	0.358914	8.70993	3.91442	0.00016598	0.00808622	0.120542
OSBPL1A	-0.32172	10.8911	-3.91377	0.000166369	0.00809075	0.118328
SAP30L	-0.498947	5.32799	-3.91376	0.000166369	0.00809075	0.118326
ASAH1	0.563735	9.07547	3.91344	0.000166565	0.00809306	0.117213
RAB11FIP4	-0.357502	8.3109	-3.91183	0.00016753	0.00813272	0.111746
RPS6KB1	0.310898	4.38526	3.91144	0.000167762	0.00813677	0.110434
CTSD	0.379406	8.23422	3.91058	0.000168279	0.00815457	0.107528
LIFR	0.733559	7.85516	3.90967	0.000168828	0.00817228	0.104442
ANKRD45	0.566755	4.0036	3.90948	0.000168943	0.00817228	0.103798
SYF2	0.184337	9.01362	3.90903	0.000169221	0.00817414	0.102243
SORBS1	0.463381	11.5289	3.90893	0.000169281	0.00817414	0.101908
TMUB1	-0.31776	3.58367	-3.90676	0.000170602	0.00823062	0.0945572
DNAJC15	0.396736	8.40138	3.90595	0.000171095	0.00824716	0.0918221
ATXN1	-0.359632	9.6776	-3.90455	0.00017196	0.00827643	0.0870534
PRRC2B	-0.31798	7.04414	-3.90447	0.000172006	0.00827643	0.0868022
MAOA	0.565916	7.06864	3.90413	0.000172213	0.00827913	0.0856613
PRRX1	0.780428	4.93173	3.90272	0.000173086	0.00831375	0.0808812
JHY	0.391382	3.38366	3.90246	0.000173248	0.00831425	0.0799931
IGLON5	-0.415239	3.23697	-3.90176	0.000173686	0.00831602	0.0776056
PPP4R3B	0.244947	9.24808	3.90156	0.000173808	0.00831602	0.0769409
ATP5F1D	-0.37007	9.03737	-3.90142	0.000173894	0.00831602	0.0764722
FCGRT	0.504902	6.46549	3.90109	0.000174098	0.0083185	0.0753629
THADA	0.285766	5.00376	3.90037	0.000174554	0.00833295	0.0728939
EHD3	-0.729187	8.91555	-3.89968	0.000174985	0.00834626	0.070557
SLC38A1	0.727324	5.38349	3.89555	0.000177585	0.0084555	0.0566077
TMEM19	0.414421	6.88244	3.89512	0.000177861	0.00846128	0.0551377
DNAJC1	0.395107	9.16384	3.89373	0.000178746	0.0084856	0.0504483
SLCO2B1	0.386597	5.33861	3.89359	0.000178839	0.0084856	0.0499553
B3GAT2	0.590637	10.1327	3.89319	0.00017909	0.00849014	0.0486281
KMT2D	-0.302617	6.75701	-3.89197	0.000179876	0.00851031	0.0444884
BCL2L2	-0.315823	9.63414	-3.89187	0.000179943	0.00851031	0.044132
SLC39A8	0.622881	6.59973	3.89157	0.000180134	0.00851031	0.0431305
GIMAP7	0.733074	6.37604	3.89156	0.000180139	0.00851031	0.0431058
AGPAT5	0.283773	10.2582	3.88928	0.000181613	0.00856516	0.0353959
ZNF48	-0.245817	6.36666	-3.88897	0.000181818	0.00856741	0.034331
NAP1L1	0.29253	10.6401	3.88827	0.000182271	0.00857944	0.0319779
PIK3C2A	0.711647	6.62892	3.88809	0.000182388	0.00857944	0.0313738
BBS4	0.265724	6.58006	3.88672	0.000183285	0.00861425	0.0267313
SLMAP	0.396603	7.80164	3.88586	0.00018385	0.00862759	0.0238238
DIAPH3	0.817538	6.16608	3.8858	0.000183885	0.00862759	0.0236419
EEF1A1	0.205019	13.7284	3.88538	0.000184159	0.00863303	0.0222337
STXBP4	0.297937	3.57214	3.88449	0.000184749	0.00865055	0.0192121
FBXL20	-0.755321	7.18759	-3.88283	0.000185849	0.00868987	0.0135979
TSPAN33	0.353284	6.77359	3.88258	0.000186014	0.00869016	0.012757
NBN	0.495372	7.06863	3.88141	0.000186791	0.00871897	0.00881933
NOL9	-0.316436	5.4271	-3.88021	0.000187593	0.00874285	0.00476465
SUCO	0.282629	8.08627	3.87986	0.000187828	0.00874285	0.0035855
FOXK1	-0.272864	8.47386	-3.8794	0.000188133	0.00874285	0.00204726
RAMP1	0.361858	8.82728	3.87938	0.000188152	0.00874285	0.00195637
PPP1R37	-0.352672	5.5051	-3.87915	0.000188304	0.00874285	0.00119197
VEZF1	0.613397	7.90519	3.87897	0.000188423	0.00874285	0.000593783
SPPL2B	-0.0815764	2.30097	-3.87852	0.000188724	0.00874522	-0.000916795
BMPR1A	0.411308	7.94234	3.87825	0.000188908	0.00874522	-0.00183629
CAPN5	-0.144612	2.50077	-3.87818	0.000188954	0.00874522	-0.00206838
GOLGA2	-0.345136	8.41589	-3.87695	0.000189788	0.00877636	-0.00622964
CTBP2	0.378012	9.40758	3.87593	0.00019048	0.00880093	-0.0096722
SSR1	0.600092	7.2259	3.87544	0.000190815	0.00880436	-0.0113308
ZC3H6	0.328378	5.64507	3.87534	0.000190877	0.00880436	-0.0116391
RCOR2	-0.216827	3.73306	-3.87464	0.000191355	0.00881161	-0.0140016
CSF1R	0.744433	7.39995	3.87464	0.000191357	0.00881161	-0.0140127
TMPRSS3	-0.327678	4.52801	-3.87348	0.00019215	0.00884067	-0.0179209
TMEM123	0.549281	9.97956	3.87208	0.000193112	0.00886471	-0.0226447
ZNF516	0.392316	5.30202	3.87196	0.000193194	0.00886471	-0.0230462
EXOC5	0.43494	6.68101	3.87168	0.000193383	0.00886471	-0.0239673
SLAIN2	0.313417	6.87228	3.87164	0.000193413	0.00886471	-0.0241162
ANKIB1	0.445427	8.97114	3.87154	0.000193484	0.00886471	-0.0244608
IL34	-0.365509	6.27176	-3.8702	0.000194409	0.00889963	-0.02897
SLC7A11	0.611191	9.38097	3.86888	0.000195321	0.00892876	-0.0333951
POLG	-0.298093	6.35524	-3.86881	0.000195372	0.00892876	-0.0336414
ANKRD2	-0.357688	4.07692	-3.86823	0.00019578	0.00893991	-0.0356112
DTNB	-0.364886	5.9069	-3.86711	0.000196563	0.008964	-0.0393849
CAST	0.440789	9.65434	3.867	0.000196636	0.008964	-0.0397336
OIP5-AS1	-0.422388	9.65592	-3.86568	0.00019756	0.00899861	-0.0441639
TTC30B	0.308377	3.55219	3.86403	0.000198727	0.00904299	-0.0497307
CAT	0.613973	9.54735	3.86362	0.000199016	0.00904299	-0.0511044
CREB1	0.521772	7.34971	3.8636	0.000199031	0.00904299	-0.0511756
PARD3	0.689667	6.66414	3.86317	0.000199333	0.00904919	-0.0526084
TMEM160	-0.506771	7.0187	-3.86231	0.000199948	0.00906202	-0.0555178
SPRY4	-0.512629	4.78619	-3.86147	0.000200545	0.00907403	-0.0583362
PHF20	-0.256425	8.17884	-3.86119	0.000200749	0.00907573	-0.0592952
UBXN7	0.324507	7.40635	3.8606	0.000201165	0.0090834	-0.0612539
FOXJ1	0.625436	5.17243	3.86048	0.000201251	0.0090834	-0.0616574
CTSH	0.711033	8.70083	3.8598	0.00020174	0.00909796	-0.0639513
NUCKS1	0.264364	11.7621	3.85928	0.000202114	0.00910619	-0.0657004
ASB6	-0.441054	5.41971	-3.85908	0.000202256	0.00910619	-0.0663642
CDKN2D	-0.561299	6.94957	-3.85809	0.000202968	0.00911909	-0.0696863
AGAP1	-0.341456	8.45402	-3.85808	0.000202976	0.00911909	-0.0697233
PHF10	0.298552	6.86383	3.85782	0.000203169	0.00911909	-0.0706188
WDR78	0.847709	3.60758	3.85776	0.00020321	0.00911909	-0.0708124
MGAT2	0.280658	7.50037	3.85723	0.000203591	0.00912612	-0.0725805
HERPUD2	0.344877	5.87453	3.85708	0.000203701	0.00912612	-0.0730921
PPP1R3D	0.423836	6.83744	3.85671	0.000203969	0.00913064	-0.0743346
LYVE1	0.990828	4.71479	3.85612	0.0002044	0.00913984	-0.0763288
HAT1	0.485294	8.69019	3.85596	0.00020451	0.00913984	-0.0768343
ADGRA3	0.618128	8.63976	3.85516	0.000205098	0.00914845	-0.079549
ANGPT1	1.07036	5.74361	3.85513	0.000205114	0.00914845	-0.0796202
GIHCG	0.2626	9.16928	3.85487	0.000205308	0.00914845	-0.080514
TFPT	-0.366509	7.65589	-3.85461	0.000205499	0.00914845	-0.0813954
WTAP	0.517931	8.93249	3.85455	0.00020554	0.00914845	-0.0815811
PGRMC2	0.355543	8.27183	3.85393	0.000205996	0.00914959	-0.0836746
ABCA1	0.654903	8.2497	3.85355	0.000206273	0.00914959	-0.0849438
TBC1D4	0.477067	6.20481	3.85354	0.000206279	0.00914959	-0.084974
PACS2	-0.313457	8.21995	-3.85326	0.000206484	0.00914959	-0.0859116
GNA11	-0.2441	7.00045	-3.85299	0.000206686	0.00914959	-0.0868361
PRPF40A	0.34285	7.85711	3.85295	0.000206715	0.00914959	-0.0869669
ADD1	-0.187532	10.0511	-3.85261	0.000206964	0.00915217	-0.0881052
DAAM1	0.41738	8.81445	3.85166	0.000207661	0.00917558	-0.0912833
PRLH	-0.346192	3.99012	-3.85112	0.000208056	0.0091816	-0.0930782
SORBS1	0.473761	3.95647	3.85102	0.000208134	0.0091816	-0.09343
CYB5R1	0.380016	8.24535	3.85033	0.000208645	0.00918979	-0.0957486
FAM199X	0.522475	6.67941	3.85031	0.000208656	0.00918979	-0.0957978
SEZ6L2	-0.394278	4.6697	-3.84982	0.000209024	0.00919856	-0.0974601
RARRES2	0.616613	7.80079	3.84927	0.000209428	0.00920805	-0.0992847
SPEN	0.609346	6.43765	3.84907	0.000209576	0.00920805	-0.099955
TPPP	-0.355156	11.2198	-3.84739	0.000210831	0.00925101	-0.105591
EFEMP1	0.745769	10.7462	3.84719	0.000210987	0.00925101	-0.10629
CD24	1.63579	6.61912	3.84708	0.000211063	0.00925101	-0.10663
HLA-DRA	1.23114	9.58941	3.84655	0.000211465	0.00926124	-0.108431
COPZ2	0.705369	5.80554	3.84599	0.000211884	0.00927213	-0.110298
KLF13	-0.386594	8.81977	-3.84524	0.000212446	0.0092893	-0.112802
RNF10	-0.183234	9.03913	-3.8439	0.000213463	0.0093263	-0.117313
ATG16L1	-0.280362	4.57703	-3.84279	0.000214305	0.00935559	-0.12103
CCDC88A	0.261276	2.45985	3.84228	0.000214688	0.0093648	-0.122714
NAT10	-0.249139	6.75299	-3.84176	0.000215088	0.00937073	-0.124475
PNPLA6	-0.304562	8.01538	-3.84166	0.000215167	0.00937073	-0.12482
LMF1	-0.488649	8.67172	-3.84109	0.000215596	0.00938193	-0.1267
DOCK7	0.497188	8.73421	3.84045	0.000216086	0.0093911	-0.128846
LATS1	0.367109	8.07914	3.83983	0.000216561	0.0093911	-0.13092
TLN2	-0.577431	7.95132	-3.8398	0.000216589	0.0093911	-0.131042
CXCR4	1.20098	5.55403	3.83977	0.000216609	0.0093911	-0.131128
CRB1	0.6576	6.90361	3.8397	0.000216666	0.0093911	-0.131378
PTPA	-0.239317	8.8776	-3.83745	0.0002184	0.00944541	-0.138905
TMTC3	0.347518	7.02957	3.83708	0.000218684	0.00944541	-0.140132
FLYWCH1	-0.316833	6.79791	-3.83691	0.000218812	0.00944541	-0.140686
HERPUD2	0.272298	8.97998	3.83676	0.000218931	0.00944541	-0.141201
LINC01000	-0.527183	4.00211	-3.83673	0.000218957	0.00944541	-0.14131
AGAP3	-0.258671	6.90062	-3.83608	0.000219458	0.00945333	-0.143468
MCRS1	-0.272032	6.5383	-3.83605	0.000219487	0.00945333	-0.143593
SWAP70	0.44726	8.14889	3.83563	0.000219814	0.00945996	-0.144999
COBLL1	0.399186	2.66739	3.83518	0.000220164	0.00946757	-0.146502
ACTL6A	0.584725	6.85146	3.8343	0.000220851	0.00948966	-0.149446
AGRN	-0.399968	5.83456	-3.83341	0.000221547	0.00951205	-0.152414
RNPS1	-0.212534	10.4021	-3.83066	0.000223716	0.00959765	-0.161615
CLIP3	-0.467961	10.5389	-3.82955	0.000224596	0.00962783	-0.16532
MINDY2	0.352095	7.7806	3.82924	0.000224838	0.00963064	-0.166337
FXR2	-0.227334	7.72637	-3.82762	0.000226131	0.00967111	-0.17175
STK38L	0.366742	7.45217	3.82746	0.000226259	0.00967111	-0.172287
RNF180	0.615109	5.22549	3.82739	0.000226314	0.00967111	-0.172515
STIM2	0.286303	4.121	3.82692	0.000226696	0.00967986	-0.174108
DENND4C	0.361601	6.92373	3.82522	0.000228061	0.00973054	-0.179775
HIPK3	0.305371	10.716	3.82479	0.000228405	0.00973116	-0.181199
FBXO15	0.703346	5.33716	3.82459	0.000228569	0.00973116	-0.181876
PARD6B	0.356284	5.04705	3.82454	0.00022861	0.00973116	-0.182045
MSR1	0.915254	3.9368	3.82359	0.000229374	0.00975534	-0.185194
CAV1	0.888956	7.99713	3.8234	0.000229535	0.00975534	-0.185858
ARC	-0.824356	4.43911	-3.82289	0.000229945	0.00976514	-0.187541
CARMIL1	0.66539	6.21616	3.82154	0.00023105	0.00980444	-0.192066
ABCC8	-0.330665	3.39618	-3.82026	0.000232094	0.00982862	-0.196322
SLC25A22	-0.726994	6.91686	-3.8198	0.000232467	0.00982862	-0.197838
TEFM	0.359458	5.44321	3.81976	0.000232506	0.00982862	-0.197996
PBXIP1	0.576224	9.57347	3.81959	0.00023264	0.00982862	-0.198541
PIK3C2A	0.590425	8.10823	3.81952	0.000232699	0.00982862	-0.198781
AQR	0.291385	6.95872	3.8171	0.000234702	0.0098979	-0.20687
KMT5A	0.435093	6.74512	3.81611	0.000235519	0.00992471	-0.210152
CABIN1	-0.298114	6.86277	-3.81582	0.000235763	0.0099273	-0.211126
MAPK12	-0.461285	4.74778	-3.81503	0.000236423	0.00994745	-0.213767
CEP57L1	-0.132974	2.37825	-3.81402	0.000237265	0.00997262	-0.217119
GNL3L	-0.833914	6.7393	-3.81363	0.00023759	0.00997262	-0.218412
ANP32E	0.29628	10.7644	3.81356	0.000237646	0.00997262	-0.218634
RIOX2	0.331948	8.68446	3.81334	0.000237833	0.00997262	-0.219378
CDC42	0.557956	9.96566	3.81322	0.000237935	0.00997262	-0.219781
ESD	0.250855	10.5962	3.81182	0.000239111	0.0100142	-0.224435
CPVL	0.984488	5.32399	3.81045	0.000240273	0.0100516	-0.229008
LYPLAL1	0.377584	9.34164	3.81027	0.000240425	0.0100516	-0.229608
ATP6V0E1	0.480802	9.28192	3.81012	0.000240554	0.0100516	-0.230113
NFIA	0.446998	9.8044	3.80945	0.00024112	0.0100675	-0.23233
FAM111A	0.557426	4.83927	3.80918	0.000241351	0.010068	-0.233233
SH3KBP1	-0.312626	9.44926	-3.809	0.000241502	0.010068	-0.233823
QSER1	0.344888	3.4838	3.80766	0.000242644	0.0101079	-0.238274
GFAP	1.18305	6.98742	3.80702	0.000243195	0.0101232	-0.240418
BAZ2A	-0.438484	5.62808	-3.80659	0.000243561	0.0101307	-0.241837
SON	0.210138	10.6171	3.80598	0.000244086	0.0101411	-0.243867
EFHC2	0.856658	5.03537	3.80558	0.000244434	0.0101411	-0.245211
MIPOL1	0.3678	2.86289	3.80557	0.000244444	0.0101411	-0.245251
MCC	0.550399	7.91414	3.80544	0.000244555	0.0101411	-0.245679
NR1H2	-0.18967	6.85615	-3.80256	0.000247044	0.0102056	-0.255231
CUL4B	0.696146	5.32384	3.80186	0.000247653	0.010223	-0.257557
THTPA	-0.270747	7.98802	-3.80066	0.000248707	0.0102537	-0.261563
SLCO2B1	0.311007	4.15291	3.80016	0.000249142	0.0102537	-0.263213
MECP2	-0.252571	7.08785	-3.80002	0.000249269	0.0102537	-0.263691
GOLGA2	-0.245415	7.53159	-3.79987	0.000249399	0.0102537	-0.264184
MIER3	0.256015	7.3537	3.79986	0.000249407	0.0102537	-0.264215
HACD4	0.810269	6.41897	3.79969	0.000249561	0.0102537	-0.264798
PRKCZ	-0.581822	9.29328	-3.79952	0.00024971	0.0102537	-0.265361
PPID	0.667779	4.82431	3.79591	0.000252903	0.010377	-0.277345
RBAK	0.322839	2.81538	3.79512	0.000253607	0.0103861	-0.279967
WBP2	-0.248673	8.97184	-3.79478	0.000253905	0.0103861	-0.281075
RAB11FIP4	-0.532821	6.04972	-3.79436	0.000254279	0.0103861	-0.282464
AGPAT5	0.494693	6.23622	3.7937	0.000254875	0.0103861	-0.284672
FICD	0.305412	5.9565	3.79363	0.000254935	0.0103861	-0.284894
YES1	0.505995	7.81807	3.79352	0.000255031	0.0103861	-0.285249
RAB27A	0.825562	5.10576	3.79351	0.000255044	0.0103861	-0.285297
SERPINB6	0.441689	8.31769	3.79332	0.000255214	0.0103861	-0.285925
DAZAP2	0.250942	10.7868	3.79331	0.000255219	0.0103861	-0.285945
PBXIP1	0.532871	8.25205	3.7931	0.000255408	0.0103861	-0.286642
TXNIP	0.902162	10.3277	3.79239	0.000256049	0.0104045	-0.289008
STARD7	0.26386	10.2107	3.79177	0.000256607	0.0104107	-0.291059
TMOD3	0.455907	6.86389	3.79155	0.000256811	0.0104107	-0.291811
EBF1	0.916539	4.51332	3.79153	0.000256824	0.0104107	-0.291857
UEVLD	0.422077	5.77076	3.79106	0.00025725	0.0104145	-0.29342
PRDX1	0.325412	11.5424	3.7889	0.000259209	0.010486	-0.300574
ZC3HAV1	0.505867	7.01695	3.78864	0.000259448	0.010488	-0.301445
DPYSL3	0.616262	6.03266	3.7883	0.000259761	0.0104929	-0.302583
GNAO1	-0.505227	10.2837	-3.78806	0.000259974	0.0104937	-0.303354
SMC3	0.409166	8.37264	3.78769	0.000260312	0.0104996	-0.304579
S100A10	0.802809	10.3495	3.78706	0.000260896	0.0105154	-0.306694
MMUT	0.252463	7.99347	3.78611	0.000261761	0.0105424	-0.309815
AATK	-0.39583	7.43078	-3.78517	0.000262632	0.0105697	-0.312948
RABL3	0.247848	7.69312	3.78444	0.000263301	0.0105747	-0.315347
PLXDC2	0.431215	7.50664	3.78442	0.000263327	0.0105747	-0.315441
PLXDC2	0.480588	8.13248	3.78441	0.000263336	0.0105747	-0.315474
TPI1	-0.445984	11.9466	-3.78058	0.0002669	0.0106864	-0.328149
DACT3	-0.376261	8.80837	-3.77947	0.000267937	0.01072	-0.331806
KAT6B	0.567223	4.48007	3.77775	0.000269555	0.010769	-0.337484
FNDC3A	0.364303	8.89952	3.77716	0.000270121	0.0107827	-0.339461
CMTM4	0.321941	10.006	3.77687	0.000270397	0.0107827	-0.340423
NXPE3	-0.924045	7.08583	-3.77639	0.00027085	0.0107827	-0.342003
METTL26	-0.337108	7.43917	-3.77636	0.000270876	0.0107827	-0.342091
COLEC12	0.843034	8.05094	3.77635	0.000270885	0.0107827	-0.342124
RAB27A	0.678871	5.79828	3.77416	0.000272977	0.0108539	-0.349375
PPP4R3B	0.355349	7.59555	3.77396	0.000273163	0.0108539	-0.350018
NEMP1	0.269134	5.26205	3.77349	0.000273621	0.0108539	-0.351597
CDC42EP4	0.552072	8.70242	3.77344	0.000273665	0.0108539	-0.351747
YLPM1	-0.266771	4.77404	-3.77344	0.000273668	0.0108539	-0.351758
OPCML	-0.860565	6.75415	-3.77306	0.000274027	0.0108603	-0.352996
FRS3	-0.240147	4.60706	-3.77195	0.0002751	0.0108922	-0.356681
ANO6	0.643413	8.16766	3.77181	0.000275231	0.0108922	-0.357127
ARHGAP5	0.368713	10.37	3.77138	0.000275646	0.0109007	-0.358548
ECRG4	1.08832	6.80251	3.77095	0.000276066	0.0109026	-0.359984
UFC1	0.230412	10.2069	3.77092	0.000276093	0.0109026	-0.360075
FPGT	0.427323	6.55624	3.77034	0.000276649	0.0109159	-0.361973
C11orf54	0.3611	8.53605	3.77016	0.00027683	0.0109159	-0.36259
BRAP	0.229646	6.97007	3.76973	0.000277241	0.0109167	-0.363988
F2RL1	0.690121	3.56627	3.76973	0.00027725	0.0109167	-0.364018
LRRFIP1	0.433165	7.3926	3.76924	0.000277723	0.0109275	-0.365626
PSMB2	-0.418029	7.47202	-3.76833	0.000278605	0.0109503	-0.368615
DDX3X	0.679774	6.66503	3.76812	0.000278816	0.0109503	-0.369328
GMNN	0.649474	7.90836	3.76802	0.000278906	0.0109503	-0.369633
SPARC	0.883252	10.7476	3.76751	0.000279408	0.0109621	-0.371326
TNK2	-0.189143	3.84515	-3.76688	0.000280028	0.0109786	-0.373415
WDR86	-0.35058	4.81898	-3.76606	0.000280829	0.0109953	-0.376107
EPN1	-0.413881	6.23947	-3.76554	0.000281339	0.0109953	-0.377818
ZDHHC8	-0.37948	5.42822	-3.76552	0.000281362	0.0109953	-0.377895
TMEM255A	0.903324	7.82216	3.76547	0.00028141	0.0109953	-0.378056
HPS3	0.449639	7.00483	3.76542	0.00028146	0.0109953	-0.378223
TECPR1	-0.455391	8.1137	-3.76466	0.000282208	0.0110166	-0.380724
N4BP2	0.568962	3.45588	3.76332	0.00028354	0.0110595	-0.385163
PTGR2	0.539385	6.10711	3.76305	0.000283802	0.0110595	-0.386032
PTEN	0.324151	7.40195	3.76294	0.000283914	0.0110595	-0.386406
RHOQ	0.416733	9.67154	3.76238	0.000284477	0.0110735	-0.388271
NTRK3	-0.489538	6.98919	-3.76087	0.000285978	0.0111089	-0.393233
CFAP300	1.331	4.41324	3.76071	0.000286143	0.0111089	-0.393775
MYO9A	-0.389212	7.19459	-3.76065	0.0002862	0.0111089	-0.393964
PLPP1	0.349991	9.39148	3.76002	0.000286832	0.0111255	-0.39604
PLPP3	0.452103	11.1479	3.75977	0.000287079	0.0111272	-0.396852
SAV1	0.431057	7.99197	3.7592	0.000287653	0.0111415	-0.398734
SLC6A17	-0.697088	7.22606	-3.75862	0.000288241	0.0111564	-0.400658
MGST1	0.636487	10.2405	3.75829	0.000288571	0.0111569	-0.401738
TREM2	0.87996	5.50027	3.75816	0.000288701	0.0111569	-0.402163
KLK12	-0.0898252	2.41913	-3.7575	0.000289373	0.0111569	-0.404354
RTN4RL1	-0.513782	3.90763	-3.7574	0.000289467	0.0111569	-0.404661
ZBTB20	0.496704	8.85287	3.75736	0.000289511	0.0111569	-0.404803
OSGIN2	0.563211	5.13864	3.75736	0.000289514	0.0111569	-0.404814
CASC4	0.255277	11.338	3.75719	0.000289684	0.0111569	-0.405364
ACAA2	0.348395	7.77863	3.75653	0.000290353	0.0111748	-0.40754
CALM1	0.715758	8.23222	3.75541	0.000291488	0.0112082	-0.411216
HGC6.3	-0.186546	2.4331	-3.75515	0.000291755	0.0112082	-0.412079
NEDD1	0.304983	2.87165	3.75507	0.000291835	0.0112082	-0.412337
DSCAM	-0.363662	4.22981	-3.7548	0.000292113	0.0112109	-0.413232
ARHGAP32	-0.767078	8.13061	-3.75446	0.000292459	0.0112163	-0.414348
CAT	0.68243	7.32385	3.75205	0.000294936	0.0112955	-0.422297
ABCG2	0.83621	7.13214	3.75138	0.000295627	0.011314	-0.4245
RTL8C	-0.318417	11.3233	-3.75101	0.000296001	0.0113204	-0.425693
LRRC34	0.686722	4.67476	3.74961	0.000297453	0.0113612	-0.430303
PHF1	0.207805	8.63092	3.74943	0.000297642	0.0113612	-0.4309
OTUD5	-0.201651	7.92933	-3.74938	0.000297693	0.0113612	-0.431062
DHX40	0.32683	8.2026	3.74828	0.000298839	0.011397	-0.434681
MPPED1	-0.782737	4.23332	-3.74668	0.00030051	0.0114527	-0.439935
RNASE4	0.930471	4.68289	3.74492	0.00030236	0.0115152	-0.445715
SYPL1	0.568354	8.06392	3.74314	0.000304246	0.011572	-0.451574
SMARCE1	0.39928	7.79056	3.74293	0.000304469	0.011572	-0.452262
HPGDS	0.884353	4.57497	3.74291	0.000304488	0.011572	-0.452321
JAM2	0.51977	6.89873	3.7417	0.000305782	0.0116131	-0.456315
SLC33A1	0.494527	5.80677	3.74089	0.000306646	0.0116379	-0.458975
PFDN1	-0.159011	7.61589	-3.73819	0.000309543	0.0117396	-0.46783
DCAF7	0.37373	5.91962	3.7379	0.000309853	0.0117432	-0.468773
HLA-DRA	1.19033	9.37539	3.73716	0.000310652	0.0117654	-0.471198
ERCC4	0.32904	5.35059	3.73683	0.000311013	0.0117708	-0.472291
ARNTL2	-0.456054	2.55109	-3.73525	0.000312728	0.0118276	-0.477472
YME1L1	0.267455	8.36522	3.73454	0.000313504	0.0118487	-0.479805
EHMT1	-0.276761	2.87285	-3.73377	0.000314341	0.0118721	-0.482315
QPRT	0.426587	7.19451	3.73259	0.000315639	0.0119129	-0.486197
CDK16	-0.436618	5.60698	-3.73229	0.000315965	0.011917	-0.487168
ST8SIA5	-0.183325	2.86196	-3.73044	0.000318002	0.0119848	-0.49322
ZNHIT6	0.301109	8.32774	3.73026	0.000318203	0.0119848	-0.493813
RASSF9	1.33344	3.15102	3.72988	0.000318624	0.0119924	-0.495059
ACBD5	0.235857	10.9048	3.72586	0.000323115	0.0121531	-0.508238
TMED5	0.44609	9.93229	3.72506	0.00032401	0.0121681	-0.510842
PHKA2	0.229987	5.19033	3.72494	0.000324147	0.0121681	-0.51124
MKLN1	0.418914	4.85973	3.72491	0.000324184	0.0121681	-0.511346
NCBP2	0.232844	8.26268	3.72265	0.000326741	0.0122557	-0.518742
TRIM9	-0.651534	7.00168	-3.72179	0.000327712	0.0122697	-0.521537
ATP6V0E1	0.680505	5.34218	3.72156	0.00032798	0.0122697	-0.522307
ACAD10	-0.238078	4.65816	-3.72153	0.000328011	0.0122697	-0.522397
NSD2	-0.257218	5.16024	-3.72028	0.000329441	0.0123114	-0.526491
RAB10	0.35371	8.36926	3.72016	0.000329577	0.0123114	-0.52688
PHACTR2	0.536431	7.52383	3.71935	0.0003305	0.0123374	-0.529512
DYNC1H1	-0.314774	10.4034	-3.71809	0.000331954	0.0123832	-0.533643
IPP	0.323903	6.6819	3.7173	0.000332868	0.0124023	-0.536232
LRRC34	0.649989	3.07644	3.71722	0.000332963	0.0124023	-0.5365
SH2B1	-0.171252	3.85173	-3.71706	0.000333148	0.0124023	-0.537023
ZNF787	-0.451254	4.7668	-3.71668	0.000333579	0.0124099	-0.538239
FKBP14	0.395268	4.28366	3.71636	0.000333954	0.0124154	-0.539297
NECTIN2	-0.356854	5.07825	-3.71569	0.000334736	0.012436	-0.5415
MFAP1	0.281093	7.56374	3.71518	0.000335326	0.0124495	-0.543157
NDUFB8	-0.227702	11.9674	-3.71453	0.000336081	0.0124676	-0.545273
CALR	0.440735	8.3189	3.71433	0.000336315	0.0124676	-0.545929
TLCD3B	-0.407862	6.42603	-3.71417	0.0003365	0.0124676	-0.546447
MAZ	-0.320916	9.15972	-3.71395	0.000336752	0.0124685	-0.547152
HEG1	0.541113	7.9442	3.71362	0.000337144	0.0124695	-0.548246
ATF1	0.492204	5.70998	3.71324	0.000337589	0.0124695	-0.549488
PNPLA2	-0.255601	5.94556	-3.7132	0.00033764	0.0124695	-0.549629
VAT1	0.500252	7.61397	3.71315	0.000337693	0.0124695	-0.549777
WWC1	0.413472	7.20704	3.71254	0.000338412	0.0124876	-0.551777
FAHD2A	0.275687	7.7859	3.71135	0.000339814	0.0125309	-0.555668
IL18	0.944824	4.10918	3.71082	0.000340428	0.0125451	-0.557368
CELSR2	-0.4055	8.17757	-3.71044	0.000340878	0.0125532	-0.558613
HSD11B1L	-0.587934	6.56275	-3.70792	0.000343877	0.0126517	-0.566856
MS4A7	0.798221	4.7769	3.7078	0.000344015	0.0126517	-0.567233
PTAR1	0.467941	6.96453	3.70738	0.000344521	0.0126617	-0.568616
NRAP	-0.0271989	2.28652	-3.7071	0.000344856	0.0126655	-0.569529
LZTS1	-0.666695	4.64167	-3.70604	0.000346117	0.0126867	-0.572965
PALM3	0.461262	2.94073	3.70604	0.000346125	0.0126867	-0.572986
GOLGA2	-0.285165	7.0238	-3.70596	0.000346222	0.0126867	-0.57325
TLR5	0.717455	4.61657	3.70522	0.000347107	0.0126989	-0.57565
FNDC3A	0.364274	4.69998	3.70516	0.000347176	0.0126989	-0.575838
TRAPPC2L	-0.330597	4.2272	-3.70498	0.000347394	0.0126989	-0.576429
GLT8D1	0.234251	7.74293	3.70391	0.000348684	0.0127374	-0.579918
TCEA3	0.535189	5.38832	3.70372	0.000348911	0.0127374	-0.580529
MAST3	-0.624085	9.59891	-3.70349	0.000349186	0.0127389	-0.58127
PCYOX1	0.413435	7.70828	3.70234	0.000350585	0.0127813	-0.585033
PRKD3	0.435376	4.35533	3.70196	0.000351051	0.0127813	-0.586281
TMEM9B	0.266717	9.35796	3.70073	0.000352541	0.012827	-0.590268
SCGB1D2	0.82396	3.50282	3.70004	0.000353385	0.0128438	-0.592515
RNF180	0.504597	5.99848	3.69974	0.000353757	0.0128456	-0.593507
SEC62	0.173833	12.6407	3.69936	0.000354218	0.0128513	-0.59473
PPP2R2C	-0.534283	9.31055	-3.69862	0.000355128	0.0128697	-0.597144
ZNF669	-0.438322	3.69864	-3.69791	0.000356001	0.0128868	-0.599454
ZNF10	0.344078	3.08388	3.69777	0.000356175	0.0128868	-0.599913
CDC42EP4	0.523477	9.48204	3.69734	0.000356703	0.0128868	-0.601308
C1S	1.06001	7.6187	3.6973	0.000356759	0.0128868	-0.601455
HMGN4	0.35095	7.85946	3.69707	0.000357036	0.0128868	-0.602187
DDX18	0.278634	9.02145	3.69692	0.000357227	0.0128868	-0.60269
TMEM121B	-0.369487	3.32823	-3.6969	0.000357251	0.0128868	-0.602754
PCYT1A	0.3152	7.75343	3.6966	0.000357624	0.0128917	-0.603734
PALMD	0.385675	2.80315	3.69635	0.000357928	0.0128941	-0.604533
MYO1B	0.46023	4.57079	3.69556	0.000358905	0.0129208	-0.607096
TOR1AIP1	0.395781	7.48889	3.69358	0.000361374	0.0130011	-0.613546
BBOX1	0.596481	8.54299	3.69329	0.000361729	0.0130031	-0.61447
PARVA	0.385134	5.7977	3.69315	0.000361905	0.0130031	-0.614926
SREK1IP1	0.313429	8.39546	3.69291	0.000362214	0.0130056	-0.615729
CLSTN3	-0.63897	6.79176	-3.69269	0.000362483	0.0130067	-0.616428
ID1	0.674371	8.97824	3.69168	0.000363752	0.0130437	-0.619716
GRIN1	-0.916154	4.48741	-3.69096	0.000364666	0.0130615	-0.622075
STK35	-0.260478	6.74935	-3.69081	0.000364843	0.0130615	-0.622531
EEF2	-0.159859	11.9804	-3.69072	0.000364965	0.0130615	-0.622848
UBE2M	-0.403429	9.10684	-3.68992	0.00036597	0.0130691	-0.625433
PCDHB16	0.53634	3.97642	3.68989	0.000366005	0.0130691	-0.625523
MATK	-0.416702	6.43303	-3.68984	0.000366079	0.0130691	-0.625712
COASY	-0.259588	7.43911	-3.68979	0.000366134	0.0130691	-0.625855
DRAM2	0.473089	6.36549	3.6896	0.000366383	0.0130694	-0.626494
TMCC2	-0.367235	8.04555	-3.68901	0.000367119	0.0130871	-0.628382
TANK	0.291119	8.38973	3.68838	0.000367929	0.0131074	-0.630454
ZNF558	0.331999	6.16489	3.68689	0.000369819	0.0131576	-0.635272
DOCK8	0.76337	4.56801	3.68637	0.000370489	0.0131708	-0.636973
WFDC1	-0.705082	6.57073	-3.68623	0.000370672	0.0131708	-0.63744
HGS	-0.272964	7.50392	-3.68571	0.000371335	0.0131858	-0.63912
MSI2	0.307076	2.47923	3.68535	0.000371799	0.0131908	-0.640293
RAB29	0.588642	7.72853	3.68502	0.000372222	0.0131908	-0.641363
WWC1	0.599981	5.51726	3.68489	0.000372382	0.0131908	-0.641768
CCDC59	0.278567	8.07338	3.68473	0.000372593	0.0131908	-0.6423
WNT7B	-0.250776	3.69386	-3.68458	0.000372787	0.0131908	-0.642789
AKR1C1	0.807311	8.2281	3.68447	0.000372926	0.0131908	-0.643141
ATN1	-0.189692	2.62306	-3.68243	0.000375563	0.0132669	-0.649766
ZNF287	0.524335	4.71821	3.68221	0.000375848	0.0132684	-0.65048
FZD7	0.818423	6.88481	3.68109	0.000377305	0.0133112	-0.654117
AZI2	0.474291	5.06007	3.68048	0.000378088	0.0133302	-0.656068
PLPP3	0.492138	10.4763	3.6796	0.000379244	0.0133564	-0.658936
HMGB1	0.116342	12.1609	3.67954	0.000379321	0.0133564	-0.659127
ACAP3	-0.294123	5.69427	-3.67893	0.000380127	0.0133661	-0.661123
FNDC3B	0.467212	6.37384	3.67877	0.000380328	0.0133661	-0.66162
LUC7L2	-0.420344	7.18708	-3.67877	0.00038033	0.0133661	-0.661625
AKR1C2	0.722504	7.61929	3.67815	0.000381141	0.0133829	-0.663629
PIFO	0.953075	6.24567	3.67803	0.000381298	0.0133829	-0.664015
PSIP1	0.279173	10.0615	3.67759	0.000381877	0.0133946	-0.665441
ANKRD28	0.454465	5.09197	3.67605	0.000383912	0.0134467	-0.67044
MSN	0.533755	9.89681	3.67572	0.000384345	0.0134467	-0.671498
MSI2	0.399611	9.51195	3.67513	0.000385129	0.0134655	-0.673415
NUPR1	0.81781	8.96462	3.67443	0.000386068	0.0134896	-0.675702
KLHL8	0.349165	7.35507	3.67414	0.000386443	0.0134941	-0.676616
ZNF765	0.366394	5.90978	3.67302	0.000387938	0.0135323	-0.680246
ANKRD35	0.368277	7.05177	3.67295	0.000388033	0.0135323	-0.680476
SPTBN4	-0.309401	7.15677	-3.67084	0.000390865	0.0136152	-0.687313
GPR153	-0.444377	5.86797	-3.67038	0.000391479	0.0136264	-0.688788
FLI1	0.646571	5.40658	3.67006	0.00039192	0.0136331	-0.689845
RNF135	0.760111	6.00941	3.66984	0.000392213	0.0136346	-0.690548
ZBTB45	-0.177811	5.85665	-3.66869	0.000393763	0.0136774	-0.694256
DCP1B	0.275657	5.84253	3.66852	0.000394002	0.0136774	-0.694824
LY86	0.927627	6.33832	3.66838	0.000394196	0.0136774	-0.695288
DAAM1	0.465196	7.68626	3.6668	0.000396335	0.0137357	-0.700375
SLC30A5	0.351616	3.98808	3.6667	0.000396476	0.0137357	-0.70071
TXNIP	0.913208	10.633	3.66659	0.000396632	0.0137357	-0.701078
DEAF1	-0.493392	8.84121	-3.66609	0.000397314	0.0137506	-0.702692
CSDE1	0.362844	10.5222	3.66539	0.00039827	0.013775	-0.704952
AMIGO2	0.789349	8.00721	3.66495	0.000398875	0.013784	-0.706378
FOXRED1	-0.3203	6.06642	-3.66478	0.000399096	0.013784	-0.706899
CLDN23	0.154898	2.44631	3.66408	0.000400059	0.0138019	-0.709165
ITPRID2	0.535908	9.55811	3.66373	0.000400546	0.0138057	-0.710308
TSPAN12	0.530776	5.9062	3.66364	0.000400674	0.0138057	-0.710608
PIGV	0.245343	7.40971	3.66265	0.00040204	0.0138388	-0.713806
BATF3	-0.380532	5.3214	-3.66236	0.000402432	0.0138388	-0.714723
CD24	1.09298	8.05045	3.66222	0.000402635	0.0138388	-0.715197
GYS1	-0.471698	3.62048	-3.66147	0.000403676	0.0138654	-0.717623
CLPTM1	-0.284921	7.22945	-3.65957	0.000406315	0.0139385	-0.723747
PRPF40A	0.351892	8.20233	3.65918	0.000406858	0.0139484	-0.725001
CREB1	0.593312	5.89885	3.6589	0.000407254	0.0139532	-0.725914
GRIN2B	-0.0910542	2.31123	-3.65847	0.000407855	0.0139597	-0.727301
CD36	0.607057	2.61568	3.6584	0.000407956	0.0139597	-0.727532
RMI1	0.282792	6.91183	3.6572	0.000409634	0.0139924	-0.73139
NEK11	0.517231	4.45022	3.6572	0.000409639	0.0139924	-0.731403
FURIN	-0.369635	5.11211	-3.65711	0.000409766	0.0139924	-0.731692
MID1	0.523389	7.94642	3.65699	0.000409935	0.0139924	-0.73208
NCK1	0.302074	3.07791	3.65657	0.000410523	0.0140037	-0.733428
SEPTIN11	0.422878	7.32437	3.6544	0.000413589	0.0140924	-0.740418
RCBTB2	0.47601	7.90483	3.65437	0.000413641	0.0140924	-0.740536
ANKRD44	0.490909	6.70112	3.65371	0.00041458	0.0141156	-0.742667
MICOS10	-0.186591	10.6006	-3.65306	0.000415502	0.0141306	-0.744754
OFD1	0.562656	8.20057	3.65303	0.000415539	0.0141306	-0.744837
B2M	0.291667	13.1408	3.65074	0.000418816	0.0142332	-0.752217
ACOX1	0.340589	7.29606	3.65049	0.000419187	0.014237	-0.753049
ZBED5	0.222161	8.33096	3.64931	0.000420881	0.0142856	-0.756836
MAF	0.665679	5.07724	3.64766	0.000423266	0.0143554	-0.762146
KRCC1	0.451719	8.11847	3.64736	0.000423708	0.0143554	-0.763126
WIZ	-0.396818	6.34604	-3.64735	0.000423725	0.0143554	-0.763164
MBNL1	0.210141	9.58461	3.64502	0.000427122	0.0144615	-0.770663
CLUAP1	0.307318	7.01335	3.64473	0.000427551	0.014467	-0.771606
C12orf76	-0.451794	8.90746	-3.64387	0.000428811	0.0144987	-0.77437
SNTB1	0.411282	3.90132	3.64373	0.000429017	0.0144987	-0.774821
HNMT	0.419988	3.55943	3.64353	0.0004293	0.0144993	-0.775441
KCTD12	0.462663	11.2755	3.64335	0.000429577	0.0144997	-0.776046
SYNPO2	0.77767	7.86569	3.64302	0.000430055	0.0145069	-0.777092
OGT	0.539507	4.7501	3.64254	0.000430762	0.0145217	-0.778634
NTRK3	-0.455801	6.7742	-3.64222	0.00043123	0.0145286	-0.779655
NUCKS1	0.182024	12.1811	3.64182	0.000431826	0.0145396	-0.780951
BNIP2	0.419734	6.29768	3.64082	0.000433306	0.0145805	-0.784164
BTBD7	0.484881	4.82413	3.63965	0.000435048	0.0146258	-0.787932
ZBTB20	0.508102	9.12124	3.63956	0.000435187	0.0146258	-0.788233
ATP10D	0.563073	5.73055	3.63909	0.000435881	0.0146331	-0.789729
NAB1	0.53467	5.57792	3.63897	0.000436069	0.0146331	-0.790133
ADAM17	0.301622	6.74167	3.63887	0.000436208	0.0146331	-0.790433
HIF1AN	-0.251919	6.36443	-3.63839	0.000436937	0.0146485	-0.792001
SENP6	0.265915	8.52984	3.6358	0.000440818	0.0147605	-0.800305
TTBK2	-0.496596	7.4045	-3.63488	0.000442203	0.0147911	-0.80325
MAP3K2	0.31492	8.29725	3.63484	0.000442272	0.0147911	-0.803398
ANKRD44	0.45612	6.95134	3.6343	0.000443094	0.0148004	-0.805141
LPP	0.620154	8.3494	3.63404	0.000443481	0.0148043	-0.805961
SCP2	0.353679	10.0779	3.63368	0.000444029	0.0148135	-0.807121
MAPRE3	-0.388702	7.04348	-3.63336	0.000444508	0.0148205	-0.808133
AHCYL1	0.350662	12.5076	3.63242	0.000445949	0.0148594	-0.811171
CHROMR	0.407277	3.50871	3.63185	0.000446809	0.014879	-0.812981
ZNF677	0.330675	4.09194	3.63101	0.000448108	0.0149132	-0.815705
CCDC146	0.590058	3.89134	3.63055	0.000448808	0.0149226	-0.817172
KRT83	-0.271095	2.3851	-3.63046	0.000448937	0.0149226	-0.817442
NQO1	0.730391	7.4396	3.62988	0.000449839	0.0149394	-0.819327
GAREM1	0.433028	7.14211	3.62978	0.000449991	0.0149394	-0.819643
PERP	0.475049	7.32461	3.629	0.000451187	0.01497	-0.822134
RBBP6	0.501568	7.93208	3.62819	0.000452445	0.0150026	-0.824748
PIK3C2A	0.46971	3.42868	3.62787	0.000452933	0.0150097	-0.82576
ABHD2	-0.32141	7.22247	-3.6276	0.00045336	0.0150148	-0.826645
TRPM3	0.6577	7.38897	3.6267	0.000454748	0.0150516	-0.829514
DDR2	0.306557	2.49906	3.62597	0.000455886	0.0150801	-0.831862
SAMD8	0.195791	9.43534	3.62578	0.000456174	0.0150805	-0.832454
STX17	0.359093	6.67049	3.62405	0.000458884	0.0151609	-0.838014
TMEM14C	0.288803	9.72992	3.62372	0.000459409	0.0151691	-0.839087
SLC49A4	0.37043	7.37187	3.62342	0.00045987	0.0151752	-0.84003
SRRM4	-0.831856	6.41613	-3.62222	0.000461757	0.0152282	-0.843873
R3HDM1	-0.405714	2.82406	-3.61968	0.000465775	0.0153383	-0.852004
GORASP1	0.309995	7.16844	3.61957	0.000465953	0.0153383	-0.852363
TMEM33	0.474877	6.37386	3.61925	0.00046646	0.0153383	-0.853384
ELOA	-0.394912	6.20742	-3.61924	0.000466475	0.0153383	-0.853413
ZFP36L2	0.449021	6.77553	3.61923	0.000466498	0.0153383	-0.85346
PAPOLA	0.251993	9.60342	3.61774	0.000468871	0.0153978	-0.858223
MAP3K2	0.323973	9.2078	3.61728	0.000469601	0.0154124	-0.859682
KANSL1L	0.471036	5.49548	3.61701	0.000470047	0.0154178	-0.860573
RASAL1	-0.545964	6.04572	-3.61652	0.000470825	0.0154341	-0.862125
DCAF11	-0.277461	5.58105	-3.61556	0.000472376	0.0154741	-0.865212
CYCS	-0.769797	7.25167	-3.61528	0.000472817	0.0154741	-0.866087
RABEP2	-0.310773	4.05102	-3.61523	0.000472896	0.0154741	-0.866243
SLCO2B1	0.586943	7.37381	3.61423	0.000474516	0.0155178	-0.869453
KLF3	0.657165	5.31436	3.61351	0.000475682	0.0155466	-0.871755
FRS2	0.346624	6.97793	3.61324	0.000476129	0.0155519	-0.872637
BRSK2	-0.462291	4.80009	-3.61217	0.000477858	0.0155898	-0.876039
ANP32E	0.709031	8.18141	3.61173	0.000478572	0.015593	-0.87744
ISG20L2	0.301189	6.20006	3.61171	0.000478604	0.015593	-0.877502
RAB31	0.378613	10.6964	3.61158	0.000478814	0.015593	-0.877914
VPS26A	0.118677	10.4251	3.61139	0.000479133	0.0155941	-0.878538
ZNF677	0.479332	6.01237	3.61109	0.00047962	0.0156004	-0.879491
CAPS	0.803429	8.48848	3.61092	0.000479899	0.0156004	-0.880038
HINT3	-2.13249	9.44001	-3.61056	0.000480483	0.0156101	-0.881179
LMO4	-0.697576	9.58082	-3.61026	0.000480979	0.015617	-0.882147
MEIS3	-0.585408	4.9372	-3.60923	0.000482661	0.0156623	-0.885423
MYCN	-0.299174	6.17	-3.60826	0.000484267	0.015705	-0.88854
ZNF12	0.274753	7.9037	3.60786	0.000484933	0.0157121	-0.889829
TMEM107	0.579711	5.48061	3.60778	0.000485061	0.0157121	-0.890076
RECQL	0.440103	6.37018	3.60689	0.000486531	0.0157504	-0.892916
KIF1B	0.624362	7.28358	3.60591	0.00048816	0.0157844	-0.89605
SHLD2	0.346953	7.42372	3.60503	0.000489622	0.0158223	-0.898856
INF2	-0.371959	6.07606	-3.60438	0.000490711	0.0158388	-0.900941
GLIPR1	0.628857	5.19298	3.60342	0.000492308	0.0158809	-0.903989
FAM222B	-0.222976	3.92269	-3.60287	0.000493238	0.0159015	-0.905759
IDE	0.328913	3.37609	3.60255	0.000493764	0.0159091	-0.906759
SYDE1	-0.237254	2.55474	-3.60193	0.000494808	0.0159333	-0.908739
HNRNPD	0.201222	10.5062	3.60102	0.00049635	0.0159736	-0.911658
CRNDE	1.41564	4.38233	3.60076	0.000496787	0.0159782	-0.912484
ENAH	0.395693	7.60854	3.60043	0.000497347	0.0159868	-0.91354
TPI1	-0.419986	10.5834	-3.59996	0.000498135	0.0160027	-0.915026
PNKP	-0.345277	5.87416	-3.59966	0.000498638	0.0160095	-0.915972
USP16	0.301473	7.96056	3.59896	0.000499824	0.0160296	-0.918201
KLF12	0.431085	4.9083	3.59859	0.000500459	0.0160296	-0.919392
CD24	1.16629	7.84504	3.59849	0.000500638	0.0160296	-0.919727
CRIM1	0.391844	8.96613	3.59848	0.000500642	0.0160296	-0.919734
RGS4	-1.3879	10.4108	-3.59843	0.000500731	0.0160296	-0.919901
ALDOB	-0.0179251	2.3356	-3.59814	0.000501224	0.0160359	-0.920823
ZBTB20	0.521921	9.76425	3.59767	0.000502032	0.0160524	-0.922335
N4BP2	0.491847	5.23666	3.59733	0.000502611	0.0160615	-0.923415
TBXA2R	-0.124059	2.9553	-3.59701	0.000503157	0.0160616	-0.924435
TMEM259	-0.200965	5.47126	-3.59698	0.000503203	0.0160616	-0.92452
ECI2	0.299176	8.40837	3.59672	0.000503654	0.0160666	-0.92536
YPEL4	-0.617538	7.37184	-3.59504	0.000506527	0.0161488	-0.930695
MAP1LC3A	-0.365045	8.45041	-3.59441	0.000507617	0.0161682	-0.93271
EIF4EBP2	0.377631	6.22646	3.59435	0.000507728	0.0161682	-0.932916
LIX1L	0.293303	8.33962	3.59308	0.000509924	0.0162287	-0.936964
NUDT12	0.345547	7.41286	3.59282	0.00051037	0.0162335	-0.937784
GPR153	-0.505246	5.83412	-3.59251	0.000510906	0.0162368	-0.938768
COL8A1	1.27862	5.28716	3.59241	0.000511071	0.0162368	-0.939069
SCAP	-0.22669	7.57233	-3.59172	0.000512276	0.0162657	-0.941278
NUDT5	0.34557	7.00933	3.59091	0.000513688	0.016301	-0.94386
MAPRE1	0.368266	9.06973	3.59013	0.00051505	0.0163291	-0.946343
CREB1	0.535393	5.19621	3.59001	0.000515264	0.0163291	-0.946732
CLUH	-0.300389	6.83994	-3.58989	0.000515469	0.0163291	-0.947106
PLPP1	0.394484	8.38199	3.58962	0.000515946	0.0163334	-0.947973
HERC5	0.618251	5.3857	3.58947	0.000516203	0.0163334	-0.94844
OSBPL9	0.304687	8.79384	3.5883	0.000518257	0.0163868	-0.952164
DPYSL3	0.401287	9.27011	3.58817	0.000518491	0.0163868	-0.952587
LINC00957	-0.480516	9.35201	-3.58778	0.000519174	0.0163961	-0.953821
RFX4	0.600904	9.37214	3.58766	0.000519387	0.0163961	-0.954205
UFL1	0.356924	9.48102	3.58588	0.000522529	0.0164858	-0.95986
TMEM63B	-0.233649	6.89894	-3.58561	0.000523008	0.0164914	-0.96072
TIAM1	-0.502334	5.46086	-3.58439	0.000525177	0.0165502	-0.964599
SEPTIN11	0.335914	8.47849	3.58382	0.000526196	0.0165632	-0.966415
MIB1	0.409399	6.94462	3.58031	0.000532491	0.016742	-0.977564
BICDL1	-0.344594	6.48574	-3.57986	0.000533305	0.016758	-0.978996
CEMP1	-0.277203	3.16243	-3.57901	0.000534843	0.0167925	-0.981695
FBXO8	0.378078	7.60036	3.57891	0.000535019	0.0167925	-0.982005
GSR	0.240057	7.02426	3.57819	0.000536328	0.0168143	-0.984295
RRAS2	0.381831	5.42608	3.57721	0.0005381	0.0168458	-0.987387
CLNS1A	0.257261	9.42003	3.57709	0.000538325	0.0168458	-0.987779
RSU1	0.43662	8.04589	3.57696	0.000538567	0.0168458	-0.9882
TRIM3	-0.218046	2.54315	-3.57656	0.000539282	0.0168585	-0.989442
KCNB1	-0.822091	4.03669	-3.57585	0.000540588	0.0168897	-0.991711
ING3	0.26409	7.45925	3.57363	0.000544664	0.0170073	-0.998751
PTPRT	-1.11302	6.16469	-3.57332	0.000545241	0.0170156	-0.999743
CNNM4	-0.130794	2.57775	-3.57241	0.000546908	0.0170578	-1.0026
ERC1	0.616232	6.96005	3.5714	0.000548786	0.0170889	-1.00582
UBE2D1	0.337584	8.28638	3.57137	0.00054885	0.0170889	-1.00593
C6orf136	-0.427594	7.71506	-3.57123	0.00054911	0.0170889	-1.00637
PHACTR1	-0.912206	7.71229	-3.57113	0.000549293	0.0170889	-1.00668
CALM3	0.363263	7.62019	3.57103	0.000549468	0.0170889	-1.00698
SMG9	-0.163709	2.94269	-3.57056	0.000550346	0.0171065	-1.00848
SLC18B1	0.401006	9.21724	3.5703	0.000550835	0.0171119	-1.00931
NES	0.532086	7.15694	3.5696	0.000552142	0.0171375	-1.01153
SH3GLB2	-0.575348	7.57515	-3.56952	0.000552287	0.0171375	-1.01178
AQR	0.304418	5.74675	3.56889	0.00055346	0.0171642	-1.01376
ZCCHC10	0.433203	5.27795	3.56845	0.000554281	0.0171799	-1.01515
SRSF10	0.308673	6.81209	3.56502	0.000560754	0.0173706	-1.02603
UST	0.56031	2.8719	3.56402	0.000562649	0.0174195	-1.02919
C8orf37	0.35604	6.0638	3.56355	0.000563538	0.0174371	-1.03067
PDGFC	0.380518	8.27167	3.56317	0.00056426	0.0174496	-1.03187
C19orf12	-0.551611	4.35656	-3.56294	0.000564696	0.0174532	-1.03259
DEK	0.36544	9.34243	3.5617	0.000567074	0.017497	-1.03653
ACOT8	-0.130132	2.38111	-3.56078	0.000568841	0.0175416	-1.03945
YTHDC2	-0.413317	3.17028	-3.55986	0.00057061	0.0175862	-1.04236
TMEM267	0.475228	3.35418	3.55963	0.000571049	0.0175898	-1.04308
NR1D2	0.418776	8.59886	3.55905	0.000572171	0.0176144	-1.04491
LMF1	-0.507009	5.91978	-3.55865	0.000572931	0.0176207	-1.04616
USP2	-0.496708	2.52796	-3.55861	0.000573021	0.0176207	-1.04631
BLNK	1.06704	5.2225	3.55842	0.000573376	0.0176217	-1.04689
WSB2	-0.286479	11.3128	-3.55825	0.000573717	0.0176223	-1.04744
ARHGDIG	-0.829949	8.00939	-3.55717	0.000575815	0.0176768	-1.05086
TMEM241	-0.296908	7.58847	-3.55647	0.000577158	0.0176917	-1.05304
RPL7	0.119783	13.4075	3.55646	0.000577194	0.0176917	-1.0531
HMGN1	0.363367	8.95428	3.55635	0.000577403	0.0176917	-1.05344
TNRC6B	0.671811	5.36902	3.55564	0.000578788	0.0177182	-1.05569
EMP2	0.639316	6.36999	3.55519	0.000579658	0.0177258	-1.05709
FIGN	0.445989	7.20071	3.55514	0.000579767	0.0177258	-1.05727
FAM214B	-0.276933	6.65729	-3.55501	0.000580009	0.0177258	-1.05766
LARP4	0.56646	5.24741	3.55479	0.000580454	0.0177267	-1.05838
SPOP	0.22748	8.687	3.55466	0.000580702	0.0177267	-1.05878
HCLS1	1.10751	6.68053	3.55406	0.000581882	0.0177369	-1.06068
CNTNAP1	-0.629017	7.57827	-3.55298	0.000583993	0.0177775	-1.06407
ZIC1	0.759622	3.18232	3.55274	0.000584466	0.0177775	-1.06483
GET4	-0.209717	6.53653	-3.55266	0.00058463	0.0177775	-1.06509
TNRC6B	0.256588	8.02511	3.55239	0.00058516	0.0177837	-1.06594
CD44	1.23638	6.32508	3.55215	0.00058564	0.0177884	-1.06671
STX1A	-1.18202	6.916	-3.55114	0.000587626	0.0178319	-1.06988
SF3A1	0.230013	8.0501	3.55109	0.000587725	0.0178319	-1.07004
RO60	0.365614	10.8789	3.55082	0.000588259	0.0178382	-1.07089
IKBKG	-0.172566	4.1767	-3.55041	0.000589074	0.017853	-1.07218
PPP1CB	0.338284	8.84168	3.54962	0.000590649	0.0178908	-1.07468
HDAC5	-0.314648	6.01777	-3.54918	0.000591518	0.0179072	-1.07606
CA11	-0.594572	10.6502	-3.54896	0.000591958	0.0179106	-1.07676
KDSR	0.411411	6.04727	3.54831	0.000593253	0.0179398	-1.0788
BMPR1A	0.516259	6.14297	3.54792	0.000594028	0.0179443	-1.08003
SMC2	0.511756	4.46696	3.54791	0.00059406	0.0179443	-1.08008
EPN1	-0.258811	6.30856	-3.54718	0.000595521	0.0179785	-1.08238
RPAP3	0.33921	4.77388	3.5469	0.000596073	0.0179853	-1.08324
RHBDD1	0.341255	6.52534	3.54626	0.000597375	0.0180146	-1.08529
SNTB1	0.473475	6.40697	3.5453	0.000599294	0.0180596	-1.08829
CSRP2	0.63383	8.51589	3.54519	0.000599527	0.0180596	-1.08866
KRIT1	0.26077	8.07257	3.54425	0.000601431	0.0181027	-1.09162
TMCC2	-0.314094	4.99158	-3.54413	0.000601657	0.0181027	-1.09198
PRKD1	0.506508	6.65389	3.54399	0.000601954	0.0181027	-1.09244
CGNL1	0.663163	8.27124	3.54358	0.000602772	0.0181173	-1.09371
TRPM3	0.610964	4.07525	3.54262	0.000604736	0.0181664	-1.09676
ZBTB21	0.426182	8.36197	3.54229	0.000605396	0.0181762	-1.09778
RPS7	0.111807	12.8693	3.54196	0.00060608	0.0181867	-1.09883
TSHZ2	0.44319	2.8828	3.54155	0.000606907	0.0182016	-1.10011
NMD3	0.247163	8.45347	3.54105	0.000607933	0.0182223	-1.10169
TRIP6	0.489204	7.68843	3.53995	0.000610188	0.0182799	-1.10516
PTPRS	-0.26374	8.09705	-3.53949	0.000611124	0.0182979	-1.10659
NXPH3	-0.258653	2.69811	-3.53926	0.000611598	0.018302	-1.10732
TPMT	-0.507693	6.31524	-3.53771	0.000614788	0.0183874	-1.11219
KBTBD7	0.498564	7.20003	3.53454	0.000621375	0.0185743	-1.12216
PLCG2	0.428737	4.26486	3.53394	0.000622629	0.0185896	-1.12405
SERBP1	0.238615	10.9935	3.53381	0.000622896	0.0185896	-1.12445
RRM1	0.48019	5.36935	3.53381	0.000622911	0.0185896	-1.12448
PRRC2A	-0.291787	7.2867	-3.53291	0.000624791	0.01863	-1.1273
RNF44	-0.349021	6.70149	-3.53283	0.000624947	0.01863	-1.12753
VIM	0.667219	12.0582	3.53202	0.000626655	0.0186632	-1.13008
RBM7	0.328635	3.40258	3.53198	0.000626744	0.0186632	-1.13022
MLLT6	-0.450178	8.91754	-3.5317	0.00062733	0.0186633	-1.13109
NAA50	0.464595	7.12121	3.53165	0.00062743	0.0186633	-1.13124
GGT7	-0.37763	6.04771	-3.53121	0.000628363	0.0186809	-1.13263
ITGB5	0.495669	7.90501	3.53086	0.000629106	0.0186928	-1.13374
MRC1	0.943335	5.49176	3.53042	0.000630026	0.01871	-1.13511
MYL10	-0.32862	6.44236	-3.52978	0.000631395	0.0187404	-1.13714
ERBIN	0.567688	10.3076	3.52949	0.000632	0.0187482	-1.13803
PDLIM5	0.606671	7.52428	3.52756	0.000636106	0.0188597	-1.14409
SETD5	-0.246375	3.42221	-3.52673	0.000637891	0.0189024	-1.14672
SULF2	-0.316084	8.24991	-3.52629	0.000638817	0.0189184	-1.14807
AP3D1	-0.425069	6.86766	-3.52614	0.000639139	0.0189184	-1.14855
TSPOAP1	-0.57268	6.57866	-3.52599	0.000639471	0.0189184	-1.14903
HIF3A	0.669125	2.86004	3.5253	0.000640953	0.018952	-1.1512
CAVIN1	0.705501	7.36034	3.52409	0.000643559	0.0190085	-1.15499
PTGS1	0.874166	3.79731	3.5233	0.000645253	0.0190482	-1.15745
ENTPD1	0.34008	3.01953	3.52304	0.000645813	0.0190544	-1.15827
MFSD12	-0.284293	4.31178	-3.52252	0.00064696	0.019078	-1.15993
AGAP2	-0.756511	5.60639	-3.52224	0.000647564	0.0190855	-1.1608
TULP4	0.75864	3.70291	3.52173	0.000648658	0.0191074	-1.16238
SLMAP	0.438567	4.80914	3.52148	0.000649197	0.019113	-1.16316
TYROBP	0.813572	7.5105	3.52111	0.000650017	0.0191179	-1.16434
CD24	0.934694	6.32672	3.52109	0.000650063	0.0191179	-1.1644
ASCL1	0.695517	5.33062	3.5206	0.00065113	0.0191287	-1.16594
ATP11C	0.570817	6.21574	3.52004	0.000652354	0.0191543	-1.16769
HSDL2	0.403759	9.27356	3.51933	0.000653895	0.0191892	-1.1699
TRAM1	0.365877	9.75696	3.51884	0.000654969	0.0192104	-1.17144
COX6A1	-0.205684	13.3446	-3.51854	0.000655631	0.0192195	-1.17238
IZUMO4	-0.59552	4.68417	-3.51836	0.000656028	0.0192209	-1.17295
BRD7	0.310537	8.28003	3.51811	0.000656573	0.0192265	-1.17372
COMMD6	0.29453	9.7577	3.51771	0.000657463	0.0192422	-1.17499
LRSAM1	-0.238232	5.01045	-3.51572	0.000661841	0.0193393	-1.1812
AKT1	-0.182674	7.67539	-3.51526	0.000662879	0.0193593	-1.18267
ST8SIA4	0.494022	6.68413	3.51466	0.000664206	0.0193876	-1.18454
SRRM3	-0.311345	4.31469	-3.51449	0.000664577	0.0193881	-1.18506
ADD3	0.411176	11.4926	3.51421	0.000665196	0.0193958	-1.18593
PM20D2	0.34048	7.22526	3.51322	0.000667402	0.0194497	-1.18903
USP34	0.292019	2.92074	3.51226	0.000669557	0.0194917	-1.19204
IL6ST	0.280362	11.6109	3.51192	0.000670312	0.0195033	-1.1931
GEM	0.89374	7.51447	3.51117	0.000672	0.019542	-1.19545
KPNB1	0.211857	9.63835	3.50929	0.00067623	0.0196545	-1.20132
CYTL1	0.542589	3.04385	3.50906	0.000676763	0.0196545	-1.20206
PRSS3P2	-0.323322	4.84067	-3.50898	0.000676946	0.0196545	-1.20231
RBMS1	0.688569	4.50863	3.50774	0.000679754	0.0197179	-1.20618
TTBK1	-0.382538	6.22012	-3.5077	0.000679854	0.0197179	-1.20632
AXL	0.366876	7.87785	3.50729	0.000680778	0.0197343	-1.20759
RAB5B	-0.146038	8.91926	-3.50631	0.00068301	0.01978	-1.21065
LIN7C	0.161298	10.1281	3.50628	0.000683079	0.01978	-1.21074
NPM1	0.215744	11.8914	3.50473	0.000686618	0.0198719	-1.21558
RPN2	0.259482	9.30715	3.50415	0.000687953	0.0198738	-1.21739
MTMR12	-0.082204	2.36065	-3.50409	0.000688098	0.0198738	-1.21759
NTRK2	0.629787	8.84597	3.50401	0.000688274	0.0198738	-1.21783
STON2	0.31846	2.4727	3.50393	0.000688453	0.0198738	-1.21807
CP	1.41506	7.44641	3.5038	0.000688753	0.0198738	-1.21848
PEX3	0.278229	7.11722	3.50375	0.000688868	0.0198738	-1.21863
MARCKS	0.270688	11.0033	3.50315	0.000690246	0.0198955	-1.2205
OSBPL11	0.524639	8.34876	3.50299	0.000690634	0.0198955	-1.22103
KLF13	-0.490102	5.71742	-3.50285	0.000690938	0.0198955	-1.22144
OGFR	-0.33701	6.1742	-3.50268	0.000691334	0.0198955	-1.22198
DCAF1	0.177062	5.52061	3.50253	0.000691698	0.0198955	-1.22247
IL13RA2	0.937861	3.58027	3.50248	0.000691805	0.0198955	-1.22261
FAM135A	-0.201014	2.54456	-3.50176	0.000693467	0.0199223	-1.22486
JOSD1	-0.298177	8.00626	-3.50128	0.000694574	0.0199436	-1.22635
HDGFL3	-0.308665	8.50372	-3.50104	0.000695146	0.0199496	-1.22712
EIF1AX	0.282221	10.9177	3.50033	0.000696793	0.0199863	-1.22933
SDHAF3	0.341649	5.10851	3.4995	0.000698706	0.0200307	-1.23189
RFX7	0.212373	7.68544	3.49901	0.000699862	0.0200523	-1.23344
BCL2	0.486282	8.22132	3.49871	0.00070055	0.0200523	-1.23436
CCDC163	0.813119	4.93587	3.49871	0.000700563	0.0200523	-1.23437
SLC47A2	1.06934	3.4163	3.49822	0.000701697	0.0200743	-1.23589
DDAH2	0.531996	5.89642	3.49803	0.000702159	0.020077	-1.2365
EMC1	-0.283701	7.11135	-3.49683	0.000704979	0.0201471	-1.24025
AKR1C2	0.838714	7.12772	3.49634	0.000706119	0.0201652	-1.24176
CEBPZOS	-0.708201	6.32984	-3.49624	0.000706352	0.0201652	-1.24207
SCIN	1.26573	6.85283	3.4957	0.000707625	0.020185	-1.24375
PPP1CB	0.225301	10.3947	3.49555	0.000707976	0.020185	-1.24421
RFFL	-0.0957975	2.69793	-3.49548	0.000708153	0.020185	-1.24445
PTGER4	0.838146	5.01183	3.4953	0.000708569	0.0201863	-1.245
PURA	0.305742	7.38574	3.49487	0.000709579	0.0202045	-1.24633
PMP2	0.547908	10.7935	3.49463	0.000710164	0.0202106	-1.2471
ST6GALNAC2	0.459942	2.88607	3.49347	0.00071292	0.0202679	-1.25072
LRBA	0.301366	6.46059	3.49256	0.000715085	0.0203123	-1.25355
MMP19	-0.156524	2.42689	-3.4923	0.000715687	0.0203123	-1.25434
LRRC39	-0.140073	2.48144	-3.4921	0.000716167	0.0203123	-1.25497
P2RY12	1.18568	6.20452	3.49202	0.00071637	0.0203123	-1.25523
KCNJ9	-0.744489	4.0826	-3.49201	0.000716393	0.0203123	-1.25526
ZHX3	0.402391	7.60124	3.49187	0.000716713	0.0203123	-1.25568
PPP4R3B	0.428359	7.00066	3.49144	0.000717755	0.0203313	-1.25704
CHTOP	0.359236	7.36091	3.48738	0.000727515	0.0205971	-1.26966
FAM168B	-0.222079	9.81378	-3.48692	0.00072863	0.0206179	-1.27109
TCTN1	0.410527	5.13781	3.48677	0.000729005	0.0206179	-1.27157
ENAH	0.467828	9.12291	3.4862	0.000730374	0.0206459	-1.27333
MDM4	-0.559131	4.19927	-3.4855	0.000732081	0.0206835	-1.27551
ZFPL1	-0.143023	4.41513	-3.48526	0.000732665	0.0206841	-1.27625
TPR	0.3384	9.05049	3.48518	0.00073286	0.0206841	-1.2765
TGFBR3	0.640645	7.82745	3.48457	0.000734347	0.0207153	-1.2784
AP1M1	-0.335545	8.03039	-3.48424	0.000735157	0.0207275	-1.27943
IGF2R	0.42818	5.401	3.48372	0.000736442	0.020753	-1.28106
PLRG1	0.405788	8.02759	3.48337	0.000737295	0.0207663	-1.28214
THUMPD1	0.277915	8.85654	3.48309	0.00073797	0.0207746	-1.283
S1PR2	-0.324003	3.32425	-3.48271	0.000738923	0.0207907	-1.2842
C2orf50	-0.170611	2.33469	-3.48226	0.000740015	0.0208003	-1.28558
CAMKK2	-0.844804	8.18613	-3.48225	0.000740037	0.0208003	-1.28561
ZNF564	0.260756	4.581	3.4821	0.000740406	0.0208003	-1.28607
ZNF652	0.75029	6.66001	3.48184	0.000741048	0.020804	-1.28688
ZNF639	0.296984	5.58621	3.48174	0.0007413	0.020804	-1.2872
PRR3	-0.349391	5.34472	-3.48153	0.000741827	0.0208081	-1.28787
CALD1	0.757753	7.49424	3.48087	0.000743437	0.0208402	-1.28989
RAVER2	0.502593	5.59244	3.48075	0.000743735	0.0208402	-1.29027
CCDC85B	-0.40645	8.45386	-3.48048	0.000744402	0.0208482	-1.2911
CEP57	0.369263	6.27647	3.47972	0.000746304	0.0208865	-1.29349
NRIP1	0.336124	9.05386	3.47962	0.000746533	0.0208865	-1.29378
COTL1	0.498274	8.85319	3.47922	0.000747528	0.0209028	-1.29502
TRPM3	0.67789	7.29431	3.47908	0.00074788	0.0209028	-1.29546
PSMC2	0.389001	8.39204	3.47873	0.000748746	0.0209061	-1.29654
ASPDH	-0.265999	4.76316	-3.47873	0.000748767	0.0209061	-1.29657
SLC16A4	0.581625	5.93181	3.47846	0.000749435	0.0209076	-1.2974
LEPROT	0.461295	9.49139	3.4784	0.000749585	0.0209076	-1.29759
H2BC12	0.563417	7.63738	3.47768	0.000751379	0.0209469	-1.29982
FNDC4	-0.357983	7.16987	-3.47707	0.000752894	0.0209785	-1.3017
NMNAT3	-0.281823	4.76031	-3.47676	0.00075367	0.0209894	-1.30266
PLEKHA3	0.453229	5.71887	3.47608	0.000755378	0.0210262	-1.30478
CAMSAP3	-0.454985	4.08791	-3.4755	0.000756827	0.021046	-1.30657
CABIN1	-0.272616	7.73869	-3.47549	0.00075686	0.021046	-1.30661
HADH	0.248728	5.80508	3.47512	0.000757797	0.0210614	-1.30777
SDC2	0.441028	9.72347	3.47493	0.000758279	0.021064	-1.30836
PIGP	0.338357	8.73281	3.47433	0.000759774	0.0210822	-1.3102
RBM43	0.54045	4.48648	3.47421	0.000760091	0.0210822	-1.31059
PSD	-0.455413	4.93954	-3.47374	0.000761269	0.0211041	-1.31204
BMPR1B	0.445799	8.90171	3.47303	0.000763076	0.0211346	-1.31425
SOX15	-0.360509	5.18994	-3.473	0.000763142	0.0211346	-1.31433
GIMAP4	0.562944	6.71135	3.47116	0.000767824	0.0212535	-1.32004
SEC62	0.20597	10.6124	3.4696	0.000771797	0.0213311	-1.32487
RND1	-0.643225	7.08568	-3.46938	0.000772362	0.0213359	-1.32555
HLA-DPA1	1.082	10.8103	3.4688	0.000773865	0.0213558	-1.32737
GRSF1	0.420336	8.37414	3.46854	0.000774531	0.0213634	-1.32817
DLEU1	0.425764	4.95018	3.46731	0.000777696	0.0214355	-1.33198
CHD5	-0.88648	6.21008	-3.46722	0.00077793	0.0214355	-1.33226
ZNF438	0.182502	4.49683	3.46622	0.000780503	0.021494	-1.33534
ZNF652	0.652889	6.32073	3.46577	0.000781668	0.0215059	-1.33673
MTDH	0.318299	8.89481	3.46481	0.000784157	0.0215527	-1.3397
SCN1B	-0.492809	7.40037	-3.46395	0.000786411	0.0216037	-1.34238
DCN	0.773906	9.25567	3.46363	0.000787232	0.0216138	-1.34336
CTBS	0.543975	6.2756	3.4635	0.000787568	0.0216138	-1.34376
STX17	0.371237	5.03923	3.46328	0.000788159	0.0216142	-1.34446
NEK4	0.302881	8.15645	3.46319	0.000788376	0.0216142	-1.34471
ZNF574	-0.261735	6.04924	-3.46205	0.000791358	0.0216742	-1.34824
RPS6KA2	-0.199031	9.51498	-3.46096	0.000794229	0.0217366	-1.35162
IFT74	0.173924	3.58199	3.46068	0.000794961	0.0217402	-1.35248
WDR11	0.325097	8.05323	3.46038	0.000795748	0.0217508	-1.3534
FOXN3	0.318609	7.67627	3.45997	0.000796849	0.02177	-1.3547
ZNF823	0.299029	4.01683	3.45967	0.000797635	0.0217806	-1.35562
TBK1	-0.269304	7.84528	-3.45918	0.000798939	0.0218053	-1.35714
MCM3AP	-0.0431522	4.96601	-3.45883	0.000799857	0.0218195	-1.35821
AURKAIP1	0.189831	5.20788	3.45859	0.000800477	0.0218255	-1.35894
PRELID3B	0.376567	7.75219	3.45744	0.000803539	0.0218847	-1.3625
PITPNC1	0.37659	8.93374	3.45726	0.000804032	0.0218847	-1.36307
EGLN1	0.193992	10.4281	3.45703	0.000804638	0.0218847	-1.36378
ARHGAP5	0.345817	9.82478	3.45702	0.000804653	0.0218847	-1.36379
SH2B2	-0.527256	5.2111	-3.45533	0.000809175	0.0219967	-1.36903
GALNT14	-0.57888	4.88977	-3.45502	0.00081001	0.0220085	-1.36999
EBAG9	0.186949	9.71386	3.45459	0.000811148	0.0220285	-1.3713
PYCARD	0.487417	5.39622	3.45439	0.0008117	0.0220325	-1.37193
MAST1	-0.57021	5.00611	-3.45403	0.000812651	0.0220473	-1.37303
NEURL1B	-0.614563	7.28735	-3.45347	0.000814172	0.0220696	-1.37477
SERPINA5	0.789919	3.70388	3.45343	0.000814278	0.0220696	-1.3749
C2	-0.252361	4.45895	-3.453	0.000815436	0.02209	-1.37622
APLP2	0.303394	7.31165	3.45153	0.000819417	0.0221868	-1.38077
PKNOX2	-0.529913	6.15321	-3.45079	0.000821421	0.0222301	-1.38305
EIF3E	0.312557	3.08942	3.44976	0.000824212	0.0222945	-1.38621
OTUD1	0.384025	7.11982	3.44955	0.000824783	0.022299	-1.38686
FMNL1	-0.389156	5.3127	-3.44904	0.000826172	0.022318	-1.38843
FZD6	0.542786	4.23052	3.44899	0.000826306	0.022318	-1.38858
RO60	0.346473	9.55885	3.44876	0.000826932	0.0223239	-1.38929
HS2ST1	0.377121	6.18997	3.4485	0.000827651	0.022325	-1.3901
HS6ST3	-0.835093	7.98815	-3.44845	0.00082779	0.022325	-1.39026
SSTR2	-0.537868	4.67428	-3.44791	0.000829275	0.022354	-1.39193
PLCXD3	0.628255	6.9389	3.44748	0.000830434	0.0223742	-1.39323
NDST1	-0.128155	2.44944	-3.44685	0.000832173	0.02241	-1.39519
DIO2	-0.768218	7.02766	-3.44582	0.000835025	0.0224757	-1.39838
EDNRB	0.627324	9.65697	3.44535	0.000836319	0.0224893	-1.39982
SATB2	-1.21389	7.65101	-3.44533	0.000836354	0.0224893	-1.39986
C2orf49	0.580638	4.26883	3.44502	0.000837226	0.0225017	-1.40083
GIMAP1	0.384368	4.79934	3.44436	0.000839057	0.0225398	-1.40287
QKI	0.490163	9.54518	3.44328	0.000842046	0.0225938	-1.40619
PHF3	0.330074	8.35914	3.44319	0.000842309	0.0225938	-1.40648
PCMTD1	0.377857	9.74793	3.44223	0.000844956	0.022634	-1.40941
EGF	0.450073	2.63242	3.4422	0.000845054	0.022634	-1.40952
ERBB2	0.494013	5.84496	3.44205	0.000845464	0.022634	-1.40997
WWOX	0.334675	6.5722	3.44073	0.000849172	0.0227108	-1.41406
TOLLIP	-0.543456	7.71112	-3.44065	0.00084938	0.0227108	-1.41428
DAB2	0.702683	5.49554	3.44058	0.00084958	0.0227108	-1.4145
KIFC2	-0.474634	8.36393	-3.43923	0.000853385	0.0228013	-1.41867
CKLF	0.391878	6.93535	3.43817	0.000856366	0.0228625	-1.42193
RGS10	0.803327	7.6477	3.43783	0.00085733	0.0228625	-1.42298
CSNK1A1	-0.325067	2.89882	-3.43782	0.00085735	0.0228625	-1.423
PDLIM3	0.559385	3.24133	3.43647	0.000861175	0.0229533	-1.42715
B3GALNT2	0.336015	6.53846	3.43559	0.000863681	0.0230089	-1.42986
PRTFDC1	0.412999	9.44064	3.43493	0.000865557	0.0230383	-1.43189
ELK4	0.316388	7.02758	3.43491	0.00086563	0.0230383	-1.43197
RNF167	-0.142091	7.95946	-3.43384	0.000868667	0.0230952	-1.43523
DAB2	0.621973	5.25873	3.43371	0.000869037	0.0230952	-1.43563
NFATC2	0.655459	5.13994	3.43268	0.000872	0.0231517	-1.4388
SREK1IP1	0.473621	5.02114	3.43192	0.000874183	0.0231869	-1.44114
TRDMT1	0.283929	4.70353	3.43132	0.000875907	0.0232213	-1.44297
MAP3K10	-0.554411	5.83984	-3.43057	0.00087808	0.0232494	-1.44529
MAPKAP1	0.401036	6.00438	3.43042	0.000878528	0.0232494	-1.44576
CWF19L1	-0.169839	2.94371	-3.43037	0.00087867	0.0232494	-1.44591
TBC1D19	0.397586	2.53932	3.43019	0.000879168	0.0232513	-1.44644
TPGS2	-0.433652	5.51003	-3.42935	0.000881624	0.0233034	-1.44904
FAIM2	-0.496075	8.56242	-3.42922	0.000881992	0.0233034	-1.44943
IGFBP7	0.625785	10.8111	3.42897	0.000882717	0.0233034	-1.4502
TCTN3	0.479282	6.00093	3.42893	0.000882842	0.0233034	-1.45033
RMDN2	0.23985	3.77024	3.42874	0.000883383	0.0233064	-1.4509
MYO5C	0.807556	4.05431	3.42835	0.000884537	0.0233255	-1.45212
DGKZ	-0.350064	2.49051	-3.42757	0.000886808	0.0233585	-1.45451
FARP1	-0.567144	7.7579	-3.42736	0.000887414	0.0233585	-1.45515
ZBTB34	0.299387	6.01514	3.42733	0.000887497	0.0233585	-1.45524
NCK1	0.395919	6.1907	3.4269	0.000888748	0.0233801	-1.45655
EXT2	0.34677	5.63302	3.42605	0.000891232	0.0234229	-1.45915
MED15	-0.21888	6.76863	-3.4259	0.000891684	0.0234235	-1.45962
DUSP6	-0.515693	6.87736	-3.42311	0.000899912	0.023617	-1.46819
AUTS2	0.401197	8.46374	3.42261	0.00090137	0.0236439	-1.4697
CPQ	0.49969	6.28352	3.4224	0.000902018	0.0236495	-1.47037
FMO2	0.825711	3.66544	3.42163	0.000904304	0.023698	-1.47273
CPNE3	0.322596	9.61482	3.42058	0.00090741	0.0237681	-1.47593
TMF1	0.386042	6.99148	3.42032	0.000908194	0.0237772	-1.47673
MMP16	-0.478791	8.14137	-3.41988	0.000909497	0.0237977	-1.47807
ADCYAP1R1	0.41477	9.49043	3.41977	0.000909848	0.0237977	-1.47843
SYP	-0.800423	6.93739	-3.41961	0.000910328	0.0237988	-1.47892
PITPNC1	0.381005	8.09286	3.41868	0.000913108	0.0238601	-1.48176
THRAP3	-0.599866	6.39012	-3.41851	0.000913617	0.023862	-1.48228
SCIN	1.03435	5.39044	3.41819	0.000914562	0.0238752	-1.48325
PTPRC	0.962804	7.13979	3.41785	0.000915583	0.0238905	-1.48429
ST3GAL4	-0.364508	5.8686	-3.41736	0.000917085	0.0239182	-1.48582
RASA3	-0.321313	3.25635	-3.4161	0.000920858	0.0240052	-1.48964
PAQR3	0.300292	8.37405	3.41577	0.000921869	0.02402	-1.49067
KCNJ16	0.867517	8.2375	3.41557	0.00092248	0.0240245	-1.49128
DCN	0.789321	8.34876	3.41538	0.000923062	0.0240282	-1.49187
HR	-0.326597	5.3825	-3.41478	0.00092488	0.0240641	-1.49371
COL1A1	1.43664	4.41586	3.41453	0.00092562	0.0240718	-1.49445
CYYR1	0.549878	7.07211	3.41373	0.000928069	0.0241241	-1.49691
ARHGEF10L	0.210245	6.02795	3.41304	0.000930164	0.024167	-1.49902
IPP	0.330442	5.59617	3.41266	0.000931318	0.0241855	-1.50017
RABEP1	0.497629	6.17575	3.41203	0.000933256	0.0242128	-1.50211
PAWR	0.339657	2.82866	3.41179	0.000933989	0.0242142	-1.50284
SAMD4B	-0.214966	6.93086	-3.41172	0.000934199	0.0242142	-1.50305
TXLNG	0.269253	7.138	3.41053	0.000937855	0.0242975	-1.50669
MRPS5	-0.153818	4.96822	-3.41016	0.000938998	0.0243041	-1.50783
ENKUR	0.60055	3.97034	3.41016	0.000939002	0.0243041	-1.50783
GNA13	0.658249	4.56958	3.40965	0.000940567	0.0243331	-1.50938
GSTO2	-0.248717	4.38308	-3.4081	0.000945376	0.0244437	-1.51414
CCDC148	0.239951	4.1962	3.40798	0.000945738	0.0244437	-1.51449
NLK	-0.580608	9.72256	-3.40749	0.00094725	0.0244616	-1.51598
AJM1	-0.324567	6.00482	-3.40747	0.000947325	0.0244616	-1.51606
ARL10	-0.287621	3.32407	-3.40678	0.000949455	0.024505	-1.51815
LSM11	-0.74027	3.52992	-3.40652	0.000950259	0.0245142	-1.51894
TMEM50B	0.247182	8.65138	3.40599	0.000951917	0.0245386	-1.52056
KRR1	0.297951	7.43264	3.40593	0.000952104	0.0245386	-1.52075
FOXO1	0.451174	7.57945	3.40541	0.000953738	0.0245691	-1.52234
ERMAP	0.25163	2.90425	3.40502	0.000954945	0.0245886	-1.52352
IQGAP2	0.50423	2.91022	3.40421	0.000957498	0.0246344	-1.52601
SV2B	-1.055	9.45829	-3.40408	0.000957892	0.0246344	-1.52639
STAG2	0.415008	8.26845	3.40402	0.000958077	0.0246344	-1.52657
PARD3	0.251434	3.22345	3.40332	0.000960291	0.0246797	-1.52872
RPS17	0.167315	12.8871	3.4018	0.000965079	0.0247911	-1.53336
FZD1	0.423656	5.38998	3.40077	0.000968335	0.0248631	-1.5365
PHF3	0.27183	8.93883	3.40027	0.000969941	0.0248853	-1.53804
SRP9	0.175891	12.3853	3.40021	0.000970115	0.0248853	-1.53821
OLFML3	0.711574	5.78553	3.39752	0.000978688	0.0250935	-1.54641
NIPA1	-0.387589	9.20351	-3.39649	0.000981995	0.0251608	-1.54955
CERS5	-0.260305	7.23742	-3.3964	0.000982286	0.0251608	-1.54982
ZNF502	0.251335	5.30604	3.39613	0.000983157	0.0251608	-1.55065
CP	1.22506	6.96892	3.39599	0.000983623	0.0251609	-1.55109
ACVR1	0.343171	7.64945	3.39522	0.000986097	0.0252052	-1.55343
FAM169A	0.425126	8.69775	3.39516	0.000986276	0.0252052	-1.5536
CD24	1.05557	9.16701	3.39426	0.000989177	0.0252675	-1.55634
BTBD7	0.456604	6.43909	3.39401	0.000989994	0.0252766	-1.55711
NUCKS1	0.223485	12.8353	3.39377	0.000990777	0.0252847	-1.55784
NAB1	0.257572	8.50021	3.39294	0.000993457	0.0253413	-1.56036
LUZP1	-0.698175	7.55674	-3.39221	0.000995831	0.02539	-1.56258
MFSD12	-0.369563	5.78569	-3.38993	0.0010033	0.0255566	-1.56954
NUAK1	-0.543369	10.7773	-3.38896	0.00100647	0.0256212	-1.57248
TMEM231	0.438613	7.48644	3.38887	0.00100677	0.0256212	-1.57276
CUX2	-1.1523	6.0347	-3.38736	0.00101176	0.025736	-1.57736
ENTPD2	0.529787	4.23038	3.38662	0.00101418	0.0257787	-1.57959
NUDT3	0.325132	8.14198	3.3864	0.00101492	0.0257787	-1.58027
[truncated: 39,913 more rows]

## Sheet: AD GPL96-GPL97 FC
Symbol	logFC	AveExpr	t	P.Value	adj.P.Val	B		Symbol	logFC	AveExpr	t	P.Value	adj.P.Val	B
ADGRA3	0.755765	6.4188	6.8572	4.60587e-11	1.02319e-06	14.6098		NIPAL2	-0.822142	6.79127	-5.90551	1.03176e-08	0.000232941	9.2288
RFPL1S	-0.965777	7.93029	-6.42936	5.62581e-10	6.24887e-06	12.1756		PSD2	0.406989	8.01357	5.46164	1.05371e-07	0.000700808	6.97819
NEBL	0.359838	9.84444	6.32133	1.03983e-09	6.30887e-06	11.5791		TNFSF13B	-0.430046	3.44867	-5.39824	1.4524e-07	0.000700808	6.66815
TRIL	0.858934	7.0283	6.30567	1.13597e-09	6.30887e-06	11.4933		VANGL2	0.262954	4.17969	5.38601	1.54462e-07	0.000700808	6.6087
SMOX	0.450763	7.37687	6.25813	1.48438e-09	6.4919e-06	11.2337		RORB	-0.534786	8.95118	-5.38506	1.55204e-07	0.000700808	6.60407
PHGDH	0.547816	6.98767	6.21185	1.92335e-09	6.4919e-06	10.9823		FBXW7	-0.646368	8.72743	-5.31919	2.15829e-07	0.000812127	6.28574
RPH3A	-0.964543	8.88596	-6.2008	2.04561e-09	6.4919e-06	10.9226		TTC39C	-0.597275	5.70336	-5.22014	3.52349e-07	0.00108978	5.81301
GFAP	0.465677	13.1688	5.99039	6.51858e-09	1.64637e-05	9.79931		PAK1	-0.859325	6.74052	-5.18905	4.10358e-07	0.00108978	5.66613
TESPA1	-0.681164	6.69928	-5.98617	6.66997e-09	1.64637e-05	9.77707		LINC01094	0.657052	4.58658	5.15077	4.9457e-07	0.00108978	5.48631
TRIL	0.657219	6.38426	5.8158	1.66833e-08	3.70618e-05	8.88987		KALRN	-0.659188	7.94222	-5.13183	5.42225e-07	0.00108978	5.39772
CSRP1	0.433802	10.5038	5.76126	2.22829e-08	4.50014e-05	8.61006		KIAA1211L	-0.675207	8.65079	-5.12639	5.56733e-07	0.00108978	5.37229
VCAN	0.634435	8.20176	5.70998	2.9197e-08	5.40509e-05	8.34891		ELAVL4	-0.613013	8.48166	-5.1182	5.79234e-07	0.00108978	5.33414
CACNA1A	-0.42689	8.74902	-5.58255	5.67134e-08	8.9992e-05	7.70781		SLC25A27	-0.58954	7.30725	-5.07228	7.22852e-07	0.0011763	5.12096
CPQ	0.274375	5.39807	5.48776	9.22639e-08	0.000128103	7.23842		TMEM132D	-0.63351	5.4209	-5.0603	7.65674e-07	0.0011763	5.06559
SHFL	-0.225446	6.92018	-5.45112	1.11174e-07	0.000145278	7.0587		GLRB	-0.566831	6.50702	-5.05603	7.81526e-07	0.0011763	5.04587
VCAN	0.526407	8.2773	5.42852	1.2466e-07	0.000153852	6.94837		YPEL4	-0.713648	6.62081	-5.02905	8.89208e-07	0.00125473	4.92172
PCSK1	-0.9473	7.29426	-5.37139	1.66261e-07	0.000194394	6.67099		KCTD1	-0.42332	8.06832	-4.97946	1.12578e-06	0.0014951	4.69493
COL21A1	0.481239	2.98568	5.30422	2.32559e-07	0.000246014	6.34796		TAF4B	-0.237478	3.81886	-4.95336	1.27373e-06	0.00154788	4.57629
NOTCH2	0.519325	7.33265	5.27699	2.6621e-07	0.000268812	6.21794		SLC16A9	0.584192	4.86799	4.93914	1.36203e-06	0.00154788	4.51191
EZR	0.421827	8.10142	5.26013	2.89373e-07	0.000279497	6.13769		MIAT	-0.501112	9.11309	-4.92987	1.4228e-06	0.00154788	4.46998
SLC7A11	0.640164	7.6487	5.25127	3.02308e-07	0.000279824	6.09564		TDRD9	-0.576691	4.54828	-4.9255	1.4523e-06	0.00154788	4.45027
SCG3	-0.714852	6.88144	-5.22789	3.39212e-07	0.000288422	5.98489		ATP2B2	-0.455493	9.24278	-4.91391	1.53353e-06	0.00154788	4.39801
MAPRE1	0.330373	8.11425	5.21731	3.57324e-07	0.000288422	5.93488		SFRP2	0.708536	3.5388	4.90797	1.57689e-06	0.00154788	4.37124
SHFL	-0.391427	6.51797	-5.21214	3.66499e-07	0.000288422	5.91051		DLGAP1	-0.821479	8.88064	-4.88584	1.74889e-06	0.0016131	4.27186
ITPKB	0.545467	9.19265	5.2062	3.77347e-07	0.000288422	5.88247		LRATD1	-0.689546	7.78025	-4.87641	1.82759e-06	0.0016131	4.22962
AKAP9	-0.263132	2.39455	-5.20197	3.85253e-07	0.000288422	5.86254		PLEKHM3	-0.580021	7.01536	-4.86001	1.97264e-06	0.0016131	4.15633
LAMB1	-0.319327	2.7189	-5.19071	4.07086e-07	0.000288422	5.80957		GRIN2A	-0.735222	8.43579	-4.85699	2.00057e-06	0.0016131	4.14284
CAMKK2	-0.579318	9.32323	-5.18945	4.09589e-07	0.000288422	5.80368		PRRT2	-0.269258	8.62806	-4.84703	2.09529e-06	0.00163122	4.09846
LYN	-0.256349	2.34993	-5.18654	4.15463e-07	0.000288422	5.78999		FOXP1	-0.243849	8.95208	-4.82798	2.28865e-06	0.00172236	4.0138
GABARAPL1	-0.47398	9.3234	-5.1622	4.67874e-07	0.000314965	5.67585		TRIM9	-0.710583	6.01905	-4.79465	2.66928e-06	0.00182614	3.86629
CABP1	-0.530338	9.10313	-5.1092	6.05079e-07	0.000395348	5.42888		GUCY1A2	-0.623075	7.3788	-4.78829	2.74851e-06	0.00182614	3.83826
ITPR1	-0.490195	9.42991	-5.03549	8.62366e-07	0.000547356	5.08888		GAREM2	0.371356	4.28757	4.78071	2.84603e-06	0.00182614	3.80484
RGS7	-0.738574	8.52361	-5.02306	9.15109e-07	0.000558284	5.03194		TNFSF13B	-0.35903	2.94253	-4.7533	3.22689e-06	0.00196901	3.68451
GJA1	0.513922	11.8261	5.0142	9.54589e-07	0.000558284	4.99144		MICU3	-0.653786	8.00007	-4.72729	3.63355e-06	0.0021588	3.57083
VAT1	0.290054	6.69459	5.01195	9.64847e-07	0.000558284	4.98119		CAMK4	-0.516091	6.61735	-4.71861	3.77995e-06	0.0021882	3.53301
PKNOX2	-0.579344	6.6323	-5.00547	9.95114e-07	0.000558284	4.95158		CDYL2	-0.377937	7.87039	-4.70736	3.97799e-06	0.00223657	3.48412
TMEM47	0.414758	9.3258	5.00334	1.00524e-06	0.000558284	4.94187		CMPK2	-0.498529	6.12785	-4.70233	4.0698e-06	0.00223657	3.46228
HERC1	-0.462518	8.2575	-4.96587	1.20076e-06	0.000624037	4.77151		DMAC2L	-0.519254	5.50441	-4.69226	4.25976e-06	0.00223657	3.41861
GOLGA8A	-0.531728	8.79849	-4.96536	1.20364e-06	0.000624037	4.76922		GBP2	-0.498948	2.46921	-4.66223	4.87835e-06	0.00244752	3.28888
SUGP2	-0.29203	7.79615	-4.95707	1.25171e-06	0.000624037	4.7317		CALHM6	-0.34632	2.4745	-4.65025	5.14857e-06	0.00252694	3.23731
PRELP	0.561194	5.559	4.95416	1.26902e-06	0.000624037	4.71853		DOK6	-0.697695	6.98502	-4.63954	5.40243e-06	0.00254995	3.19128
KIAA1107	-0.714295	8.93147	-4.95368	1.27195e-06	0.000624037	4.71632		KCNMA1	-0.577293	8.86744	-4.63537	5.50426e-06	0.00254995	3.17343
ATP1A2	0.325331	11.5402	4.94837	1.3042e-06	0.000624037	4.69233		FAM155A	-0.560774	6.02109	-4.63416	5.53429e-06	0.00254995	3.16822
ADGRL1	-0.288417	7.14189	-4.9409	1.35091e-06	0.000624037	4.65863		KCNB1	-0.549779	7.99985	-4.62866	5.67237e-06	0.0025613	3.14466
PRPS2	-0.695617	5.27251	-4.9378	1.3708e-06	0.000624037	4.64462		LNX1	-0.599609	7.95124	-4.60104	6.41733e-06	0.00267986	3.02671
CADPS2	-0.553145	7.64287	-4.93279	1.40349e-06	0.000624037	4.62205		STEAP2	-0.538381	7.3423	-4.59824	6.49814e-06	0.00267986	3.01476
PEX14	-0.365649	6.6865	-4.93263	1.40454e-06	0.000624037	4.62133		PLEKHA1	-0.357092	8.92254	-4.59492	6.59485e-06	0.00267986	3.00064
IPCEF1	-0.749939	8.59867	-4.90892	1.56998e-06	0.000670715	4.51469		ASAP1	-0.355899	8.33228	-4.59288	6.65497e-06	0.00267986	2.99197
NOTCH2	0.476482	7.45401	4.9048	1.60062e-06	0.000670903	4.49618		SHANK2	-0.643577	5.56972	-4.59001	6.7405e-06	0.00267986	2.97977
PTK2B	-0.635701	8.26195	-4.86773	1.90324e-06	0.000774782	4.33043		NGEF	-0.556156	9.53362	-4.59001	6.74064e-06	0.00267986	2.97975
CERS6	-0.466326	8.51604	-4.86316	1.94409e-06	0.000774782	4.3101		KCNQ3	-0.482005	7.83622	-4.5859	6.86493e-06	0.00267986	2.96229
WASF1	-0.53448	10.0926	-4.86217	1.95308e-06	0.000774782	4.30569		SGTB	-0.611931	8.62936	-4.58284	6.95913e-06	0.00267986	2.94927
PHB	0.348416	5.36184	4.85829	1.98869e-06	0.000775064	4.2884		SUZ12P1	-0.436252	4.04503	-4.57246	7.28724e-06	0.00272273	2.90526
BMP7	0.452039	5.83367	4.85126	2.05473e-06	0.000786996	4.25714		NFATC2IP	-0.365954	4.22863	-4.56971	7.37676e-06	0.00272273	2.8936
AQP1	0.799646	6.31179	4.84241	2.14087e-06	0.000791021	4.21785		RASAL2	-0.373276	6.33693	-4.56666	7.47705e-06	0.00272273	2.8807
DLGAP2	-0.49177	6.65391	-4.83941	2.17087e-06	0.000791021	4.20454		GLIPR1	-0.434844	4.28106	-4.55906	7.73322e-06	0.00277132	2.84853
RASL11B	-0.472581	3.85439	-4.83929	2.17206e-06	0.000791021	4.20402		KCNT2	-0.346713	6.30562	-4.53251	8.69495e-06	0.00301516	2.73662
ETS2	-0.321489	8.15869	-4.83066	2.26072e-06	0.00081003	4.16575		SSPN	0.454504	5.82033	4.52208	9.10364e-06	0.00302792	2.69278
FAM13A	-0.445745	8.49006	-4.82392	2.33225e-06	0.000822397	4.13595		PRELP	0.361602	6.26902	4.52167	9.11983e-06	0.00302792	2.69108
GAS7	-0.356079	10.5522	-4.81764	2.40097e-06	0.0008334	4.10818		CSRNP3	-0.56277	9.60814	-4.51572	9.3617e-06	0.00306317	2.6661
KALRN	-0.663614	8.03168	-4.80547	2.53969e-06	0.00085432	4.05447		CPLX1	-0.61076	10.1169	-4.50022	1.00206e-05	0.00323192	2.60121
TCAF1	-0.592532	7.27963	-4.79985	2.60637e-06	0.00085432	4.02969		BCAT1	-0.444854	7.15596	-4.47125	1.13729e-05	0.00346502	2.48047
EZR	0.460804	5.89641	4.79888	2.61807e-06	0.00085432	4.02541		LSM11	-0.527315	7.20961	-4.46898	1.14859e-05	0.00346502	2.47105
WARS1	-0.575926	7.95062	-4.79334	2.68564e-06	0.00085432	4.00105		CSMD1	-0.336244	8.07965	-4.46849	1.15107e-05	0.00346502	2.46899
DIRAS2	-0.769133	10.1774	-4.79283	2.69198e-06	0.00085432	3.9988		SHISA5	-0.274293	8.09671	-4.46102	1.18909e-05	0.00347945	2.43801
RELN	0.439912	7.05516	4.77744	2.88925e-06	0.000895799	3.9312		RIMS2	-0.416935	8.29692	-4.45907	1.19926e-05	0.00347945	2.42989
PHF24	-0.444995	7.12109	-4.77633	2.90408e-06	0.000895799	3.92631		HTR2A	-0.676563	6.41331	-4.45852	1.2021e-05	0.00347945	2.42764
GBP1	-0.77748	2.53143	-4.77039	2.98425e-06	0.000895799	3.90028		EFCAB7	-0.5187	4.78395	-4.44532	1.27309e-05	0.0036313	2.37294
CAP2	-0.786029	8.75829	-4.769	3.00339e-06	0.000895799	3.89417		ARHGAP32	-0.329142	5.33771	-4.44286	1.28673e-05	0.0036313	2.36279
SNX10	-0.621732	8.85371	-4.76748	3.0243e-06	0.000895799	3.88754		UNC5A	-0.614944	7.45233	-4.4253	1.38841e-05	0.00381318	2.29032
GRM5	-0.765927	7.39036	-4.76156	3.10742e-06	0.000908308	3.86164		AGAP2	-0.346925	4.33298	-4.42525	1.38868e-05	0.00381318	2.29013
ADGRL1	-0.517437	7.35179	-4.73982	3.43212e-06	0.000990188	3.76669		CD274	-0.22849	2.40254	-4.42185	1.40928e-05	0.00381318	2.2761
FAM107A	0.492062	10.7739	4.73184	3.55926e-06	0.000999305	3.73195		ZNF385B	-0.325242	7.49599	-4.4203	1.41873e-05	0.00381318	2.26974
FXYD7	-0.705613	7.69885	-4.72748	3.63064e-06	0.000999305	3.71298		IFIT3	-0.762546	6.33591	-4.411	1.47687e-05	0.00389827	2.23148
GNG12	0.440135	5.76271	4.72701	3.63836e-06	0.000999305	3.71095		RBFOX3	-0.444154	8.69571	-4.4092	1.48838e-05	0.00389827	2.22409
BAMBI	0.359215	5.34627	4.7267	3.64365e-06	0.000999305	3.70957		PDP1	-0.740231	9.88983	-4.39945	1.55219e-05	0.00394767	2.18411
FAM13A	-0.457797	6.9159	-4.72089	3.74119e-06	0.00101354	3.68434		CACNA2D1	-0.580388	8.78913	-4.39885	1.5562e-05	0.00394767	2.18166
USP32P2	-0.422531	9.46638	-4.70681	3.98834e-06	0.00106748	3.62326		LRPAP1	-0.212817	4.88381	-4.38367	1.66116e-05	0.0041671	2.11951
PPP3CA	-0.421624	11.0075	-4.69875	4.13684e-06	0.00109405	3.58836		CHML	-0.774639	5.55557	-4.37667	1.7118e-05	0.00424695	2.09093
SUSD5	-0.420787	4.26617	-4.69506	4.20658e-06	0.0010994	3.5724		HMBOX1	0.204589	7.07889	4.35086	1.91158e-05	0.00468265	1.98588
MT1F	0.682906	10.0698	4.67006	4.70962e-06	0.00121656	3.4646		FAM49A	-0.410991	8.0573	-4.34372	1.97063e-05	0.00468265	1.95695
AKAP10	-0.30054	6.51585	-4.65913	4.9475e-06	0.00126037	3.41759		SYT13	-0.697571	9.27511	-4.3413	1.99112e-05	0.00468265	1.9471
SLC7A11	0.480903	7.94082	4.6571	4.9927e-06	0.00126037	3.40891		CNTN3	-0.549255	7.68794	-4.33861	2.01402e-05	0.00468769	1.93623
PADI2	0.37161	8.46079	4.65325	5.0801e-06	0.00126523	3.39236		GAB1	0.525043	6.81111	4.33415	2.0526e-05	0.00472872	1.91818
ITGB5	0.346752	5.95609	4.65059	5.14119e-06	0.00126523	3.38096		PARM1	-0.856493	6.24196	-4.33045	2.08519e-05	0.00475529	1.9032
FRZB	0.532212	4.01874	4.6488	5.1828e-06	0.00126523	3.37327		UNC80	-0.674611	5.81386	-4.3274	2.11237e-05	0.0047691	1.89088
RASGRP1	-0.541933	6.39961	-4.64287	5.32251e-06	0.00127291	3.3479		MAML2	0.368437	4.55525	4.31763	2.20183e-05	0.00487585	1.85144
ZNF204P	-0.898955	6.99577	-4.64004	5.39058e-06	0.00127291	3.33578		PDE1C	0.309705	5.53492	4.31752	2.20285e-05	0.00487585	1.85101
NCALD	-0.990556	7.8284	-4.63885	5.41947e-06	0.00127291	3.33068		B4GALT6	-0.451096	8.54549	-4.31315	2.244e-05	0.00489439	1.83341
AQP1	1.17217	7.52734	4.63787	5.44347e-06	0.00127291	3.32647		NRXN1	-0.598249	9.31017	-4.31204	2.25458e-05	0.00489439	1.82894
NAP1L2	-0.675109	9.7061	-4.62715	5.71119e-06	0.0013127	3.28068		GRIA2	-0.567981	9.41776	-4.30548	2.31808e-05	0.00493728	1.80254
RAP1GAP2	-0.36771	8.02666	-4.62635	5.7318e-06	0.0013127	3.27725		C3orf80	-0.644965	6.3687	-4.30195	2.35302e-05	0.00496486	1.78832
WWC3	0.303464	4.19922	4.61933	5.9147e-06	0.00132743	3.2473		IGDCC4	0.496268	5.32347	4.29308	2.44291e-05	0.00510682	1.75268
IFIT3	-0.609012	5.47658	-4.61727	5.9695e-06	0.00132743	3.23851		MIAT	-0.366316	9.32495	-4.28612	2.51566e-05	0.00517253	1.7248
KAT6A	0.243761	8.42079	4.61705	5.97536e-06	0.00132743	3.23757		TESPA1	-0.722389	6.32276	-4.28398	2.53849e-05	0.00517253	1.71622
CLIP1	-0.339778	8.39854	-4.61475	6.03691e-06	0.00132782	3.2278		KCNJ3	-0.456933	7.66254	-4.28355	2.54308e-05	0.00517253	1.7145
PART1	-0.654619	6.71449	-4.6115	6.12524e-06	0.00133404	3.21396		CCDC85A	-0.581977	6.36885	-4.2737	2.65081e-05	0.00533603	1.67509
N4BP2L1	-0.406229	7.78517	-4.60716	6.245e-06	0.00134692	3.1955		PITPNM3	-0.482963	7.25649	-4.26982	2.69437e-05	0.00533603	1.6596
TLN2	-0.373792	8.04481	-4.58684	6.83692e-06	0.00144745	3.1092		CPLX2	-0.382657	9.48972	-4.26651	2.73212e-05	0.00536374	1.64639
CUX2	-0.747969	6.04624	-4.58458	6.90585e-06	0.00144745	3.09964		CLDN2	-0.0624769	2.43929	-4.25935	2.81553e-05	0.00547984	1.61783
SYBU	-0.498791	8.90654	-4.58456	6.90659e-06	0.00144745	3.09954		LIN7A	-0.498222	7.15506	-4.24404	3.00201e-05	0.00579286	1.55693
GPR22	-0.430359	5.1399	-4.5724	7.28967e-06	0.00151346	3.04811		IL18BP	-0.517227	2.9456	-4.2397	3.05711e-05	0.00584456	1.53967
CABP1	-0.555696	9.49464	-4.56485	7.53791e-06	0.00155051	3.01621		PIANP	-0.398012	7.38998	-4.23609	3.10357e-05	0.00584456	1.52535
ZNF365	-0.605412	9.61352	-4.56235	7.62175e-06	0.00155337	3.00567		GABRB2	-0.735807	9.68478	-4.23442	3.1253e-05	0.00584456	1.51873
MYO15B	0.267355	4.42718	4.54505	8.2278e-06	0.00163197	2.93281		TAFA1	-0.740854	6.59966	-4.23388	3.13236e-05	0.00584456	1.51659
MICAL2	-0.5197	9.3899	-4.53687	8.53024e-06	0.00166919	2.89844		SLIT2	-0.405107	5.00867	-4.22516	3.24837e-05	0.00597225	1.48208
SASH1	0.423137	8.25837	4.53399	8.63924e-06	0.00166919	2.88635		ABRACL	-0.619034	4.90892	-4.22443	3.25834e-05	0.00597225	1.47917
NOTCH1	0.24356	5.75734	4.53331	8.66506e-06	0.00166919	2.88351		DDX60L	-0.288583	2.92815	-4.22259	3.28338e-05	0.00597225	1.4719
SUMO1	-0.421231	3.5043	-4.53198	8.71599e-06	0.00166919	2.87793		TIPRL	-0.210102	3.90202	-4.2209	3.3066e-05	0.00597225	1.46521
PRDX6	0.320656	9.24587	4.52908	8.82812e-06	0.00167621	2.86576		SCN2A	-0.791778	8.71598	-4.20877	3.47772e-05	0.00621154	1.41734
CACNG3	-0.652594	8.53308	-4.52535	8.97404e-06	0.00168948	2.85015		LRATD1	-0.419828	4.22755	-4.20623	3.51473e-05	0.00621154	1.4073
ARHGEF3	-0.569393	7.58546	-4.52342	9.05066e-06	0.00168958	2.84206		GRIA3	-0.554465	8.71477	-4.20442	3.54115e-05	0.00621154	1.4002
ARHGEF40	0.390615	4.16952	4.52047	9.16907e-06	0.00169742	2.82969		RBFOX1	-0.679093	9.56099	-4.20388	3.54913e-05	0.00621154	1.39806
URI1	0.163377	7.57631	4.51771	9.28075e-06	0.0017039	2.81817		NLRC5	-0.48549	2.54108	-4.19226	3.72449e-05	0.0064683	1.35232
CLDN10	0.43912	7.85629	4.51064	9.57359e-06	0.00174036	2.7886		CYBRD1	0.376676	7.60704	4.18944	3.76818e-05	0.00649421	1.34126
OPN3	-0.778228	7.38721	-4.50729	9.71537e-06	0.00174036	2.77461		OIP5-AS1	-0.3695	10.9303	-4.18176	3.88987e-05	0.00655104	1.31113
PIK3R4	-0.388416	6.67295	-4.50497	9.81476e-06	0.00174036	2.76493		KIF1B	0.335709	6.25164	4.18047	3.91064e-05	0.00655104	1.30608
ISG20	-0.138189	2.29485	-4.50052	1.00078e-05	0.00174036	2.74639		SHD	-0.349984	3.20344	-4.17499	4.00028e-05	0.00655104	1.28459
TSPAN7	-0.351981	10.7593	-4.50038	1.0014e-05	0.00174036	2.7458		NCEH1	-0.755343	7.28906	-4.17447	4.00881e-05	0.00655104	1.28257
KIAA0513	-0.507292	9.44212	-4.50007	1.00277e-05	0.00174036	2.7445		MAL2	-0.858402	7.28187	-4.17383	4.01943e-05	0.00655104	1.28007
ERC2	-0.766536	7.45002	-4.4958	1.0217e-05	0.00175946	2.72671		MYSM1	-0.482179	5.44306	-4.17113	4.0646e-05	0.00655104	1.26947
LDB2	-0.74838	8.68692	-4.49337	1.03262e-05	0.00176459	2.7166		ARHGAP26	-0.808631	6.80563	-4.17075	4.07096e-05	0.00655104	1.26799
EFHD2	-0.358636	8.51198	-4.49152	1.04103e-05	0.00176539	2.70888		NLK	-0.543893	8.89508	-4.17061	4.07329e-05	0.00655104	1.26745
PLXNB1	0.700973	6.79684	4.48871	1.05388e-05	0.00177363	2.69721		PLD1	0.284289	4.83879	4.16954	4.09132e-05	0.00655104	1.26326
ARPP21	-0.827905	7.25703	-4.4772	1.10823e-05	0.00182041	2.64938		KIF3A	-0.464727	8.45145	-4.16679	4.13799e-05	0.00657911	1.25251
SCN1A	-0.659967	7.81758	-4.47594	1.11434e-05	0.00182041	2.64415		LRRC7	-0.376442	6.46425	-4.16281	4.20647e-05	0.0066089	1.23695
SNAP25	-0.566787	12.7752	-4.47592	1.11445e-05	0.00182041	2.64406		SORCS1	-0.422206	5.9182	-4.1623	4.21527e-05	0.0066089	1.23497
CTSS	-0.115109	2.29137	-4.46956	1.14576e-05	0.00183845	2.61771		SYTL2	-0.369367	8.26255	-4.15428	4.35677e-05	0.00678364	1.20369
LGMN	-0.244911	4.93117	-4.46865	1.15032e-05	0.00183845	2.61393		ARHGAP39	-0.270047	5.04275	-4.14504	4.52537e-05	0.0069979	1.16771
HMCES	-0.336872	6.73357	-4.46544	1.16655e-05	0.00185106	2.60061		ABI3BP	0.324785	2.66	4.13389	4.73719e-05	0.00727561	1.12438
PBXIP1	0.524268	7.20038	4.46244	1.18186e-05	0.00185198	2.58821		SCN8A	-0.332788	5.63845	-4.12043	5.0056e-05	0.00760765	1.07219
ATRNL1	-0.78462	7.84399	-4.46206	1.1838e-05	0.00185198	2.58665		DDIT4L	0.265083	4.89207	4.1182	5.05144e-05	0.00760765	1.06356
NRN1	-0.725611	9.23195	-4.45721	1.20906e-05	0.00187827	2.56658		CADM2	-0.45949	8.95498	-4.1162	5.09282e-05	0.00760765	1.05584
ATP2B1	-0.583566	8.82954	-4.45535	1.21887e-05	0.00188035	2.5589		CRB1	0.483477	5.12709	4.11309	5.15793e-05	0.00760765	1.04381
GLRB	-0.839519	7.35727	-4.44851	1.25563e-05	0.00192371	2.53065		LAMTOR3	-0.531464	6.62413	-4.11264	5.16741e-05	0.00760765	1.04207
CDH18	-0.681341	7.16155	-4.44687	1.2646e-05	0.00192419	2.52388		ADCYAP1R1	0.315013	7.69722	4.11101	5.20183e-05	0.00760765	1.03579
RGS4	-0.881799	10.2866	-4.44321	1.28487e-05	0.00192882	2.50877		KIAA1549L	-0.623087	8.57823	-4.10841	5.25722e-05	0.00760765	1.02576
OLFM1	-0.487896	11.0704	-4.44318	1.28501e-05	0.00192882	2.50866		ADAM23	-0.383172	3.88266	-4.10725	5.28223e-05	0.00760765	1.02127
NPTXR	-0.540292	8.41588	-4.43863	1.31061e-05	0.00194518	2.48991		UNC5D	-0.546663	6.1098	-4.10672	5.29369e-05	0.00760765	1.01922
LRRTM2	-0.369204	8.9549	-4.43814	1.31342e-05	0.00194518	2.48788		SCN8A	-0.39189	7.29696	-4.1057	5.31564e-05	0.00760765	1.0153
ARHGAP44	-0.506879	6.81222	-4.43494	1.33174e-05	0.00195924	2.47472		GPHN	-0.514363	6.30314	-4.10532	5.32404e-05	0.00760765	1.01381
NCKAP1	-0.281772	10.4319	-4.43237	1.34667e-05	0.00196817	2.46412		FAM126B	-0.614489	7.13973	-4.09293	5.5994e-05	0.00785522	0.966084
NREP	-0.41226	8.97341	-4.43012	1.35984e-05	0.00197443	2.45487		STRBP	-0.538308	8.54955	-4.09283	5.60167e-05	0.00785522	0.9657
HPCA	-0.521291	8.5605	-4.41837	1.43073e-05	0.00206387	2.40659		OCLN	0.278384	5.151	4.08709	5.73393e-05	0.00799104	0.943621
ADCY1	-0.543811	9.51936	-4.41503	1.4515e-05	0.00208032	2.3929		SAMD9	-0.296507	2.4563	-4.08358	5.81618e-05	0.00805594	0.930146
MTMR1	-0.288168	7.91199	-4.41219	1.46938e-05	0.00209246	2.38126		RGMB	-0.552024	7.0923	-4.07955	5.91191e-05	0.00813861	0.914702
CDK5R1	-0.614552	9.32168	-4.41059	1.47958e-05	0.00209356	2.37469		HOOK1	-0.527737	5.9224	-4.07731	5.96598e-05	0.00814532	0.90609
SLC6A12	0.339796	2.53405	4.40723	1.50118e-05	0.00209593	2.36092		SLC7A2	0.503734	6.58619	4.07636	5.98894e-05	0.00814532	0.902457
APOL2	-0.347328	7.80235	-4.40521	1.51427e-05	0.00209593	2.35268		BATF2	-0.316059	2.54381	-4.07237	6.08658e-05	0.00821866	0.88716
AKR7A2	0.270401	5.1145	4.40504	1.51539e-05	0.00209593	2.35197		GPR158	-0.669755	7.88892	-4.06952	6.15729e-05	0.00821866	0.876237
PRDM2	-0.415722	8.15649	-4.40449	1.519e-05	0.00209593	2.34972		MYO5A	-0.487742	9.61024	-4.06889	6.17299e-05	0.00821866	0.873828
NCK2	-0.250388	7.65338	-4.39554	1.57868e-05	0.00216484	2.31312		SLC25A18	0.359448	8.66312	4.06819	6.19039e-05	0.00821866	0.871166
ATXN1	-0.28681	9.04424	-4.39276	1.59763e-05	0.00217264	2.30179		SHC3	-0.504372	9.15002	-4.06631	6.23772e-05	0.00821866	0.863964
CTSH	0.438769	7.63301	4.39125	1.60801e-05	0.00217264	2.29564		ANTXR1	0.41035	7.31666	4.06391	6.29859e-05	0.00821866	0.854781
TRHDE	-0.652513	5.96638	-4.39043	1.61371e-05	0.00217264	2.29228		DCLK1	-0.656123	6.51737	-4.06376	6.30223e-05	0.00821866	0.854234
ATP2B1	-0.623867	8.79283	-4.38562	1.64741e-05	0.00220465	2.27265		SLC2A13	-0.650322	8.47105	-4.06208	6.34537e-05	0.00821866	0.847783
SATB2	-0.724154	8.02283	-4.3776	1.70509e-05	0.00226818	2.23998		CBLN4	-0.461422	5.65605	-4.0611	6.37049e-05	0.00821866	0.844048
GARS1	-0.356542	8.95608	-4.3663	1.78961e-05	0.00232245	2.19405		SSBP3	-0.475235	8.50189	-4.05574	6.51e-05	0.00832295	0.823565
PPP1R3C	0.442034	8.97631	4.3662	1.79036e-05	0.00232245	2.19366		LONRF2	-0.590907	9.78302	-4.0539	6.55843e-05	0.00832295	0.816558
AEBP1	0.509938	5.13559	4.36546	1.7961e-05	0.00232245	2.19062		TTC39B	-0.36051	4.2275	-4.05206	6.6072e-05	0.00833356	0.809554
BEND5	-0.353794	4.72859	-4.36519	1.79816e-05	0.00232245	2.18953		GDAP1	-0.540444	9.16665	-4.04877	6.69558e-05	0.00838886	0.796994
FKBP11	-0.400777	7.07704	-4.35996	1.83879e-05	0.00236119	2.16833		CHRM3	-0.528619	8.24328	-4.04394	6.82703e-05	0.00838886	0.778615
AAK1	-0.624709	7.42652	-4.35272	1.89659e-05	0.00241714	2.13896		GALNT15	0.469668	4.02927	4.04375	6.83217e-05	0.00838886	0.777904
AKAP6	-0.404107	6.34685	-4.35179	1.90412e-05	0.00241714	2.1352		SLC6A15	-0.269752	5.76649	-4.04359	6.83682e-05	0.00838886	0.777261
STAT1	-0.394903	2.36078	-4.34835	1.93227e-05	0.00242516	2.12127		KSR2	-0.363345	8.0471	-4.04092	6.91069e-05	0.00843365	0.767105
PIK3R3	-0.236116	7.15475	-4.34603	1.95144e-05	0.00243546	2.11191		DNM1L	-0.397989	9.50833	-4.02926	7.24215e-05	0.00874364	0.722833
RPL22	0.172711	11.0121	4.34318	1.97535e-05	0.00244501	2.10035		GXYLT1	0.136404	5.16573	4.02392	7.39918e-05	0.00888571	0.702566
STXBP1	-0.501759	11.3914	-4.34249	1.9811e-05	0.00244501	2.09759		PCNX2	-0.44246	7.36804	-4.01743	7.5942e-05	0.00899079	0.677991
STAT1	-0.551662	7.86151	-4.33773	2.02167e-05	0.00248129	2.07836		TRPS1	0.321372	7.80455	4.01728	7.59878e-05	0.00899079	0.677422
ATP2B2	-0.429152	9.71025	-4.33582	2.03824e-05	0.00248789	2.07062		DCLK1	0.589523	7.07203	4.01573	7.64598e-05	0.00899079	0.671573
NRSN2	-0.315287	6.64451	-4.33325	2.06065e-05	0.00250149	2.06025		ARF3	-0.364532	10.2173	-4.00969	7.83317e-05	0.00916319	0.648728
PPP3CA	-0.556186	10.718	-4.32652	2.12041e-05	0.00256005	2.03313		EML6	-0.405776	6.18871	-4.00558	7.96298e-05	0.00926702	0.633206
CNTNAP2	-0.439972	7.08403	-4.32416	2.14176e-05	0.00257185	2.02363		SYTL1	-0.206022	2.39247	-4.00371	8.02263e-05	0.00928856	0.62616
AHNAK	0.595329	7.49399	4.3048	2.32493e-05	0.00277341	1.94582		APLN	0.168542	3.70426	3.99934	8.1639e-05	0.00938988	0.609677
SLITRK3	-0.511457	3.80245	-4.30324	2.34038e-05	0.00277341	1.93954		RIMS1	-0.508962	7.22464	-3.99844	8.19332e-05	0.00938988	0.606281
DDX58	-0.234781	2.32709	-4.30256	2.34707e-05	0.00277341	1.93684		FAXC	-0.539354	5.1071	-3.99684	8.24597e-05	0.00940249	0.600233
MARCHF6	-0.270414	6.67014	-4.29889	2.38375e-05	0.00280185	1.92214		TNRC18	-0.178112	8.58709	-3.99046	8.45842e-05	0.00959627	0.576219
NLGN4X	-0.376671	6.62102	-4.29573	2.41585e-05	0.00282463	1.90946		FGFR1OP2	-0.447903	8.52889	-3.98853	8.5237e-05	0.00962198	0.568962
ELMO1	-0.37864	8.88434	-4.29344	2.43932e-05	0.00282979	1.9003		CPEB3	-0.691849	7.11664	-3.9845	8.6615e-05	0.00972889	0.553825
B4GALT5	-0.361882	7.70409	-4.29282	2.44573e-05	0.00282979	1.89781		NKAIN4	0.36448	4.86066	3.97892	8.85585e-05	0.00984984	0.532882
FRZB	0.373146	3.93365	4.2865	2.51176e-05	0.00289113	1.87256		ERICH3	-0.669537	7.84779	-3.97891	8.85643e-05	0.00984984	0.53282
MRTFB	-0.447758	9.61248	-4.28138	2.56664e-05	0.00293906	1.85208		ADRB1	-0.477024	6.98698	-3.97475	9.00376e-05	0.0099646	0.517251
FAT1	0.307464	6.98967	4.28012	2.58026e-05	0.00293951	1.84706		USP32	-0.384908	9.62889	-3.96232	9.45901e-05	0.0103151	0.470715
R3HDM1	-0.508747	8.36671	-4.27822	2.60099e-05	0.00294801	1.83948		MACROD2	-0.538626	5.64265	-3.96222	9.46266e-05	0.0103151	0.47035
GGCT	-0.352524	8.36047	-4.27658	2.61902e-05	0.00295338	1.83294		OPN3	-0.486729	6.35664	-3.96115	9.5032e-05	0.0103151	0.466318
PTGDS	0.269833	10.3121	4.27481	2.63856e-05	0.00296039	1.82589		TMEM98	0.248513	6.91435	3.95872	9.59478e-05	0.0103647	0.457271
GAP43	-0.679322	10.8482	-4.26829	2.71195e-05	0.00298973	1.7999		KIAA1217	-0.344504	6.67488	-3.95572	9.7097e-05	0.0104238	0.446041
NDUFA5	-0.460131	9.9039	-4.26773	2.71826e-05	0.00298973	1.7977		STX1B	-0.372523	8.3216	-3.95425	9.76625e-05	0.0104238	0.440564
PLCB1	-0.543056	9.28422	-4.26742	2.72182e-05	0.00298973	1.79646		OSBPL6	-0.117884	5.2896	-3.95369	9.788e-05	0.0104238	0.438467
IRF1	-0.352685	2.53621	-4.26654	2.732e-05	0.00298973	1.79292		RERG	-0.308321	6.20687	-3.95113	9.88738e-05	0.0104363	0.428939
DYNLT3	-0.336414	9.32005	-4.26093	2.79707e-05	0.00304592	1.77063		HS6ST3	-0.636098	6.76311	-3.94962	9.94657e-05	0.0104363	0.423311
HLA-DPA1	-0.136951	2.30214	-4.25601	2.85536e-05	0.00309423	1.7511		PARP9	-0.405375	3.11198	-3.949	9.97109e-05	0.0104363	0.420989
GBP1	-0.750032	3.21545	-4.25399	2.87964e-05	0.0031054	1.74308		OGFOD1	-0.250107	7.21697	-3.94563	0.000101048	0.0105132	0.408424
ENTPD4	-0.453741	8.36579	-4.24352	3.00871e-05	0.00322891	1.70156		LATS2	0.391686	3.10969	3.94016	0.000103252	0.0106234	0.388086
TSPYL4	-0.493568	9.79086	-4.23645	3.09906e-05	0.00330128	1.67355		GABRB3	-0.628748	8.44714	-3.93951	0.000103519	0.0106234	0.385645
CXCL10	-0.436579	2.85919	-4.23592	3.10586e-05	0.00330128	1.67147		PACSIN1	-0.413944	10.7722	-3.93449	0.000105588	0.0107494	0.366996
PHF24	-0.463818	7.19926	-4.2342	3.1283e-05	0.0033093	1.66465		SARS1	-0.29353	4.93118	-3.93383	0.000105864	0.0107494	0.364533
SCAMP1	-0.328744	7.08472	-4.22969	3.18773e-05	0.00335618	1.64684		CNST	-0.495431	7.12709	-3.93308	0.000106175	0.0107494	0.36177
SHOC2	-0.303181	8.26313	-4.22594	3.23807e-05	0.0033931	1.63201		FAM162A	-0.40754	6.96944	-3.91985	0.000111847	0.011223	0.312716
SMARCC1	0.316183	5.43878	4.22201	3.29153e-05	0.00343293	1.61651		LRRK2	-0.343812	4.96931	-3.91653	0.000113317	0.0113202	0.300412
KCNN3	0.519523	7.2065	4.21555	3.38121e-05	0.0034981	1.59107		CHRM1	-0.688671	7.49774	-3.91469	0.000114139	0.0113521	0.293601
PSMB8	-0.33474	2.33893	-4.21467	3.39365e-05	0.0034981	1.5876		CACNA1B	-0.556179	7.03713	-3.91164	0.000115511	0.0114381	0.282348
SEPTIN11	-0.399006	8.33712	-4.21413	3.40126e-05	0.0034981	1.58548		ZWILCH	-0.313796	3.90693	-3.90295	0.000119514	0.0117227	0.25025
MAP1S	-0.466183	6.99542	-4.21111	3.44431e-05	0.00350023	1.57358		LRFN5	-0.39637	6.88591	-3.90258	0.000119685	0.0117227	0.248906
STAT4	-0.764095	5.82078	-4.21033	3.45549e-05	0.00350023	1.57051		EIF4E	-0.379697	5.03181	-3.90204	0.000119942	0.0117227	0.246886
SLCO1A2	0.281504	3.57868	4.20991	3.46158e-05	0.00350023	1.56884		RBM24	-0.298711	4.61073	-3.89862	0.000121556	0.0118234	0.2343
EIF4B	0.276142	8.59637	4.20957	3.46635e-05	0.00350023	1.56754		B3GAT2	0.321041	8.36539	3.89503	0.000123274	0.0118234	0.221077
PCSK2	-0.579529	8.1464	-4.20533	3.52796e-05	0.00354632	1.55087		SCAI	-0.523442	7.43912	-3.89442	0.000123567	0.0118234	0.218847
NPTX2	-0.842362	7.68589	-4.20363	3.55309e-05	0.00355549	1.54416		SLITRK4	-0.587038	7.05368	-3.89395	0.000123797	0.0118234	0.217097
FAM3C	-0.499732	9.54673	-4.20136	3.58667e-05	0.00357299	1.53526		HOMER1	-0.364906	7.77818	-3.89363	0.00012395	0.0118234	0.215932
BEX1	-0.467787	11.3443	-4.19909	3.62058e-05	0.00359068	1.52636		ENTPD2	0.297134	4.87736	3.89329	0.000124116	0.0118234	0.214674
MAP4K3	-0.451008	6.66082	-4.19723	3.64869e-05	0.00360247	1.51904		WASF2	0.358219	7.37596	3.89195	0.000124768	0.0118357	0.209735
ARPP19	-0.389889	9.59444	-4.19394	3.69881e-05	0.00362831	1.50614		ATP5IF1	-0.320854	8.88571	-3.88553	0.000127932	0.0120186	0.186154
PRDX6	0.347488	9.13571	4.19228	3.72436e-05	0.00362831	1.49963		PEX5L	-0.453619	8.57888	-3.8838	0.000128802	0.0120186	0.179779
NPTN	-0.430712	11.2124	-4.19181	3.73159e-05	0.00362831	1.49779		CRTAP	0.237001	6.38509	3.8824	0.000129506	0.0120186	0.174648
CHN1	-0.420556	12.2109	-4.18976	3.76337e-05	0.00362831	1.48977		STXBP5L	-0.51511	6.49275	-3.88237	0.000129523	0.0120186	0.17452
[truncated: 19,585 more rows]

## Sheet: HAND Treated GPL570
Symbol	logFC	AveExpr	t	P.Value	adj.P.Val	B
[truncated: 41,912 more rows]

[truncated: 9 more sheets: HAND  Untreated GPL570, HAND BG, HAND WM, HAND FC, GPL 96, GPL 97, GPL 96 FC, GPL 97 FC, GPL 570]
