# Supplementary material for: Differential expression of interferon-induced protein with tetratricopeptide repeats 3 (IFIT3) in Alzheimer's disease and HIV-1 associated neurocognitive disorders
Source: Sci Rep. 2023 Feb 25;13:3276. doi: 10.1038/s41598-022-27276-7 (PMC9968324; doi:10.1038/s41598-022-27276-7)
Supplement: Supplementary file 3 — Supplementary Information 3. [file 41598_2022_27276_MOESM3_ESM.xlsx]

## Sheet: Legend
SAM analysis
Sheet name	Disease	Region
Treated HAND	HIV-associated Neurocognitive Disorders	white matter
Untreated HAND	HIV-associated Neurocognitive Disorders	white matter
GPL 570 AD	Alzhimers Disease	Amygdala/Nucleus Accumbens
GPl96-GPL97 BG AD	Alzhimers Disease	Basal Ganglia
GPl96-GPL97 FC AD	Alzhimers Disease	Frontal coretx
GPL 570 AD low white	Alzhimers Disease (White data only)	Amygdala/Nucleus Accumbens
GPl96-GPL97 BG AD low white	Alzhimers Disease (White data only)	Basal Ganglia
GPl96-GPL97 FC AD low white	Alzhimers Disease (White data only)	Frontal cortex
GPl96-GPL97 FC AD up white	Alzhimers Disease (White data only)	Frontal cortex

## Sheet: Treated HAND 
HAND treated up								HAND treated low
Gene Name	Score(d)	Numerator(r)	Denominator(s+s0)	Fold Change	q-value(%)			Gene Name	Score(d)	Numerator(r)	Denominator(s+s0)	Fold Change	q-value(%)
C4orf3	4.83273	1.01464	0.209951	2.02039	0			MYO5A	-5.5723	-1.17689	0.211204	0.442303	0
HIPK2	4.44031	2.14996	0.484191	4.43815	0			RUBCNL	-4.43305	-0.881298	0.198802	0.542879	0
EEF1A1	4.20599	1.3836	0.32896	2.60919	0			IFIT1	-4.10204	-2.41273	0.588178	0.1878	0
PLAAT3	4.09398	1.28233	0.313223	2.43231	0			CD24	-4.07991	-3.18851	0.781515	0.109689	0
EEA1	4.05474	1.21448	0.299521	2.32057	0			OAS2	-4.07483	-1.06376	0.261057	0.478383	0
DACT3	4.01656	0.773186	0.1925	1.70904	0			CMPK2	-4.06949	-2.39059	0.587442	0.190705	0
TGFB3	3.97224	1.85772	0.467677	3.62435	0			TCTEX1D1	-4.00879	-2.33217	0.581764	0.198585	0
PKP4	3.96266	0.811256	0.204725	1.75474	0			AQP3	-4.00817	-0.891271	0.222364	0.539139	0
MYT1	3.95301	0.933697	0.236199	1.91016	0			LCP2	-3.93806	-1.23608	0.31388	0.424526	0
FAM238C	3.9211	0.61096	0.155813	1.52728	0			UBE2L6	-3.88455	-0.841297	0.216575	0.558142	0
RAB3IP	3.88727	1.08272	0.278529	2.11802	0			LSG1	-3.88267	-1.13559	0.292477	0.455148	0
DAG1	3.88457	0.80778	0.207946	1.75052	0			EPSTI1	-3.85807	-1.8489	0.479228	0.277604	0
GOLGA8A	3.87545	0.724709	0.187	1.65257	0			RSAD2	-3.79735	-1.87791	0.494531	0.272078	0
C4orf3	3.86142	0.775895	0.200935	1.71225	0			MX2	-3.78934	-0.640517	0.169031	0.641483	0
SKA2	3.8558	0.702541	0.182204	1.62737	0			NABP1	-3.78608	-1.5972	0.42186	0.330519	0
NOTCH3	3.83574	1.32757	0.346106	2.5098	0			MAFB	-3.77364	-1.4873	0.394128	0.35668	0
POLR3G	3.8187	0.913818	0.239301	1.88403	0			DDX60	-3.77171	-1.83939	0.487681	0.27944	0
SET	3.77647	0.81604	0.216085	1.76057	0			IFI44L	-3.72099	-2.50999	0.67455	0.175557	0
STK32A	3.76799	0.975028	0.258766	1.96568	0			CD24	-3.71349	-3.3438	0.900447	0.0984953	0
NAP1L1	3.76545	0.831779	0.220898	1.77988	0			TIFA	-3.6716	-1.28763	0.350699	0.409624	0
PAIP2B	3.76033	1.14662	0.304924	2.21394	0
NET1	3.75049	1.05123	0.280291	2.07229	0
TRAK2	3.74097	1.06616	0.284995	2.09385	0
LPAR1	3.73702	1.0314	0.275996	2.04401	0
NIBAN3	3.71707	0.927614	0.249555	1.90213	0

## Sheet: Untreated HAND
Upregulation in untreated HAND							Downregulation in untreated HAND
Gene Name	Score(d)	Numerator(r)	Denominator(s+s0)	Fold Change	q-value(%)		Gene Name	Score(d)	Numerator(r)	Denominator(s+s0)	Fold Change	q-value(%)
PARP9	12.9068	3.63444	0.281591	12.4187	0		HBB	-5.62459	-4.51217	0.802222	0.0438229	0
SAMD9	11.4371	3.36215	0.293968	10.2827	0		ATP2B2	-5.52021	-2.97032	0.538082	0.127598	0
PARP14	10.499	2.98951	0.284743	7.94206	0		RGS5	-5.41782	-1.41542	0.261253	0.3749	0
IFI16	9.83656	2.58141	0.26243	5.98523	0		SV2B	-5.38872	-2.91661	0.541243	0.132438	0
EPSTI1	8.96049	3.25082	0.362795	9.51909	0		STMN2	-5.3229	-3.83058	0.719642	0.070288	0
VSIG4	8.79781	3.63448	0.413112	12.419	0		NRIP3	-5.24267	-2.1897	0.417669	0.219197	0
SP100	8.79691	2.50074	0.284275	5.65975	0		NELL1	-5.2348	-2.75415	0.526124	0.148224	0
HLA-A	8.68749	2.51425	0.28941	5.71299	0		SV2B	-5.20952	-2.69064	0.516484	0.154895	0
HLA-B	8.63643	3.05177	0.35336	8.29228	0		CBLN2	-5.20373	-3.82906	0.735829	0.0703621	0
B2M	8.54049	1.86945	0.218892	3.65392	0		ATP8A2	-5.18923	-2.52017	0.485653	0.174323	0
IFIH1	8.5094	2.32543	0.273278	5.01215	0		HBB	-5.13019	-3.41772	0.666198	0.0935757	0
UBE2L6	8.32336	1.57324	0.189015	2.97572	0		STMN2	-5.11974	-3.17541	0.620229	0.110689	0
OAS1	8.2345	2.47044	0.300011	5.54212	0		LMO3	-5.09751	-2.55218	0.500672	0.170497	0
IFI16	8.12504	2.77189	0.341154	6.83001	0		HBB	-5.07612	-4.53058	0.892527	0.0432674	0
MX2	8.07735	2.34752	0.29063	5.08948	0		DIRAS2	-5.04079	-2.85193	0.565771	0.138511	0
APOC1	7.99368	4.24317	0.530816	18.9375	0		SEMA3G	-5.02169	-1.92247	0.382834	0.263802	0
SP100	7.99125	2.22711	0.278694	4.68197	0		GABBR1	-5.01577	-1.24465	0.248148	0.422009	0
DTX3L	7.97092	2.85728	0.358463	7.24648	0		RIMS2	-5.01059	-3.67931	0.734307	0.0780579	0
HLA-C	7.77426	2.47857	0.318817	5.57343	0		GJC1	-4.99305	-1.54488	0.309406	0.342725	0
IFI44L	7.64639	3.99516	0.52249	15.9464	0		PART1	-4.98221	-1.82028	0.365355	0.283167	0
HLA-C	7.58826	2.58259	0.34034	5.99015	0		SNAP25	-4.96453	-3.0809	0.620583	0.118183	0
HLA-C	7.56721	2.12118	0.280312	4.35051	0		NAPB	-4.95093	-1.76236	0.355965	0.294766	0
HLA-B	7.44702	3.47685	0.466878	11.1336	0		NRXN1	-4.94477	-2.27556	0.460196	0.206532	0
NMI	7.38409	2.57581	0.348833	5.96207	0		FBXW7	-4.9446	-1.8701	0.37821	0.273555	0
MS4A7	7.37025	2.81832	0.382391	7.0534	0		GNG3	-4.91627	-2.26296	0.460301	0.208344	0
LAPTM5	7.35596	3.5098	0.477136	11.3908	0		DCLK1	-4.91595	-2.24227	0.456122	0.211353	0
SP110	7.35428	2.13271	0.289995	4.3854	0		RGS5	-4.8901	-1.97211	0.403287	0.254879	0
CTSS	7.32244	3.49321	0.477055	11.2605	0		CNTN1	-4.85884	-2.35677	0.485048	0.195228	0
IRF9	7.30164	3.07137	0.420641	8.4057	0		NCR3LG1	-4.82454	-2.04328	0.423517	0.242612	0
MX1	7.24125	2.40964	0.332766	5.31342	0		GABRB3	-4.77971	-2.15198	0.450233	0.225003	0
HLA-F	7.20455	2.56533	0.356071	5.9189	0		SYNPR	-4.76815	-4.42483	0.927997	0.0465581	0
CD74	7.0934	3.13779	0.442353	8.80173	0		HLF	-4.76025	-2.02892	0.426221	0.245038	0
DDX60	7.05666	2.70795	0.383744	6.53393	0		NEFL	-4.75832	-3.08984	0.649355	0.117454	0
LCP2	7.03655	2.30561	0.327662	4.94378	0		SYP	-4.75475	-1.59768	0.336017	0.330408	0
HLA-DPB1	6.95186	3.15457	0.453774	8.90472	0		GFRA1	-4.75346	-1.67078	0.351486	0.314084	0
HLA-B	6.93497	2.61498	0.377071	6.12613	0		NPY	-4.74118	-2.88824	0.609182	0.135068	0
HLA-G	6.93368	2.12369	0.306286	4.35807	0		HLF	-4.73309	-1.82321	0.385205	0.282591	0
C3	6.89465	3.81809	0.553776	14.1045	0		CPLANE2	-4.73224	-1.07025	0.226161	0.476237	0		C3AR1	5.46592	2.55664	0.467743	5.88338	0
CMPK2	6.85655	3.17633	0.463254	9.04003	0		KIF5A	-4.71509	-2.6581	0.563743	0.158428	0
C1QC	6.79963	3.64299	0.535763	12.4925	0		RGS7BP	-4.70533	-2.37011	0.503709	0.19343	0
TFEC	6.67838	2.41387	0.361445	5.32902	0		NEFL	-4.70108	-3.56484	0.758304	0.0845036	0
CTSS	6.65756	3.10126	0.465825	8.58167	0		C4orf3	-4.69609	-0.783727	0.166889	0.580864	0
GBP3	6.65741	3.17821	0.477394	9.05181	0		TBC1D30	-4.68436	-1.70272	0.363491	0.307205	0
RSAD2	6.63064	3.04868	0.459786	8.27453	0		EFNA5	-4.68094	-1.68755	0.360514	0.310455	0
HLA-E	6.61734	2.03311	0.30724	4.09287	0		GLB1L3	-4.67451	-1.71396	0.366662	0.304821	0
SOAT1	6.59014	2.54477	0.386147	5.83513	0		DLGAP1	-4.67392	-2.78048	0.594893	0.145543	0
MAFB	6.53681	2.48444	0.380069	5.59618	0		KCNAB1	-4.66391	-1.32234	0.283527	0.399885	0
HLA-C	6.52874	2.51006	0.384464	5.69645	0		MEG3	-4.6634	-3.70914	0.795372	0.0764607	0
SP110	6.52384	2.14359	0.328578	4.41859	0		FOXQ1	-4.65659	-1.69068	0.363073	0.30978	0
NLRC5	6.52102	2.80213	0.429708	6.9747	0		RIMS1	-4.64253	-2.61947	0.564233	0.162728	0
ISG15	6.49175	3.52745	0.543374	11.5311	0		CSPG5	-4.62223	-0.968435	0.209517	0.51106	0
PLSCR1	6.48216	2.48842	0.383887	5.61163	0		GNPTAB	-4.60983	-1.04379	0.226427	0.485052	0
PLSCR1	6.47672	2.34261	0.361697	5.0722	0
SERPINA3	6.47369	3.63903	0.562126	12.4582	0
PIK3AP1	6.45178	3.83218	0.593974	14.243	0
SERPINA1	6.44353	3.87616	0.601558	14.6839	0
MICB	6.39314	2.29185	0.358486	4.89685	0
CP	6.31398	2.35179	0.372472	5.10455	0
EVI2B	6.30013	2.19166	0.347875	4.5683	0
HLA-E	6.29938	1.61574	0.256493	3.0647	0
IFI44	6.29846	3.27874	0.520562	9.70507	0
PARP12	6.27253	2.21711	0.353464	4.64962	0
LYN	6.26394	3.04407	0.485967	8.24814	0
CTSD	6.26204	1.43393	0.228988	2.70182	0
RAB8A	6.2572	1.43034	0.228591	2.6951	0
HAVCR2	6.21553	3.27597	0.527062	9.68646	0
IFIT1	6.19543	3.41292	0.550877	10.651	0
C1QA	6.15242	3.23174	0.525279	9.39401	0
LILRA2	6.15111	1.85543	0.301642	3.61861	0
CASP1	6.13753	2.55645	0.416528	5.8826	0
APOL6	6.09998	3.1296	0.513051	8.75195	0
IFIT3	6.08658	3.39814	0.558301	10.5425	0
IFIT2	6.08443	1.97553	0.324687	3.93274	0
DDX60L	6.04882	2.49247	0.412059	5.6274	0
C1orf162	6.04472	2.12565	0.351654	4.36399	0
IFI16	6.01736	2.41928	0.40205	5.34904	0
LHFPL2	6.00526	2.77457	0.462023	6.84272	0
HLA-F	5.97593	2.20435	0.368872	4.60868	0
XAF1	5.92138	2.21282	0.373699	4.63579	0
SIGLEC1	5.89842	2.89013	0.489984	7.41338	0
HLA-G	5.89404	1.81589	0.308089	3.52077	0
SAMD9L	5.89085	1.70058	0.288682	3.25032	0
B2M	5.86459	2.894	0.49347	7.43328	0
PIM1	5.86368	2.13136	0.363485	4.3813	0
NOC3L	5.8314	1.38737	0.237914	2.61602	0
STAT1	5.82475	1.76853	0.303623	3.40706	0
FCER1G	5.79878	3.64524	0.628623	12.512	0
CTSB	5.79203	1.45753	0.251643	2.74637	0
C1QB	5.78182	3.69505	0.639082	12.9516	0
HLA-A	5.77073	1.77214	0.30709	3.41559	0
TNFSF13B	5.71731	1.69611	0.296661	3.24025	0
TNIP1	5.70535	0.986178	0.172851	1.98093	0
MTHFD2	5.68447	2.72795	0.479895	6.62514	0
ITGAM	5.65206	2.80497	0.496275	6.98846	0
VAMP8	5.64429	2.39854	0.42495	5.27271	0
FABP5	5.62986	1.96249	0.348586	3.89734	0
FCER1G	5.60547	3.18913	0.568931	9.12058	0
CD53	5.5817	3.21698	0.576344	9.29836	0
LAP3	5.5815	2.49603	0.447196	5.64129	0
MS4A6A	5.57344	3.86545	0.693549	14.5753	0
S100A10	5.55628	2.64555	0.476137	6.25736	0
GBP1	5.53055	3.24728	0.587153	9.49572	0
CASP7	5.51814	1.14893	0.20821	2.2175	0
HERC5	5.51454	2.23676	0.405611	4.71336	0
PSMB8	5.48389	2.15088	0.392218	4.44099	0
ERAP2	5.48212	2.22434	0.405745	4.67298	0
KCNMB4	5.46949	1.1283	0.20629	2.18601	0
DTNA	5.46871	2.00664	0.366931	4.01844	0
C3AR1	5.46592	2.55664	0.467743	5.88338	0
NUPR1	5.41936	2.72894	0.503555	6.6297	0
LINC01094	5.41691	2.61406	0.482574	6.12226	0			DTNA	5.46871	2.00664	0.366931	4.01844	0
PARVG	5.41196	3.06844	0.566974	8.38864	0
RSAD2	5.39415	2.46888	0.457696	5.53614	0
PSMB8-AS1	5.3903	1.52373	0.282679	2.87533	0
HLA-J	5.36854	1.80567	0.336342	3.4959	0
CXCL16	5.36734	1.99486	0.371666	3.98577	0
NPC2	5.35921	1.82758	0.341018	3.54942	0
L3MBTL4	5.34486	1.14353	0.213949	2.2092	0
CLIC1	5.34241	2.29148	0.428922	4.89557	0
ERP44	5.33929	1.24448	0.233079	2.36932	0
APOC1	5.32537	2.80873	0.527424	7.00666	0
MS4A6A	5.32535	3.42021	0.642251	10.705	0
CD74	5.31626	2.78521	0.523904	6.89338	0
LY96	5.30717	3.53468	0.666021	11.589	0
CLEC7A	5.28695	2.73254	0.516845	6.64624	0
MAOB	5.2621	1.90316	0.361674	3.74032	0
PTPRC	5.24041	3.15327	0.601723	8.89673	0
RPN1	5.23594	0.997558	0.190521	1.99662	0
PSAP	5.20757	0.743239	0.142723	1.67393	0
CD44	5.20331	2.16159	0.415426	4.47407	0
PIRT	5.18255	2.32137	0.44792	4.99806	0
RPL32P3	5.16048	1.48245	0.287269	2.79423	0
SHISA5	5.14919	0.786445	0.152732	1.72482	0
PLXND1	5.1294	1.55488	0.30313	2.93808	0
RGS1	5.12499	3.83339	0.747979	14.2549	0
CDC25B	5.12365	0.927185	0.180962	1.90156	0
CTSB	5.12302	2.27228	0.443542	4.83085	0
LARP6	5.11477	0.995869	0.194705	1.99428	0
LGALS3BP	5.11223	1.73988	0.340337	3.34008	0
VWA5A	5.0924	2.07694	0.40785	4.21911	0
BMP2K	5.08586	1.4961	0.294168	2.82079	0
MS4A6A	5.06689	3.06539	0.604983	8.37092	0
SLC7A7	5.05464	1.82407	0.360871	3.54079	0
TRIM22	5.05185	2.24044	0.443489	4.72541	0
SSH2	5.04456	0.962001	0.190701	1.94801	0
CARS1	5.02668	1.51314	0.301021	2.8543	0
ZC3HAV1	5.02291	1.66263	0.33101	3.16594	0
MRPS18B	5.0142	0.858345	0.171183	1.81296	0
GBP2	5.01294	3.21621	0.641583	9.29345	0
CD63	5.00401	1.44952	0.289672	2.73118	0
C6orf47	4.98605	0.808804	0.162214	1.75176	0
FCGR2A	4.9854	3.32697	0.667343	10.035	0
APOL6	4.97615	1.53869	0.309213	2.90531	0
PIR	4.96073	1.61244	0.325041	3.05769	0
OAS2	4.95305	2.19458	0.443077	4.57757	0
SASH3	4.94651	1.98807	0.401914	3.96706	0
TNFAIP8	4.9379	0.97269	0.196984	1.9625	0
ZXDA	4.93534	0.85045	0.172318	1.80306	0
IRF8	4.93311	2.61745	0.530588	6.13663	0
ZZZ3	4.93197	0.991683	0.201072	1.9885	0
HLA-E	4.92668	1.94497	0.394783	3.8503	0
UHRF2	4.92452	0.919994	0.186819	1.89211	0
OR7A5	4.91621	3.58865	0.729963	12.0307	0
LAPTM5	4.90566	2.09854	0.427779	4.28275	0
REXO2	4.89826	0.838931	0.171271	1.78872	0
ADPGK	4.88621	1.70406	0.348748	3.25816	0
MYD88	4.8813	1.63745	0.335453	3.11114	0
GALNT15	4.85651	1.8749	0.386059	3.66775	0
TNFAIP2	4.85068	1.3422	0.276704	2.53538	0
TNPO1	4.84492	1.15332	0.238047	2.22425	0
C16orf54	4.8442	2.45721	0.507249	5.49155	0
AZGP1	4.8415	2.34667	0.4847	5.08651	0
LSG1	4.83032	0.886157	0.183457	1.84825	0
ZNF267	4.80442	1.26151	0.262573	2.39747	0
KLF6	4.80064	1.61417	0.336239	3.06134	0
S100A11	4.79774	2.33444	0.48657	5.04354	0
BTN3A3	4.79452	2.53361	0.528439	5.79019	0
SLC9A9	4.79406	1.86491	0.389004	3.64244	0
SERPINB1	4.77587	2.64634	0.554106	6.26078	0
SOAT1	4.74992	1.95912	0.412453	3.88824	0
WASF2	4.74804	0.82066	0.172842	1.76621	0
SLC35D2	4.7412	1.51881	0.320343	2.86554	0
SKAP2	4.73733	1.62608	0.343247	3.08672	0		GFAP	4.72021	0.619259	0.131193	1.53609	0
SERPINB6	4.73233	1.46737	0.310073	2.76517	0
RPS6KA1	4.72735	1.63431	0.345713	3.10438	0
EIF1AY	4.72673	1.84889	0.391156	3.60223	0
GFAP	4.72021	0.619259	0.131193	1.53609	0
EIF1AD	4.71551	1.00039	0.212149	2.00054	0
PHF11	4.70169	1.25491	0.266906	2.38652	0
NUB1	4.6982	0.720086	0.153269	1.64728	0
CASP1	4.69802	1.75555	0.37368	3.37656	0
CD99	4.69371	1.27616	0.271887	2.42194	0
BCL6	4.67119	1.17839	0.252267	2.26323	0
PAG1	4.66769	1.366	0.29265	2.57755	0
DLGAP1-AS1	4.66695	1.22213	0.26187	2.33292	0
BHLHE41	4.65649	1.33966	0.287699	2.53092	0
LBR	4.65632	1.01238	0.21742	2.01723	0
RELA	4.65567	1.05264	0.226098	2.07432	0
CAPG	4.6464	1.21043	0.260508	2.31406	0
NABP1	4.63896	2.31346	0.498702	4.97073	0
MSN	4.6303	0.864533	0.186712	1.82075	0
PPP1CA	4.62362	1.10765	0.239563	2.15494	0
HCLS1	4.61458	2.56392	0.555612	5.91311	0
MS4A6A	4.60851	2.29611	0.498233	4.91132	0
IFIT5	4.58969	0.787511	0.171583	1.72609	0
MEF2A	4.58739	1.23236	0.268641	2.34951	0
PDIA4	4.57277	1.43749	0.314359	2.70849	0
SLA	4.56432	1.74689	0.382727	3.35634	0
TXLNA	4.56429	0.860712	0.188575	1.81593	0
TLR2	4.55698	2.01128	0.441362	4.03139	0
IL13RA1	4.5542	1.2141	0.266589	2.31996	0
GPNMB	4.5444	3.45117	0.759433	10.9372	0
HEXB	4.53466	1.34154	0.295841	2.53422	0
ITGB2	4.53195	2.09786	0.462903	4.28073	0
ELF2	4.52516	1.91361	0.422882	3.76751	0
NCK1	4.52004	0.668049	0.147797	1.58892	0
MBNL3	4.51682	1.23889	0.274284	2.36017	0
ZC3HAV1	4.51032	1.41481	0.313682	2.66624	0
HMOX1	4.50822	1.5106	0.335078	2.84929	0
ATP6V0E1	4.50687	0.686555	0.152335	1.60944	0
KLF6	4.49757	1.65939	0.368952	3.15883	0
CNPPD1	4.49242	0.747201	0.166325	1.67853	0
IFNLR1	4.48982	1.24988	0.27838	2.37821	0
RUBCNL	4.4843	1.72735	0.385199	3.31118	0
CEBPB	4.47947	2.04152	0.455751	4.1168	0
TLL2	4.47893	1.44851	0.323406	2.72926	0
XAF1	4.4752	1.72497	0.385451	3.30573	0
TCAIM	4.47033	1.13254	0.253346	2.19245	0
PSME1	4.4677	1.42295	0.318497	2.68133	0
HPS3	4.4621	1.69387	0.379613	3.23523	0
CD163	4.46169	3.06628	0.687247	8.37612	0
TMEM140	4.45523	2.05811	0.461954	4.16441	0
ARHGDIB	4.45435	2.46239	0.552807	5.5113	0
GALNT15	4.43736	1.97324	0.444689	3.9265	0
PSMF1	4.43455	0.647757	0.14607	1.56673	0
DIP2C	4.43255	1.01603	0.229219	2.02234	0
DDR2	4.43115	2.05944	0.464764	4.16825	0
ZC3H12D	4.42746	1.64916	0.372485	3.13652	0
FCGR1B	4.42651	2.74058	0.619128	6.68338	0
NUP98	4.42571	0.717211	0.162055	1.644	0
MOB1A	4.41371	1.71934	0.389546	3.29287	0
IFNGR2	4.41323	1.39396	0.315859	2.62799	0
HLA-DRB6	4.40861	2.24328	0.50884	4.73471	0
TNFSF13B	4.40412	1.36032	0.308874	2.56741	0
ALDH3A2	4.39979	1.90485	0.432942	3.74471	0
PLAAT4	4.39954	1.93686	0.440241	3.82871	0
SP140L	4.39675	2.22417	0.505866	4.67242	0
PRIMA1	4.3955	2.02533	0.460773	4.07085	0
CCR1	4.37983	1.41305	0.322626	2.66299	0
TYROBP	4.37811	2.40555	0.54945	5.29837	0
AEBP1	4.37556	1.58516	0.362275	3.00041	0
ZNF708	4.37365	1.43537	0.328185	2.70451	0
IRF2BP2	4.36773	0.766698	0.175537	1.70137	0
WNT5A	4.36139	1.93052	0.442639	3.81192	0
TLR7	4.34537	3.03518	0.698486	8.19748	0
RNASE6	4.34093	1.77755	0.409485	3.42842	0
CNTNAP4	4.33963	0.982256	0.226345	1.97555	0
ATG7	4.33745	1.56233	0.360195	2.9533	0
DOCK8	4.33311	2.42911	0.560591	5.38559	0
UTY	4.32652	3.22964	0.746475	9.38035	0
CTSL	4.31749	1.0442	0.241852	2.06222	0
ZFP36L2	4.31547	1.45108	0.336251	2.73413	0
CALHM6	4.31352	2.01832	0.467905	4.05111	0
ATP6V0E1	4.30688	0.869699	0.201933	1.82728	0
WIPI1	4.30579	0.840186	0.195129	1.79028	0
FGL2	4.3051	2.5433	0.590764	5.82921	0
ITPRIPL2	4.30207	1.52887	0.355381	2.88561	0
SIGLEC1	4.29918	2.43552	0.566509	5.4096	0
TPST1	4.29536	1.4823	0.345094	2.79395	0
RAC2	4.29377	1.51043	0.351774	2.84896	0
ZC3HAV1	4.29301	1.48223	0.345266	2.7938	0
SUMF1	4.29218	1.1157	0.259938	2.167	0
CAP1	4.28634	0.762897	0.177983	1.69689	0
HLA-DMA	4.27884	2.11294	0.493811	4.32572	0
RNF213	4.27456	1.55425	0.363605	2.93681	0
BAZ1A	4.26762	0.941759	0.220675	1.92087	0
SYS1	4.25422	0.958636	0.225338	1.94347	0
EGLN1	4.25275	1.10563	0.25998	2.15193	0
TMEM52B	4.25066	2.15936	0.508006	4.46718	0
SLC6A15	4.23808	1.42412	0.336029	2.6835	0
ALOX5	4.23383	2.63564	0.62252	6.21451	0
ANXA2	4.2321	2.36925	0.559827	5.16671	0
SPSB1	4.22803	1.62416	0.384141	3.08263	0
IFNGR1	4.2227	1.13588	0.268993	2.19752	0
ICE2	4.22211	0.977025	0.231407	1.9684	0
ANXA2	4.21034	2.3793	0.565108	5.20283	0
VIM	4.20769	2.30207	0.547111	4.93165	0
ITPR2	4.20086	1.33424	0.317612	2.52143	0
VMP1	4.20051	2.25727	0.537381	4.78087	0
ANKRD10	4.19806	0.697278	0.166095	1.62144	0
RPLP0	4.19595	0.816031	0.194481	1.76056	0
CRELD2	4.19144	1.10951	0.26471	2.15773	0
XBP1	4.17977	1.34111	0.320857	2.53346	0
VAT1	4.17964	0.994544	0.23795	1.99245	0
SMCR8	4.16947	0.783845	0.187996	1.72171	0
RPLP0	4.16705	0.793198	0.19035	1.73291	0
TAP2	4.16571	1.58648	0.380842	3.00315	0
UGCG	4.16437	2.56131	0.615054	5.90245	0
STAT2	4.1634	0.790325	0.189827	1.72946	0
CD74	4.15339	2.57204	0.619263	5.9465	0
BCL2A1	4.15025	2.31735	0.558364	4.98416	0
ANXA2	4.14959	2.33026	0.561565	5.02897	0
FAM53B	4.14762	0.954535	0.23014	1.93796	0
SLC26A9	4.13637	1.14329	0.276399	2.20884	0
LPXN	4.13461	1.40623	0.340112	2.65043	0
POLDIP3	4.12642	1.63162	0.395408	3.09861	0
FCGBP	4.12096	2.79097	0.677262	6.92093	0
DOCK8	4.11417	1.38203	0.33592	2.60635	0
HERC6	4.11393	2.06956	0.503061	4.19757	0
CD300A	4.10729	2.03428	0.495285	4.09618	0
SCIN	4.09983	3.6354	0.886719	12.4269	0
BISPR	4.09934	1.07928	0.263282	2.11299	0
FGFR1OP	4.0957	1.71579	0.418924	3.28476	0
CYP27A1	4.0864	1.04955	0.25684	2.06988	0
SHMT2	4.08504	1.29737	0.317591	2.4578	0
SERPINA1	4.08394	2.81004	0.688071	7.01303	0
SAMSN1	4.08319	2.5424	0.62265	5.82557	0
GNAI3	4.08288	1.16983	0.286521	2.24985	0
CTNNA1	4.08004	0.960971	0.23553	1.94662	0
PFN1	4.07227	1.9659	0.482754	3.90657	0
FSCN1	4.05458	1.42285	0.350924	2.68114	0
UGCG	4.04553	1.47395	0.36434	2.77781	0
SPP1	4.04395	2.15038	0.531752	4.43944	0
RNF130	4.04345	1.32477	0.327633	2.50492	0
MAT2A	4.0427	0.692454	0.171285	1.61603	0
KCNMB4	4.04198	1.70339	0.421424	3.25665	0
SNX2	4.03962	0.779412	0.192942	1.71643	0
TRIM5	4.03345	1.51054	0.374502	2.84916	0
PUM3	4.02936	0.667367	0.165626	1.58817	0
TIFA	4.02153	1.53319	0.381245	2.89424	0
TMEM248	4.02057	1.30528	0.32465	2.47131	0
N4BP1	4.0199	0.914639	0.227528	1.8851	0
TGIF1	4.01559	1.10498	0.275172	2.15096	0
CTDSP2	4.01533	0.762126	0.189804	1.69599	0
PBRM1	4.0149	0.655954	0.16338	1.57566	0
RAB40B	4.01466	1.30319	0.324608	2.46774	0
HLA-DRA	4.01246	2.99946	0.747537	7.99702	0
MOB1A	4.01171	1.75004	0.436231	3.36367	0
MAN1C1	4.00407	1.94324	0.485317	3.8457	0
PRUNE2	3.99747	1.89659	0.474446	3.72332	0
DHX15	3.98753	0.694189	0.17409	1.61798	0
FAM20C	3.98405	0.989521	0.24837	1.98553	0
STAT1	3.97198	2.09296	0.526931	4.26623	0
PARVG	3.96911	1.96193	0.494301	3.89584	0
CSF2RB	3.96724	1.86725	0.470668	3.64837	0
CTSC	3.96491	1.64812	0.415677	3.13425	0
ANXA1	3.96232	2.20365	0.556151	4.60643	0
RRAGC	3.96046	0.945537	0.238744	1.92591	0
HLA-DPA1	3.9572	1.70107	0.429867	3.25142	0
ERAP1	3.95676	0.747974	0.189037	1.67943	0
C1GALT1	3.94209	0.871059	0.220964	1.82901	0
HSPA5	3.94107	2.13822	0.542548	4.40218	0
TRIM69	3.94023	1.43154	0.363314	2.69735	0
FGD2	3.93482	1.91002	0.485416	3.75815	0
HLA-DRA	3.93115	3.16582	0.805316	8.9744	0
SP100	3.92765	1.17909	0.300202	2.26433	0
EHD4	3.92559	1.72893	0.440427	3.31483	0
NABP1	3.92551	1.86553	0.475234	3.64403	0
C16orf72	3.92518	0.68209	0.173773	1.60446	0
GPX1	3.91904	1.35896	0.346757	2.565	0
SLC35D2	3.91839	1.65524	0.422428	3.14975	0
ATF4	3.91782	0.929588	0.237272	1.90473	0
GNB4	3.91134	1.1215	0.28673	2.17573	0
SQOR	3.91073	1.00011	0.255736	2.00016	0
SPG11	3.90816	0.989646	0.253226	1.9857	0
ZFP36	3.90187	2.01931	0.517524	4.05391	0
SPATA13	3.89701	1.30548	0.334996	2.47166	0
CD99	3.89644	1.1722	0.300838	2.25355	0
SH3GLB1	3.87455	1.33051	0.343398	2.51492	0
SP110	3.87403	1.98627	0.512714	3.96211	0
MYO5A	3.87073	1.128	0.291418	2.18556	0
SIGLEC8	3.86979	2.0882	0.539615	4.25217	0
RGS1	3.86723	2.90913	0.752253	7.51166	0
MCUB	3.86373	1.06514	0.275676	2.09237	0
ARHGAP18	3.85742	1.63535	0.423948	3.10662	0
GSDME	3.85617	1.38417	0.358949	2.61021	0
ZNF672	3.85579	0.943531	0.244705	1.92323	0
PIK3C3	3.8548	0.784047	0.203395	1.72195	0
CARS1	3.85411	1.41787	0.367884	2.6719	0
HLA-DPA1	3.85392	2.74965	0.713466	6.72552	0
EPSTI1	3.85017	1.33014	0.345475	2.51427	0
LRRFIP1	3.84765	1.30054	0.338009	2.46321	0
PRDX1	3.83471	1.04194	0.271713	2.05899	0
PRUNE2	3.83325	1.13296	0.295562	2.19309	0
FNDC3B	3.8298	1.10164	0.28765	2.14599	0
WARS1	3.82469	1.28771	0.336684	2.44141	0
SAP30BP	3.81992	0.612601	0.16037	1.52901	0
CALHM6	3.81774	1.83236	0.479961	3.5612	0
ADORA3	3.81363	1.92515	0.504809	3.79777	0
CDC42EP1	3.81339	1.14229	0.299548	2.20731	0
NAF1	3.812	0.818324	0.21467	1.76336	0
PSTPIP2	3.8098	1.60407	0.421038	3.04	0
SYNRG	3.80898	0.880733	0.231226	1.84131	0
AKR1B1	3.80126	1.02517	0.269691	2.03519	0
ERO1A	3.79346	1.46028	0.384945	2.75161	0
ZNRF2	3.79185	1.00422	0.264836	2.00586	0
POLA1	3.77336	0.620111	0.164339	1.53699	0

## Sheet: GPL 570 AD
Downregulation in AD							Upregulation in AD
Gene Name	Score(d)	Numerator(r)	Denominator(s+s0)	Fold Change	q-value(%)		Gene Name	Score(d)	Numerator(r)	Denominator(s+s0)	Fold Change	q-value(%)
MAPK8IP3	-4.53213	-0.661064	0.145862	0.632412	0		ABCC4	5.36083	0.746778	0.139303	1.67804	0
C1orf61	-3.97872	-0.599617	0.150706	0.659929	0		ANGPT1	4.94072	1.4304	0.289512	2.69521	0
NLGN4Y	-6.22397	-2.12634	0.341637	0.229038	0		AQP4	6.46251	0.758845	0.117423	1.69214	0
TXLNGY	-5.91814	-1.2541	0.211908	0.419254	0		AQP4	5.93868	1.06131	0.178712	2.08683	0
ASPHD1	-5.11013	-0.836929	0.163778	0.559834	0		AQP4	5.62927	0.796513	0.141495	1.7369	0
ZBED1	-4.83433	-0.60059	0.124234	0.659484	0		AQP4	5.48649	1.02625	0.18705	2.03672	0
TTTY15	-5.52266	-0.691512	0.125214	0.619205	0		ASXL2	5.87803	0.633067	0.107701	1.55086	0
TMEM178A	-3.9449	-0.617207	0.156457	0.651932	0		BHMT2	4.93013	0.854483	0.173318	1.80811	0
SBF1	-4.99975	-0.623031	0.124613	0.649305	0		BNIP2	5.58564	0.647556	0.115932	1.56651	0
EPOP	-4.2259	-0.997054	0.235939	0.501022	0		CAB39L	5.14552	0.718559	0.139648	1.64554	0
PLCXD1	-4.52174	-0.996009	0.220271	0.501385	0		CD109	5.35742	1.39864	0.261067	2.63653	0
MAPK8IP2	-3.93462	-0.922718	0.234513	0.527514	0		CD58	4.91238	0.836281	0.17024	1.78544	0
WNT10B	-3.98991	-0.685711	0.171861	0.621699	0		CEP112	4.9781	0.773119	0.155304	1.70896	0
CABP1	-4.1689	-1.24659	0.299022	0.421443	0		CFAP126	5.10811	1.83378	0.358995	3.56471	0
VEGFA	-3.94331	-0.915127	0.232071	0.530297	0		CXCL12	4.91828	1.23279	0.250655	2.35021	0
OIP5-AS1	-4.10972	-0.8249	0.200719	0.564521	0		DDR2	5.07631	0.966315	0.190358	1.95384	0
NDUFS1	-3.98711	-0.998909	0.250535	0.500378	0		EVI2B	4.96748	1.30139	0.261983	2.46467	0
FBXL20	-3.98103	-0.790509	0.198569	0.57814	0		FGD4	4.96024	0.67396	0.135873	1.59545	0
SART1	-4.2446	-1.48756	0.35046	0.356614	0		FOLR1	5.14967	0.674712	0.13102	1.59628	0					f
TESPA1	-4.01893	-1.15158	0.286538	0.450133	0		GABRG1	5.02531	0.794404	0.158081	1.73436	0
USP9Y	-5.22716	-1.46377	0.280031	0.362545	0		GALNT15	5.6873	1.27946	0.224968	2.42748	0
EFHD2	-4.15651	-0.938638	0.225823	0.521725	0		HNMT	5.10336	0.827522	0.162153	1.77463	0
KCNK10	-4.90209	-0.800209	0.163238	0.574266	0		ID4	5.55546	0.988967	0.178017	1.98476	0
MTMR9	-4.70758	-0.70285	0.149302	0.614357	0		IL13RA1	5.4341	0.927505	0.170682	1.90198	0
PKDCC	-3.92099	-0.609213	0.155372	0.655554	0		IL13RA1	4.90276	1.13532	0.231568	2.19667	0
UTY	-5.41254	-1.20554	0.222731	0.433606	0		IQCK	5.77317	0.651108	0.112782	1.57037	0
ARNTL2	-5.47406	-0.735154	0.134298	0.600754	0		LIFR	5.80825	0.869032	0.14962	1.82644	0
EIF1AY	-6.44261	-2.99923	0.465531	0.125066	0		LINC01094	6.65781	2.16837	0.325688	4.49514	0
EIF1AY	-6.16515	-1.8851	0.305767	0.270725	0		MAP3K20	6.13419	1.07615	0.175435	2.10841	0
ELMO1	-4.61865	-0.605806	0.131165	0.657104	0		MAP3K20	5.37229	0.880111	0.163824	1.84052	0
DDX3Y	-6.519	-3.3402	0.512379	0.0987415	0		NEBL	7.47875	1.0711	0.143219	2.10103	0
GAS7	-4.20583	-0.702749	0.167089	0.6144	0		OGFRL1	5.1371	0.89887	0.174976	1.8646	0
IGSF8	-4.07751	-0.70839	0.173731	0.612003	0		PHEX	5.0657	1.20811	0.238488	2.31035	0
DCAF16	-5.29866	-1.02557	0.193552	0.491217	0		PITPNC1	5.76553	0.618034	0.107195	1.53478	0
USP9Y	-6.42144	-2.67884	0.417171	0.156166	0		PNPLA4	6.58435	0.791031	0.120138	1.73031	0
SRCIN1	-4.34206	-0.693845	0.159796	0.618204	0		POGLUT3	5.20718	0.887658	0.170468	1.85017	0
MRTO4	-4.63422	-1.07969	0.232983	0.473129	0		RASSF8	5.37306	0.679137	0.126397	1.60118	0
IQSEC1	-4.02468	-0.595519	0.147967	0.661806	0		RNF19A	5.04062	0.678592	0.134625	1.60058	0
ADAM11	-4.53898	-0.861147	0.189723	0.550515	0		RPS11	5.36873	1.13061	0.210591	2.18951	0
RPH3A	-4.22146	-1.25272	0.29675	0.419657	0		SCAF11	5.14152	0.621671	0.120912	1.53866	0
SCAI	-3.92667	-0.978102	0.249092	0.507647	0		SLC16A9	4.90617	1.3497	0.275103	2.5486	0
ZNF365	-4.51268	-0.884865	0.196084	0.541538	0		SLC25A24	5.32598	0.603649	0.11334	1.51955	0
TXLNGY	-5.56614	-1.13981	0.204776	0.453818	0		SLC4A4	5.91445	1.0783	0.182316	2.11154	0
CAMK2N1	-4.12173	-0.932119	0.226148	0.524088	0		SLC4A4	5.08365	0.864669	0.170088	1.82092	0
ARHGAP26	-4.2209	-1.20504	0.285493	0.433758	0		SRGAP1	5.1387	0.809312	0.157493	1.75238	0
DDX3Y	-5.49717	-1.13806	0.207026	0.454372	0		SSPN	5.83709	1.0973	0.187988	2.13955	0
ADAMTS8	-4.41525	-0.73249	0.1659	0.601864	0		TLR4	5.23247	1.05866	0.202325	2.08299	0
RPS4Y1	-6.56104	-4.35805	0.664231	0.0487637	0		TMEM47	8.28526	1.04775	0.12646	2.0673	0
SBF1	-5.00972	-0.690883	0.137908	0.619475	0		TMEM47	5.62122	0.638156	0.113526	1.55634	0
ATXN7L3	-5.94099	-0.776328	0.130673	0.583851	0		TRPS1	5.94812	0.77867	0.13091	1.71555	0
ADAP1	-4.65863	-0.620396	0.133171	0.650492	0		TSPAN6	5.37888	1.13249	0.210543	2.19236	0
SRCIN1	-6.04337	-0.783996	0.129728	0.580756	0		TTC30B	6.07454	0.827147	0.136166	1.77417	0
MAP1A	-4.24503	-0.602254	0.141873	0.658724	0		USP53	5.18031	0.670575	0.129447	1.59171	0
BCL7A	-4.39276	-0.749497	0.170621	0.594811	0		WLS	5.21522	0.705194	0.135219	1.63036	0
ZFY	-6.1107	-1.45215	0.237641	0.365476	0		XIST	6.10606	5.25625	0.860826	38.2199	0
STRN4	-4.90662	-0.597041	0.121681	0.661109	0		XIST	5.57953	3.9881	0.714773	15.8686	0
TTYH3	-4.86582	-0.708656	0.145639	0.61189	0		XIST	5.49791	2.64543	0.48117	6.25682	0
FXYD7	-4.67019	-1.18762	0.254298	0.439027	0		XIST	5.381	3.54182	0.658207	11.6464	0
NTRK3	-4.25032	-0.626472	0.147394	0.647758	0		XIST	5.2016	3.25308	0.6254	9.53399	0
MAPT	-4.74436	-0.674035	0.142071	0.626751	0		ZFHX3	5.4557	0.658878	0.120769	1.57885	0
KDM5D	-6.44562	-2.08008	0.322712	0.236502	0		ZFX	7.01096	0.764781	0.109084	1.69911	0
KCNJ9	-3.95922	-0.729789	0.184327	0.602992	0		ZNF521	4.9313	0.630885	0.127935	1.54851	0
							HSPB8	4.88046	0.692376	0.141867	1.61594	0
							MDFIC	4.87866	0.808848	0.165793	1.75181	0
							IL13RA1	4.87045	0.844808	0.173456	1.79603	0
							USP53	4.86569	0.764536	0.157128	1.69882	0
							ZFX	4.8606	0.626498	0.128893	1.54381	0
							DTNA	4.85033	0.938316	0.193454	1.91629	0
							RAB29	4.84962	0.809246	0.166868	1.75229	0
							IGFBP7	4.84347	0.771562	0.159299	1.70712	0
							ITPR2	4.83102	0.737197	0.152597	1.66693	0
							MAOB	4.82719	0.745319	0.1544	1.67634	0
							ITPR2	4.82521	0.661631	0.13712	1.58187	0
							SYNC	4.82303	1.07382	0.222645	2.10501	0
							PRKD3	4.81389	0.723073	0.150206	1.65069	0
							TWSG1	4.81095	0.614642	0.127759	1.53118	0
							CWF19L2	4.8103	0.727351	0.151207	1.6556	0
							TAGAP	4.80511	1.06834	0.222334	2.09701	0
							AR	4.80273	1.06421	0.221584	2.09102	0
							TLR4	4.79113	1.08976	0.227454	2.12839	0
							IL13RA1	4.78812	0.893393	0.186585	1.85754	0
							PMP2	4.78798	0.691792	0.144485	1.61529	0
							NXT2	4.78551	0.593817	0.124086	1.50923	0
							ID4	4.78525	0.78197	0.163413	1.71948	0
							LINC01354	4.78069	1.14194	0.238866	2.20678	0
							EBF1	4.77051	0.893098	0.187212	1.85716	0
							NEBL	4.76813	0.612084	0.12837	1.52847	0
							COBLL1	4.75712	0.816842	0.171709	1.76155	0
							PRKG1	4.74656	0.711411	0.149879	1.6374	0
							TSPAN6	4.73742	0.836118	0.176492	1.78524	0
							GNG12	4.72879	0.685555	0.144975	1.60832	0
							TLR4	4.72738	0.682395	0.14435	1.6048	0
							WLS	4.72387	0.755016	0.15983	1.68765	0
							PRRX1	4.72313	0.860706	0.182232	1.81593	0
							SSPN	4.71929	0.859697	0.182166	1.81466	0
							MAF	4.7108	1.1403	0.24206	2.20427	0
							SMAD5	4.71055	0.626166	0.132928	1.54346	0
							CUL4B	4.66931	0.685006	0.146704	1.60771	0
							SLC7A11	4.65363	0.721972	0.155142	1.64943	0
							CMTM6	4.65269	0.703812	0.15127	1.6288	0
							EXPH5	4.63292	0.911164	0.196672	1.88056	0
							ITGB5	4.6278	0.784771	0.169577	1.72282	0
							FGD4	4.62727	0.609808	0.131786	1.52606	0
							PAWR	4.61988	0.861334	0.186441	1.81672	0
							ECM2	4.60937	2.11482	0.458808	4.33135	0
							SPPL2A	4.5949	0.709836	0.154483	1.63562	0
							TLR4	4.59185	0.816413	0.177796	1.76102	0
							LIFR	4.58301	0.885159	0.193139	1.84697	0
							MS4A7	4.58084	1.18126	0.257869	2.26774	0
							CAB39L	4.57631	0.677993	0.148153	1.59991	0
							MINDY2	4.57069	0.601153	0.131524	1.51693	0
							SLC40A1	4.56309	0.816364	0.178906	1.76096	0
							PAWR	4.56174	1.00193	0.219638	2.00268	0
							DTNA	4.55287	0.752615	0.165306	1.68484	0
							DDR2	4.54903	1.03613	0.22777	2.05072	0
							MAP3K20	4.54419	0.699906	0.154022	1.6244	0
							PLEKHF2	4.53449	0.594254	0.131052	1.50969	0
							TEAD1	4.53059	0.593516	0.131002	1.50892	0
							DTNA	4.52914	0.720715	0.159128	1.648	0
							GPC4	4.51269	0.961787	0.213129	1.94772	0
							ANTXR1	4.49903	0.908868	0.202014	1.87757	0
							ZFP36L1	4.49586	0.762633	0.16963	1.69658	0
							ZFP36L1	4.4848	1.16361	0.259457	2.24018	0
							BTN3A2	4.47739	1.12364	0.250957	2.17895	0
							GPR34	4.47395	1.5567	0.347948	2.9418	0
							MSRB3	4.47283	0.941405	0.210472	1.9204	0
							WWTR1	4.47061	0.910827	0.203736	1.88012	0
							ANTXR2	4.46876	0.961606	0.215184	1.94748	0
							STON2	4.46623	1.01007	0.226158	2.01401	0
							WLS	4.46098	0.710358	0.159238	1.63621	0
							CD58	4.45591	0.794288	0.178255	1.73422	0
							ZEB1	4.44672	0.739258	0.166248	1.66932	0
							ASPH	4.43607	0.594349	0.133981	1.50979	0
							DCLK1	4.4312	1.20365	0.27163	2.30321	0
							DNALI1	4.43114	0.952559	0.214969	1.9353	0
							SPAG1	4.42015	0.780368	0.176548	1.71757	0
							GASK1B	4.41604	0.834145	0.18889	1.7828	0
							EFEMP1	4.41247	0.819417	0.185705	1.76469	0
							OSBPL11	4.41232	0.699029	0.158427	1.62341	0
							BMP2K	4.40429	0.734885	0.166857	1.66426	0
							C3AR1	4.40061	0.901374	0.204829	1.86784	0
							FAM81B	4.3991	1.8887	0.429338	3.70302	0
							FRMD6	4.39514	0.736586	0.167591	1.66623	0
							HIPK1	4.38267	0.746588	0.17035	1.67782	0
							FNIP1	4.38159	0.596778	0.136201	1.51234	0
							MGAT4C	4.37822	0.59213	0.135244	1.50747	0
							MAP3K20	4.37158	0.766167	0.175261	1.70075	0
							GRAMD2B	4.36911	0.613856	0.140499	1.53034	0
							CP	4.36678	1.41494	0.324024	2.66649	0
							NEK11	4.35075	0.715066	0.164355	1.64156	0
							MANEA	4.35041	0.645132	0.148292	1.56388	0
							WWTR1	4.34979	0.768105	0.176584	1.70303	0
							PIK3C2A	4.34029	0.676459	0.155856	1.59821	0
							CAPS	4.33675	1.2806	0.29529	2.4294	0
							PPIC	4.3279	0.628166	0.145143	1.5456	0
							ID4	4.3272	0.792219	0.183079	1.73174	0
							ANTXR2	4.2988	0.617598	0.143668	1.53432	0
							NADK2	4.29752	0.647359	0.150635	1.5663	0
							CD44	4.28415	1.59186	0.371571	3.01439	0
							SEC11C	4.27327	0.673472	0.157601	1.59491	0
							IQCA1	4.27164	0.816412	0.191124	1.76102	0
							GALNT15	4.2693	1.16266	0.272331	2.2387	0
							B3GNT5	4.2688	1.03429	0.242291	2.0481	0
							GLIPR1	4.26849	0.662885	0.155297	1.58325	0
							XIST	4.25941	2.29947	0.539857	4.92277	0
							LCA5	4.2572	0.81865	0.192298	1.76376	0
							DYNLRB2	4.25	1.42492	0.335276	2.685	0
							PRDX6	4.24876	0.62705	0.147585	1.5444	0
							VCAM1	4.22905	1.38938	0.328533	2.61967	0
							WDR49	4.21692	1.03492	0.245421	2.049	0
							PCDHB4	4.21219	0.800266	0.189988	1.74142	0
							LEPROT	4.20985	0.637336	0.151391	1.55545	0
							ITPRIPL2	4.20319	0.728023	0.173207	1.65637	0
							APLNR	4.20183	1.14672	0.272909	2.2141	0
							ID3	4.20176	1.0091	0.240162	2.01266	0
							RNASE6	4.1928	1.09418	0.260967	2.13492	0
							MAML2	4.18176	0.828411	0.198101	1.77573	0
							WEE1	4.17052	0.839284	0.201242	1.78916	0
							HNMT	4.16185	0.847188	0.203561	1.79899	0
							ABCA1	4.16011	0.871742	0.209548	1.82987	0
							SMAD9	4.15911	0.865764	0.208161	1.8223	0
							AEBP1	4.15565	0.895005	0.215371	1.85962	0
							CD84	4.14344	0.917505	0.221436	1.88885	0
							BHMT2	4.14302	0.824853	0.199095	1.77135	0
							LAMA4	4.14002	0.823421	0.198893	1.7696	0
							LINC01088	4.13982	1.82585	0.441046	3.54516	0
							RASSF3	4.12954	0.916924	0.22204	1.88809	0
							GALNT15	4.12939	1.01527	0.245865	2.02129	0
							GABRG1	4.12792	0.756565	0.18328	1.68946	0
							IGDCC4	4.12433	0.741701	0.179836	1.67215	0
							OSGIN2	4.12301	0.937467	0.227375	1.91516	0
							METAP2	4.11951	0.587297	0.142565	1.50243	0
							RBBP8	4.10775	0.646868	0.157475	1.56576	0
							RBMS3	4.1012	0.709406	0.172975	1.63513	0
							FGD6	4.09961	0.719108	0.175409	1.64616	0
							CYP39A1	4.09513	0.743037	0.181444	1.6737	0
							BMPR1B	4.08452	0.737341	0.180521	1.6671	0
							EFEMP1	4.08076	0.710581	0.17413	1.63646	0
							SRPX	4.07909	1.27842	0.313408	2.42573	0
							CFI	4.07782	1.21984	0.299142	2.32922	0
							MSI2	4.07424	0.592574	0.145444	1.50794	0
							PTER	4.07251	0.806868	0.198126	1.74941	0
							SLC14A1	4.07078	1.42884	0.350998	2.6923	0
							TNC	4.06732	1.51851	0.373345	2.86496	0
							SPX	4.06681	0.780963	0.192033	1.71828	0
							CD58	4.0609	0.705482	0.173726	1.63069	0
							CP	4.05724	1.57405	0.387962	2.9774	0
							CYBRD1	4.04476	0.70964	0.175447	1.6354	0
							C1S	4.04386	1.27793	0.316018	2.42491	0
							YAP1	4.04164	0.679904	0.168225	1.60203	0
							RAB27A	4.03085	0.758805	0.18825	1.69209	0
							CFI	4.02795	1.18217	0.293492	2.26918	0
							SPARC	4.01589	0.965665	0.240461	1.95296	0
							PARD3B	4.01472	0.819504	0.204125	1.7648	0
							PPM1A	4.0124	0.630937	0.157247	1.54857	0
							GOLIM4	4.01125	0.59379	0.148031	1.50921	0
							DTNA	4.00572	0.676292	0.168832	1.59803	0
							RPS27A	4.00175	0.604034	0.150942	1.51996	0
							DDR2	4.00011	0.954903	0.238719	1.93845	0
							ACKR3	3.99558	0.698223	0.174749	1.6225	0
							GYG2	3.98179	0.981477	0.246491	1.97449	0
							LPAR5	3.97311	1.02188	0.2572	2.03057	0
							PLTP	3.9603	0.612401	0.154635	1.5288	0
							CDCA7	3.95726	0.627826	0.158652	1.54524	0
							GLIS3	3.95318	0.902794	0.228371	1.86968	0
							IQCG	3.94868	0.756725	0.19164	1.68965	0
							GOLIM4	3.94864	0.929406	0.235373	1.90449	0
							IMPACT	3.94746	0.613672	0.15546	1.53015	0
							ASXL2	3.94355	0.59913	0.151927	1.5148	0
							CD44	3.92732	1.51836	0.386615	2.86466	0
							LYVE1	3.90691	0.955641	0.244603	1.93944	0
							MSRB3	3.90239	0.715626	0.183382	1.6422	0
							CPED1	3.90147	1.00625	0.257917	2.00869	0
							S1PR3	3.89417	1.06779	0.274202	2.09622	0
							LY75	3.88334	0.812474	0.209221	1.75622	0
							PRRX1	3.88266	0.74524	0.19194	1.67625	0
							LIFR	3.87801	0.698371	0.180085	1.62267	0
							CAPS	3.87419	1.25122	0.322962	2.38042	0
							PTPN21	3.87371	0.63427	0.163737	1.55215	0
							HVCN1	3.86179	0.62588	0.16207	1.54315	0
							ARHGAP42	3.85703	0.766166	0.198642	1.70074	0
							DOCK11	3.85468	0.97514	0.252975	1.96583	0
							EXPH5	3.8541	0.910393	0.236214	1.87956	0
							PLSCR4	3.84812	0.614512	0.159691	1.53104	0
							ZBTB20	3.83365	0.587685	0.153296	1.50283	0
							GIMAP2	3.83267	0.839413	0.219015	1.78932	0
							CNN3	3.82292	0.605943	0.158503	1.52197	0
							EIF4B	3.82213	0.786068	0.205662	1.72437	0
							CTSH	3.82104	0.675845	0.176874	1.59753	0
							CYBRD1	3.82053	0.93467	0.244644	1.91145	0
							CARMIL1	3.81948	0.630203	0.164997	1.54778	0
							DDX3X	3.81893	0.644586	0.168787	1.56329	0
							SAMSN1	3.81703	1.25515	0.32883	2.38693	0
							YAP1	3.80676	0.622077	0.163414	1.53909	0
							ANXA1	3.80536	1.18263	0.310781	2.26991	0
							OGFRL1	3.7999	0.590535	0.155408	1.50581	0
							CXCR4	3.79943	1.4378	0.378426	2.70908	0
							ZIC2	3.79703	0.86475	0.227744	1.82102	0
							SLC25A43	3.79265	0.720746	0.190038	1.64803	0
							MAF	3.79209	0.586381	0.154633	1.50148	0
							CD24	3.79107	1.60061	0.422204	3.0327	0
							RNASE4	3.78463	0.895283	0.236558	1.85998	0
							TOB1	3.77232	0.769498	0.203985	1.70468	0
							CPVL	3.76988	0.9493	0.251812	1.93094	0
							C1S	3.76961	1.02482	0.271863	2.0347	0
							LOC100129129	3.76125	0.58877	0.156536	1.50396	0
							TLR7	3.75662	0.960427	0.255662	1.94589	0
							PMAIP1	3.75623	0.82374	0.2193	1.76999	0
							APOBEC3G	3.75365	0.944154	0.25153	1.92406	0
							TXNIP	3.75335	1.08523	0.289137	2.12171	0
							FNDC3B	3.7447	0.724488	0.19347	1.65231	0
							CAV2	3.74188	0.684775	0.183003	1.60745	0
							ABHD5	3.7404	0.65374	0.174778	1.57324	0
							MYBPC1	3.72095	0.704474	0.189326	1.62955	0
							C12orf75	3.70344	0.758312	0.204759	1.69151	0
							ELK3	3.69289	0.643498	0.174253	1.56211	0
							COLEC12	3.69062	0.807846	0.218892	1.7506	0
							COL21A1	3.68752	0.824571	0.223611	1.77101	0
							FGL2	3.67032	0.964734	0.262847	1.9517	0
							TIMP3	3.6691	0.958792	0.261316	1.94368	0
							TEX9	3.66688	0.654441	0.178474	1.57401	0
							AKR1C1	3.6654	0.758038	0.206809	1.69119	0
							ABCA1	3.66408	0.619715	0.169132	1.53657	0
							ANGPT1	3.66203	1.03518	0.282678	2.04936	0
							GFAP	3.65863	1.14786	0.313742	2.21586	0
							FRMD6	3.65298	0.680428	0.186266	1.60261	0
							RASSF3	3.64229	0.715547	0.196455	1.64211	0
							FZD7	3.64179	0.797797	0.219068	1.73844	0
							EBF1	3.63822	0.881351	0.242248	1.8421	0
							ACSM5	3.62742	0.772879	0.213066	1.70868	0
							C3	3.62346	0.979435	0.270304	1.97169	0
							GMPR	3.62285	0.986759	0.272371	1.98173	0
							TGFBR3	3.62096	0.67832	0.187332	1.60028	0
							SLC39A8	3.62047	0.587693	0.162325	1.50284	0
							KCNE3	3.61302	0.741312	0.205178	1.6717	0
							ELF1	3.60566	0.613044	0.170023	1.52948	0
							PRRG4	3.60519	0.678994	0.188338	1.60102	0
							TANK	3.60512	0.599035	0.166162	1.5147	0
							NPEPPS	3.60077	0.707884	0.196593	1.63341	0
							TBL1X	3.59984	0.599292	0.166477	1.51497	0
							MGST1	3.59873	0.6013	0.167087	1.51708	0
							F2RL1	3.59803	0.654933	0.182025	1.57454	0
							IL18	3.59481	0.909636	0.253041	1.87857	0
							KLF3	3.59408	0.621978	0.173056	1.53898	0
							TCF7L2	3.58856	0.681568	0.189928	1.60388	0
							CARD6	3.57779	0.673491	0.188242	1.59493	0
							GIMAP7	3.56247	0.697886	0.1959	1.62213	0
							CUL4B	3.56236	0.660958	0.185539	1.58113	0
							RAB27A	3.56207	0.790374	0.221886	1.72952	0
							CAT	3.56167	0.647242	0.181724	1.56617	0
							COL27A1	3.56116	0.728616	0.204601	1.65705	0
							GYG2	3.55731	0.893605	0.251202	1.85781	0
							CXCR4	3.55535	1.1658	0.327899	2.24357	0
							S100A10	3.551	0.767621	0.21617	1.70246	0
							RHOQ	3.5509	0.590698	0.166351	1.50598	0
							HACD4	3.55061	0.775081	0.218295	1.71129	0
							CAV1	3.54588	0.853768	0.240778	1.80721	0
							NUPR1	3.54272	0.782622	0.22091	1.72025	0
							ITPRIPL2	3.53982	0.621635	0.175612	1.53862	0
							CP	3.53738	1.37987	0.390083	2.60246	0
							PCDH18	3.53318	0.753748	0.213334	1.68617	0
							ANP32E	3.53216	0.673843	0.190774	1.59532	0
							STK32A	3.53214	0.636229	0.180125	1.55426	0
							AKR1C2	3.53034	0.687316	0.194688	1.61028	0
							TMEM232	3.5287	0.719941	0.204024	1.64711	0
							MSRB3	3.52432	0.621938	0.17647	1.53894	0
							ZMYND12	3.52405	0.61762	0.175259	1.53434	0
							SPARC	3.51559	0.848064	0.24123	1.80008	0
							DENND1B	3.51527	0.637641	0.181392	1.55578	0
							SLC38A1	3.50695	0.692136	0.197361	1.61567	0.0365973
							ECRG4	3.50276	1.05313	0.300658	2.07503	0.0365973
							ANO6	3.4968	0.608225	0.173937	1.52438	0.0365973
							CFAP300	3.49486	1.29581	0.370778	2.45515	0.0365973
							TREM2	3.49466	0.844772	0.241732	1.79598	0.0365973
							PIFO	3.49373	0.917887	0.262724	1.88935	0.0365973
							CRB1	3.49267	0.622412	0.178205	1.53945	0.0365973
							HPGDS	3.48562	0.849165	0.24362	1.80146	0.0365973
							EGFR	3.48443	0.687909	0.197424	1.61095	0.0365973
							MSR1	3.48396	0.880066	0.252605	1.84046	0.0365973
							DIAPH3	3.47994	0.78235	0.224817	1.71993	0.0365973
							ATP6V0E1	3.47749	0.645317	0.18557	1.56408	0.0365973
							EMP3	3.47294	0.696072	0.200427	1.62009	0.0365973
							NQO1	3.4671	0.695203	0.200514	1.61911	0.0365973
							DOCK8	3.46235	0.728182	0.210315	1.65655	0.0365973
							CD24	3.46018	1.05779	0.305705	2.08175	0.0365973
							EMP2	3.45905	0.604128	0.174652	1.52006	0.0365973
							VAC14-AS1	3.44785	0.739751	0.214554	1.66989	0.0365973
							TMEM255A	3.44349	0.868136	0.252109	1.8253	0.0365973
							EDNRB	3.44228	0.592136	0.172018	1.50748	0.0365973
							CALD1	3.43792	0.722565	0.210175	1.65011	0.0365973
							FOXJ1	3.43285	0.590249	0.171941	1.50551	0.0365973
							RAB27A	3.43179	0.643683	0.187565	1.56231	0.0365973
							CSF1R	3.42776	0.709245	0.206912	1.63495	0.0365973
							GEM	3.41833	0.858552	0.251161	1.81322	0.0365973
							LRRC34	3.40612	0.651534	0.191283	1.57084	0.0365973
							NUCKS1	3.40226	0.671555	0.197385	1.59279	0.0365973
							FRMD3	3.39682	0.661877	0.194852	1.58214	0.0365973
							CC2D2A	3.39529	0.616093	0.181455	1.53272	0.0365973
							ZNF117	3.39381	0.596292	0.1757	1.51183	0.0365973
							COL1A1	3.39292	1.40145	0.413051	2.64167	0.0365973
							CRNDE	3.38886	1.38045	0.407349	2.60349	0.0365973
							HLA-DRA	3.38531	1.19595	0.353278	2.29096	0.0365973
							AKR1C1	3.38449	0.772124	0.228136	1.70778	0.0365973
							FMO2	3.37853	0.823856	0.243851	1.77013	0.0365973
							FMO2	3.37635	0.790524	0.234136	1.7297	0.0365973
							CD44	3.37493	1.20119	0.355916	2.2993	0.0365973
							CALM1	3.37372	0.68057	0.201727	1.60277	0.0365973
							MS4A7	3.37076	0.763033	0.226368	1.69705	0.0365973
							CP	3.36009	1.18988	0.35412	2.28133	0.0365973
							TENT5A	3.3575	0.641938	0.191195	1.56042	0.0365973
							COPZ2	3.35708	0.670181	0.199632	1.59127	0.0365973
							CD36	3.35693	0.857054	0.255309	1.81134	0.0365973
							CD24	3.35555	1.1311	0.337084	2.19026	0.0365973
							PTGS1	3.35384	0.838978	0.250154	1.78878	0.0365973
							CAPS	3.3533	0.768241	0.2291	1.70319	0.0365973
							LRRC34	3.34418	0.614801	0.183842	1.53135	0.0365973
							EFCAB2	3.33907	0.614158	0.183931	1.53066	0.0365973
							DCN	3.33399	0.738718	0.221572	1.66869	0.0365973
							CD44	3.33126	1.152	0.345815	2.22222	0.0365973
							LY86	3.32826	0.892439	0.268139	1.85631	0.0365973
							COL8A1	3.32652	1.24343	0.373792	2.3676	0.0365973
							PPID	3.31923	0.632591	0.190584	1.55035	0.0365973
							GPR183	3.31316	0.936118	0.282545	1.91337	0.0365973
							WDR78	3.31009	0.812521	0.245468	1.75628	0.0365973
							GMNN	3.30507	0.614287	0.185862	1.5308	0.0365973

## Sheet: GPL96-GPL97 BG AD
Basal ganglia 96 Down regulation in AD
Gene Name	Score(d)	Numerator(r)	Denominator(s+s0)	Fold Change	q-value(%)
RFTN1	-5.25087	-0.922029	0.175595	0.527766	0
BNIP3	-4.43264	-0.629647	0.142048	0.646335	0
SERPINB1	-4.39378	-0.965212	0.219677	0.512203	0
PDPN	-4.38891	-0.860278	0.196012	0.550846	0
S100A9	-4.21592	-1.56848	0.372036	0.337164	0
PLSCR1	-4.21374	-0.923859	0.21925	0.527097	0
IFITM1	-4.12547	-0.985994	0.239002	0.504878	0
RB1	-4.12227	-0.809038	0.19626	0.570762	0
DYNLT1	-4.10829	-0.605093	0.147286	0.657429	0
SERPINB1	-4.07484	-0.802566	0.196956	0.573329	0
HILPDA	-4.03465	-1.21754	0.30177	0.430016	0
GLRX	-4.03424	-0.837864	0.207688	0.559471	0
CYP1B1	-3.97648	-1.30803	0.328941	0.403873	0
PPIB	-3.97337	-0.616545	0.155169	0.652231	0
GLRX	-3.95353	-0.991631	0.250822	0.502909	0
DTNA	-3.91924	-1.05075	0.268101	0.482717	0
EFR3A	-3.90642	-0.735793	0.188355	0.600488	0
NAMPT	-3.87832	-0.986126	0.254267	0.504831	0
FABP7	-3.82528	-1.0831	0.283144	0.472012	0
CNN3	-3.61263	-1.31625	0.364346	0.401578	0
DTNA	-3.60802	-1.26278	0.349994	0.416739	0
GBP1	-3.60601	-1.54625	0.428797	0.3424	0
LGALS3	-3.6041	-0.730016	0.202552	0.602897	0
FBXW7	-3.58138	-0.910759	0.254304	0.531905	0
SLC39A14	-3.57959	-1.38752	0.38762	0.382221	0
FABP7	-3.54345	-1.18545	0.334548	0.439686	0
VEGFA	-3.52784	-1.27295	0.360831	0.413812	0
NIBAN1	-3.52739	-0.67798	0.192204	0.62504	0
MAN1C1	-3.50228	-0.710515	0.202872	0.611102	0
PLSCR1	-3.50086	-0.955795	0.273017	0.515557	0
DEPP1	-3.4845	-1.25877	0.361247	0.417901	0
TVP23B	-3.47424	-0.699499	0.201339	0.615786	0
RETREG1	-3.47403	-0.636492	0.183214	0.643275	0
WARS1	-3.44262	-1.15319	0.334974	0.44963	0
DTNA	-3.40466	-1.02205	0.300191	0.492417	0
CHI3L2	-3.40328	-1.6589	0.487442	0.31668	0
IFITM3	-3.39216	-0.632156	0.186358	0.645211	0
STAT1	-3.38026	-0.964879	0.285445	0.512322	0
SHC3	-3.3752	-1.10529	0.327475	0.464808	0
S100A8	-3.36774	-2.60401	0.773222	0.164481	0

## Sheet: GPL96-GPL97 FC AD
Frontal lobe 96 upregulation in AD							Frontal lobe 96 downregulation in AD							Frontal lobe 97 downregulation in AD
Gene Name	Score(d)	Numerator(r)	Denominator(s+s0)	Fold Change	q-value(%)		Gene Name	Score(d)	Numerator(r)	Denominator(s+s0)	Fold Change	q-value(%)		Gene Name	Score(d)	Numerator(r)	Denominator(s+s0)	Fold Change	q-value(%)
ADGRA3	5.61358	0.733012	0.130578	1.66211	0		RFPL1S	-5.36409	-0.98853	0.184287	0.503991	0		NIPAL2	-5.39259	-0.844053	0.156521	0.557076	0
TRIL	5.5779	0.836181	0.14991	1.78532	0		TESPA1	-5.30691	-0.703917	0.132642	0.613903	0		TDRD9	-5.27065	-0.598602	0.113573	0.660393	0
VCAN	5.3495	0.611682	0.114344	1.52804	0		RPH3A	-5.18702	-0.987297	0.19034	0.504422	0		GLRB	-4.77873	-0.588743	0.123201	0.664922	0
TRIL	5.31507	0.634466	0.119371	1.55236	0		PCSK1	-5.12386	-0.970053	0.189321	0.510487	0		TMEM132D	-4.73167	-0.655421	0.138518	0.63489	0
SLC7A11	4.62988	0.617411	0.133354	1.53412	0		SCG3	-4.62643	-0.737605	0.159433	0.599734	0		TTC39C	-4.56472	-0.619186	0.135646	0.651038	0
AQP1	4.54096	1.14942	0.253122	2.21824	0		PRPS2	-4.49485	-0.718371	0.159821	0.607783	0		YPEL4	-4.54509	-0.73556	0.161836	0.600585	0
AQP1	4.43733	0.776893	0.175081	1.71344	0		CAMKK2	-4.39954	-0.602072	0.136849	0.658807	0		FBXW7	-4.53335	-0.668279	0.147414	0.629257	0
PLXNB1	4.43463	0.67822	0.152937	1.60016	0		PKNOX2	-4.31125	-0.602097	0.139657	0.658796	0		KIAA1211L	-4.4804	-0.697119	0.155593	0.616803	0
MT1F	4.13009	0.660153	0.15984	1.58025	0		FXYD7	-4.29383	-0.728366	0.169631	0.603587	0		SLC25A27	-4.47825	-0.611452	0.136538	0.654538	0
TMEM47	3.85512	0.65722	0.17048	1.57704	0		TCAF1	-4.28797	-0.615286	0.143491	0.652801	0		PAK1	-4.47673	-0.881237	0.196848	0.542902	0
THBS2	3.44745	0.589875	0.171105	1.50512	0.291342		NCALD	-4.25578	-1.01331	0.238102	0.495409	0		ELAVL4	-4.41023	-0.634924	0.143966	0.643975	0
VCAN	3.26816	0.589845	0.180482	1.50508	0.707094		ZNF204P	-4.24448	-0.921708	0.217155	0.527884	0		KALRN	-4.35204	-0.6811	0.156501	0.62369	0
DDX17	2.99355	0.870454	0.290777	1.82824	1.52671		PART1	-4.20221	-0.677372	0.161194	0.625303	0		DLGAP1	-4.30217	-0.843391	0.196038	0.557332	0
AQP4	2.96463	0.681821	0.229986	1.60416	1.52671		RGS7	-4.14611	-0.761328	0.183624	0.589953	0		GUCY1A2	-4.25946	-0.644986	0.151424	0.639499	0
UGT8	2.92944	0.630673	0.215288	1.54829	1.52671		GRM5	-4.11025	-0.78868	0.191881	0.578873	0		TRIM9	-4.24643	-0.732494	0.172497	0.601862	0
DTNA	2.54933	0.64892	0.254545	1.56799	7.71465		WARS1	-4.08008	-0.598679	0.146732	0.660358	0		LRATD1	-4.20461	-0.711458	0.169209	0.610703	0
ZBTB20	2.49445	0.589247	0.236224	1.50446	9.66799		PTK2B	-4.07377	-0.658454	0.161633	0.633557	0		CHML	-4.16968	-0.796551	0.191034	0.575724	0
							KIAA1107	-4.06179	-0.737048	0.181459	0.599966	0	0	LNX1	-4.14758	-0.621521	0.149852	0.649985	0
							CACNG3	-4.04786	-0.675347	0.16684	0.626182	0		SHANK2	-4.14534	-0.665488	0.160539	0.630475	0
							TRHDE	-4.02197	-0.675267	0.167894	0.626216	0		TAFA1	-4.14272	-0.762766	0.184122	0.589365	0
							IPCEF1	-4.01651	-0.772692	0.192379	0.585324	0		DOK6	-4.13498	-0.719607	0.174029	0.607263	0
							ATP2B1	-4.01513	-0.64662	0.161046	0.638775	0		PLEKHM3	-4.12441	-0.601933	0.145944	0.658871	0
							CUX2	-4.01302	-0.770723	0.192055	0.586124	0		UNC80	-4.10574	-0.696522	0.169646	0.617058	0
							NPTX2	-3.98423	-0.865115	0.217135	0.549003	0		CPLX1	-4.09427	-0.632672	0.154526	0.644981	0
							NAP1L2	-3.95945	-0.697862	0.176252	0.616485	0		PARM1	-4.09355	-0.878405	0.214582	0.543969	0
							NRN1	-3.95444	-0.748364	0.189246	0.595278	0		GRIN2A	-4.02674	-0.757134	0.188026	0.591671	0
							ARPP21	-3.95254	-0.850658	0.215218	0.554532	0		ABRACL	-4.00113	-0.640946	0.160191	0.641292	0
							OPN3	-3.94272	-0.800982	0.203155	0.573959	0		KCNMA1	-3.97448	-0.599204	0.150763	0.660118	0
							DIRAS2	-3.92726	-0.791886	0.201638	0.577589	0		TESPA1	-3.971	-0.7443	0.187434	0.596957	0
							CAP2	-3.9243	-0.808782	0.206096	0.570863	0		SGTB	-3.96599	-0.633843	0.159819	0.644457	0
							KALRN	-3.92188	-0.686367	0.17501	0.621417	0		ARHGAP26	-3.95289	-0.830543	0.21011	0.562318	0
							AAK1	-3.92067	-0.647462	0.165141	0.638402	0		UNC5A	-3.9195	-0.636856	0.162484	0.643113	0
							GLRB	-3.91897	-0.862272	0.220025	0.550085	0		CCDC85A	-3.91447	-0.603889	0.154271	0.657978	0
							STAT4	-3.9089	-0.786848	0.201296	0.579609	0		MICU3	-3.90178	-0.675698	0.173177	0.626029	0
							CDH18	-3.9003	-0.704094	0.180523	0.613828	0		PDP1	-3.90103	-0.762142	0.19537	0.58962	0
							ARHGEF3	-3.89692	-0.592146	0.151952	0.663355	0		HTR2A	-3.89276	-0.698474	0.179429	0.616223	0
							SNX10	-3.87913	-0.644485	0.166142	0.639721	0		DCLK1	-3.89202	-0.678035	0.174212	0.625016	0
							LDB2	-3.86485	-0.771134	0.199525	0.585957	0		MAL2	-3.888	-0.880313	0.226418	0.543249	0
							SCN1A	-3.84939	-0.68272	0.177358	0.62299	0		C3orf80	-3.848	-0.666877	0.173305	0.629869	0
							ZNF365	-3.83831	-0.628165	0.163657	0.646999	0		NRXN1	-3.83231	-0.620161	0.161824	0.650598	0
							ATRNL1	-3.83752	-0.807373	0.210389	0.571421	0		SYT13	-3.81955	-0.719483	0.188368	0.607315	0
							RYR2	-3.83066	-0.789316	0.206052	0.578618	0		NCEH1	-3.77398	-0.777254	0.205951	0.583476	0
							TBC1D9	-3.8247	-0.699977	0.183015	0.615582	0		CACNA2D1	-3.76863	-0.6023	0.159819	0.658703	0
							ERC2	-3.81153	-0.789289	0.207079	0.578629	0		RBFOX1	-3.74731	-0.701005	0.187069	0.615144	0
							ATP2B1	-3.80203	-0.60632	0.159472	0.65687	0		GRIA2	-3.73244	-0.589893	0.158045	0.664392	0
							RGS4	-3.75211	-0.904552	0.241078	0.534199	0		HS6ST3	-3.72947	-0.65801	0.176435	0.633752	0
							CITED2	-3.7365	-0.646033	0.172898	0.639035	0		CHRM1	-3.71673	-0.710583	0.191185	0.611073	0
							GBP1	-3.73435	-0.800233	0.21429	0.574256	0		FAM126B	-3.68151	-0.636401	0.172864	0.643316	0
							CDK5R1	-3.73171	-0.637305	0.170781	0.642913	0		SCN2A	-3.65983	-0.81369	0.22233	0.568925	0
							GAP43	-3.70645	-0.702076	0.18942	0.614687	0		KIAA1549L	-3.63264	-0.644999	0.177557	0.639493	0
							PCSK2	-3.68674	-0.602283	0.163364	0.658711	0		IFIT3	-3.62864	-0.784458	0.216185	0.58057	0
							NBEA	-3.63959	-0.685597	0.188372	0.621748	0		ATP6V1C1	-3.60487	-0.756678	0.209904	0.591858	0
							SERPINF1	-3.63657	-0.680242	0.187056	0.624061	0		SLITRK4	-3.58943	-0.608949	0.169651	0.655674	0
							ST6GALNAC5	-3.63029	-0.617691	0.170149	0.651713	0		TMEM178B	-3.58719	-0.613941	0.171148	0.653409	0
							SNAP25	-3.59468	-0.589541	0.164004	0.664554	0		GABRB2	-3.56231	-0.757719	0.212704	0.591431	0
							SATB2	-3.59259	-0.746907	0.207902	0.59588	0		FAM49B	-3.51993	-0.596679	0.169514	0.661274	0
							CABP1	-3.56837	-1.03898	0.291164	0.486672	0		GPR158	-3.51569	-0.691667	0.196737	0.619138	0
							ATRNL1	-3.5644	-0.752	0.210975	0.59378	0		SLITRK4	-3.51222	-0.743932	0.211813	0.59711	0
							ENC1	-3.55511	-0.662518	0.186356	0.631775	0		GRIN2A	-3.50696	-0.692272	0.1974	0.618878	0
							IFIT3	-3.53611	-0.631765	0.178661	0.645386	0		PNKD	-3.50351	-0.593898	0.169515	0.66255	0
							SLITRK5	-3.52355	-0.670058	0.190165	0.628481	0		AFF3	-3.48929	-0.713394	0.204452	0.609884	0
							FCGR1B	-3.51854	-0.60642	0.17235	0.656825	0		CPEB3	-3.48814	-0.713761	0.204625	0.609729	0
							SCG2	-3.50147	-0.729499	0.208341	0.603113	0		ERICH3	-3.48482	-0.691449	0.198417	0.619232	0
							PPFIA4	-3.45996	-0.620325	0.179287	0.650525	0		BEX5	-3.47316	-0.646901	0.186257	0.638651	0
							CNR1	-3.45696	-0.762591	0.220596	0.589437	0		SLC2A13	-3.47268	-0.672234	0.193578	0.627534	0
							AP3B2	-3.45434	-0.591246	0.17116	0.663769	0		GABRB3	-3.4723	-0.650659	0.187386	0.636989	0
							HBB	-3.44397	-0.767863	0.222959	0.587287	0		SV2B	-3.45215	-0.754829	0.218655	0.592617	0
							PLK2	-3.42496	-0.744868	0.217482	0.596723	0		KCNQ5	-3.44953	-0.733778	0.212719	0.601327	0
							HPRT1	-3.41921	-0.72029	0.21066	0.606976	0		FAM102B	-3.44585	-0.66762	0.193746	0.629544	0
							CAMK1G	-3.41639	-0.627751	0.183747	0.647185	0		LONRF2	-3.44545	-0.612818	0.177863	0.653918	0
							B4GALT6	-3.40853	-0.606834	0.178034	0.656636	0		PAK3	-3.42333	-0.714678	0.208767	0.609341	0
							CAMTA1	-3.40481	-0.661619	0.194319	0.632169	0		EPHA4	-3.4064	-0.739347	0.217046	0.59901	0
							CD200	-3.37604	-0.604723	0.179122	0.657597	0		MCTP1	-3.40324	-0.621404	0.182592	0.650038	0
							CRYM	-3.37546	-0.670872	0.19875	0.628127	0		CPNE4	-3.369	-0.651126	0.19327	0.636783	0
							NELL2	-3.37211	-0.652778	0.193582	0.636054	0		NEGR1	-3.36663	-0.82927	0.246321	0.562814	0
							DEPP1	-3.36175	-0.778501	0.231576	0.582972	0		C2orf80	-3.36423	-0.62278	0.185118	0.649418	0
							GBP1	-3.35259	-0.772785	0.230504	0.585286	0		GBP1	-3.35519	-0.792006	0.236054	0.57754	0
							ISG15	-3.34291	-0.710398	0.212509	0.611152	0		RORB	-3.34133	-0.661196	0.197884	0.632354	0
							CACNB2	-3.31484	-0.729535	0.220081	0.603098	0		RAB3C	-3.32979	-0.861095	0.258603	0.550535	0
							RCAN2	-3.31349	-0.586356	0.17696	0.666023	0		GRIA4	-3.30684	-0.660039	0.199598	0.632861	0
							ITPR1	-3.31155	-0.74005	0.223476	0.598719	0		SNCA	-3.30277	-0.641328	0.194179	0.641123	0
							ENC1	-3.30352	-0.882179	0.267042	0.542547	0		TENM2	-3.2896	-0.603164	0.183355	0.658309	0
							VSNL1	-3.30338	-0.621458	0.188128	0.650014	0		NAP1L5	-3.28431	-0.597955	0.182064	0.66069	0
							MEF2C	-3.2823	-0.62304	0.189818	0.649301	0		NRSN1	-3.28358	-0.596212	0.181574	0.661488	0
							VSNL1	-3.27524	-1.16254	0.354948	0.446726	0		PCDH7	-3.20646	-0.587061	0.183087	0.665698	0
							GAD1	-3.26709	-0.850666	0.260374	0.554529	0		GABRD	-3.18364	-0.589191	0.185068	0.664715	0
							AAK1	-3.25569	-0.599993	0.184291	0.659757	0		MAP4	-3.16575	-0.77477	0.244735	0.584482	0
							SH3GL2	-3.25333	-0.608831	0.187141	0.655728	0		NAP1L5	-3.16452	-0.739148	0.233573	0.599093	0
							RBM3	-3.2363	-0.680094	0.210145	0.624125	0
							WARS1	-3.22232	-0.588237	0.182551	0.665155	0
							INA	-3.21694	-0.586285	0.182249	0.666056	0
							GABBR2	-3.19738	-0.642917	0.201076	0.640417	0
							STMN2	-3.18889	-0.743714	0.233221	0.5972	0
							SYT1	-3.18685	-0.690916	0.216802	0.61946	0
							ELOVL4	-3.15779	-0.591138	0.1872	0.663819	0
							ARL4C	-3.14564	-0.6318	0.200849	0.645371	0
							CNTNAP2	-3.14427	-0.628577	0.199912	0.646814	0
							ATP6V1G2	-3.12608	-0.602242	0.192651	0.658729	0
							PRKCB	-3.12216	-0.767319	0.245766	0.587508	0
							CDC42	-3.11971	-0.635859	0.20382	0.643557	0
							PCSK2	-3.11786	-0.615118	0.197288	0.652877	0
							ADAM23	-3.10895	-0.67024	0.215584	0.628402	0
							GLRB	-3.10207	-0.851361	0.274449	0.554262	0
							DCLK1	-3.09955	-0.601189	0.19396	0.65921	0
							MYT1L	-3.07128	-0.672865	0.219083	0.62726	0
							DCLK1	-3.05899	-0.672256	0.219764	0.627525	0
							NMNAT2	-3.04188	-0.787651	0.258935	0.579287	0
							NECAP1	-3.041	-0.615965	0.202554	0.652493	0
							NEFL	-3.03876	-0.611324	0.201176	0.654596	0

## Sheet: GPL 570 AD low white
Row	Gene ID		Gene Name	Score(d)	Numerator(r)	Denominator(s+s0)	Fold Change	q-value(%)
1	40084	g40083	HECTD1	-2.69519	-0.714376	0.265056	0.609469	0
2	34381	g34380	KIF21A	-2.31838	-0.660918	0.285078	0.632476	0

## Sheet: GPL 97 BG AD low white
GPL 97 low								GPL 96 low
Gene Name	Score(d)	Numerator(r)	Denominator(s+s0)	Fold Change	q-value(%)			Gene Name	Score(d)	Numerator(r)	Denominator(s+s0)	Fold Change	q-value(%)
DCAF13	-5.0472	-0.611262	0.121109	0.654624	0			SP110	-4.86077	-0.734413	0.15109	0.601062	0
DHTKD1	-4.62753	-0.724794	0.156626	0.605084	0			DYNLT1	-4.46343	-0.701369	0.157137	0.614988	0
KANSL1-AS1	-4.41375	-0.84325	0.191051	0.557386	0			LYN	-4.42592	-0.687442	0.155322	0.620954	0
DTX3L	-4.22674	-0.804841	0.190417	0.572425	0			MYOF	-4.37174	-0.72364	0.165527	0.605568	0
SLC44A3	-4.08167	-0.724234	0.177436	0.605318	0			PLAAT4	-4.36153	-1.02461	0.23492	0.491543	0
ZC3HAV1	-4.02797	-0.618718	0.153605	0.651249	0			LRRFIP1	-4.30661	-0.821828	0.19083	0.565724	0
ADORA3	-3.94305	-0.604299	0.153257	0.657791	0			LAP3	-4.30206	-0.86423	0.200888	0.54934	0
ZKSCAN8	-3.92161	-0.670885	0.171074	0.628121	0			NRP1	-4.2187	-0.620313	0.147039	0.65053	0
C9orf135	-3.83565	-0.707033	0.184332	0.612579	0			NMI	-4.20677	-0.917966	0.218212	0.529255	0
								IDH1	-4.17152	-0.681722	0.163423	0.623421	0
								ISG15	-4.09526	-1.34302	0.327944	0.394196	0
								FABP7	-4.07165	-1.13791	0.279472	0.454416	0
								PPIB	-4.06873	-0.643781	0.158227	0.640033	0
								TCIM	-4.04723	-0.628467	0.155283	0.646863	0
								SAMSN1	-4.04284	-0.871026	0.215449	0.546758	0
								BST2	-3.97584	-0.810415	0.203835	0.570218	0
								TRIM22	-3.9573	-0.868317	0.219422	0.547785	0
								ADGRG1	-3.94088	-0.616132	0.156344	0.652418	0
								IRF9	-3.92104	-0.661657	0.168745	0.632152	0
								PLSCR1	-3.9169	-0.901698	0.230207	0.535257	0
								WARS1	-3.91447	-1.07843	0.275499	0.473543	0
								STAT1	-3.90984	-0.970705	0.248272	0.510257	0
								NIBAN1	-3.8972	-0.662296	0.169942	0.631872	0
								IFI35	-3.89461	-0.938058	0.240861	0.521935	0
								SERPING1	-3.88821	-0.833721	0.214423	0.56108	0
								VAMP5	-3.88123	-0.605063	0.155895	0.657443	0
								VAMP8	-3.87384	-0.871679	0.225017	0.54651	0
								MAFB	-3.86526	-1.06005	0.27425	0.479616	0
								SECTM1	-3.84491	-0.656007	0.170617	0.634632	0
								RFTN1	-3.84006	-0.767289	0.199812	0.58752	0
								ALOX5	-3.80863	-0.995214	0.261305	0.501661	0
								CD163	-3.78121	-1.43648	0.379899	0.369469	0
								MS4A4A	-3.75791	-0.704976	0.187598	0.613453	0
								RB1	-3.75672	-0.730604	0.194479	0.602651	0
								CTSC	-3.74696	-0.821113	0.219141	0.566005	0
								CXCL9	-3.71923	-1.29877	0.349205	0.406472	0

## Sheet: GPL 96-97 FC AD low white
GPL 97 FC low							GPL 96 FC low
Gene Name	Score(d)	Numerator(r)	Denominator(s+s0)	Fold Change	q-value(%)		Gene Name	Score(d)	Numerator(r)	Denominator(s+s0)	Fold Change	q-value(%)
NLRC5	-5.73509	-0.696754	0.12149	0.616959	0		LAP3	-6.38318	-0.730434	0.114431	0.602723	0
PARP9	-5.64142	-0.611784	0.108445	0.654387	0		FCGR1B	-6.31348	-0.925236	0.146549	0.526594	0
IL18BP	-5.58291	-0.714172	0.127921	0.609555	0		PSMB9	-5.60268	-0.64473	0.115075	0.639613	0
CMPK2	-5.53477	-0.638763	0.115409	0.642263	0		HLA-DMA	-5.55501	-0.661943	0.119162	0.632026	0
CALHM6	-5.48467	-0.597925	0.109017	0.660703	0		OAS1	-5.52686	-0.648717	0.117375	0.637847	0
RSAD2	-5.18294	-0.630431	0.121636	0.645983	0		IFI35	-5.47786	-0.614593	0.112196	0.653114	0
CHURC1	-5.15182	-0.92454	0.179459	0.526848	0		RSAD2	-5.46461	-0.648765	0.118721	0.637826	0
GBP3	-4.60243	-0.902826	0.196163	0.534838	0		CXCL9	-5.45637	-0.991823	0.181773	0.502842	0
MS4A6A	-4.58352	-0.607139	0.132461	0.656497	0		OAS1	-5.36575	-0.644169	0.120052	0.639861	0
IFIT3	-4.24924	-0.791012	0.186154	0.577938	0		ISG15	-5.09939	-0.94749	0.185805	0.518534	0
LACC1	-4.1099	-0.667892	0.162508	0.629426	0		IFIT3	-4.98097	-0.714693	0.143485	0.609335	0
GBP1	-3.78883	-0.789786	0.208451	0.57843	0		BTN3A2	-4.9312	-0.790016	0.160208	0.578338	0
C1QC	-3.25187	-0.726749	0.223487	0.604264	3.42603		BTN3A3	-4.89395	-0.629653	0.12866	0.646332	0
							WARS1	-4.74084	-0.634013	0.133734	0.644381	0
							GBP1	-4.69671	-0.821086	0.174822	0.566016	0
							BTN3A3	-4.67656	-0.61131	0.130718	0.654602	0
							PLAAT4	-4.62685	-0.818952	0.177	0.566853	0
							UCP2	-4.60645	-0.675092	0.146554	0.626292	0
							TRIM22	-4.42481	-0.653625	0.147718	0.635681	0
							ALOX5	-4.3221	-0.608466	0.14078	0.655894	0
							STAT1	-4.24739	-0.602404	0.141829	0.658655	0
							RAB2A	-4.20569	-0.600873	0.142871	0.659355	0
							GBP1	-4.18239	-0.783715	0.187385	0.580869	0
							S100A11	-4.09277	-0.611535	0.149418	0.6545	0
							CHI3L2	-4.07664	-0.824925	0.202354	0.564512	0
							IFIT1	-3.92586	-0.594869	0.151526	0.662105	0
							HAMP	-3.8505	-0.769846	0.199934	0.58648	0
							HLA-DRB4	-3.84809	-0.607262	0.157809	0.656441	0
							HLA-DPA1	-3.80883	-0.648331	0.170218	0.638018	0
							SERPINA1	-3.79564	-0.712124	0.187617	0.610421	0
							IFI44L	-3.64133	-0.789936	0.216936	0.57837	0
							STAB1	-3.6329	-0.642926	0.176973	0.640413	0
							HERC6	-3.632	-0.607494	0.167262	0.656336	0

## Sheet: Sheet5
No data same as original
