# Supplementary material for: Differential expression of interferon-induced protein with tetratricopeptide repeats 3 (IFIT3) in Alzheimer's disease and HIV-1 associated neurocognitive disorders
Source: Sci Rep. 2023 Feb 25;13:3276. doi: 10.1038/s41598-022-27276-7 (PMC9968324; doi:10.1038/s41598-022-27276-7)
Supplement: Supplementary file 4 — Supplementary Information 4. [file 41598_2022_27276_MOESM4_ESM.xlsx]

## Sheet: Legend
Sheet name	Explanation	Sheet	Group Comparisions
BG12 Up	Up regulated genes among HAD subjects compared to Controls within Basal Ganglia	BG12	1	Control
BG12 Down	Down regulated genes among HAD subjects compared to Controls within Basal Ganglia	BG12	2	HAD
BG13 Up	Up regulated genes among HIV subjects compared to Controls within Basal Ganglia	BG13	3	HIV
BG13 Down	Down regulated genes among HIV subjects compared to Controls within Basal Ganglia	BG13	4	HIVE
BG23 Up	Up regulated genes among HAD subjects compared to HIV within Basal Ganglia	BG23
BG23 Down	Down regulated genes among HAD subjects compared to HIV within Basal Ganglia	BG23	Brain Regions
			BG	Basal Ganglia
FC12 Up	Up regulated genes among HAD subjects compared to Controls within Frontal Cortex	FC12	FC	Frontal Cortex
FC12 Down	Down regulated genes among HAD subjects compared to Controls within Frontal Cortex	FC12	WM	White Matter
FC13 Up	Up regulated genes among HIV subjects compared to Controls within Frontal Cortex	FC13
FC13 Down	Down regulated genes among HIV subjects compared to Controls within Frontal Cortex	FC13
FC23 Up	Up regulated genes among HAD subjects compared to HIV within Frontal Cortex	FC23
FC23 Down	Down regulated genes among HAD subjects compared to HIV within Frontal Cortex	FC23
WM12 Up	Up regulated genes among HAD subjects compared to Controls within White Matter	WM12
WM12 Down	Down regulated genes among HAD subjects compared to Controls within White Matter	WM12
WM13 Up	Up regulated genes among HIV subjects compared to Controls within White Matter	WM13
WM13 Down	Down regulated genes among HIV subjects compared to Controls within White Matter	WM13
WM23 Up	Up regulated genes among HAD subjects compared to HIV within White Matter	WM23
WM23 Down	Down regulated genes among HAD subjects compared to HIV within White Matter	WM23

## Sheet: BG12
Low	Row	Gene ID	Gene Name	Score(d)	Numerator(r)	Denominator(s+s0)	Fold Change	q-value(%)		Up	Row	Gene ID	Gene Name	Score(d)	Numerator(r)	Denominator(s+s0)	Fold Change	q-value(%)
1	40	CDR1	1038	-2.24304	-3.07869	1.37255	0.118364	8.69215		1	671	GUSBP11	91316	2.40966	3.73693	1.55081	13.333	0
1	671	GUSBP11	91316	2.40966	3.73693	1.55081	13.333	0		2	567	TNFRSF1B	7133	2.11634	2.21112	1.04478	4.63034	0
2	567	TNFRSF1B	7133	2.11634	2.21112	1.04478	4.63034	0		3	410	PLA1A	51365	1.9852	2.039	1.0271	4.10961	0
3	410	PLA1A	51365	1.9852	2.039	1.0271	4.10961	0		4	24	LOC101928307	101928307	1.91439	1.78771	0.933829	3.45267	4.50704
4	24	LOC101928307	101928307	1.91439	1.78771	0.933829	3.45267	4.50704		5	216	ACKR1	2532	1.84263	2.09247	1.13559	4.26477	4.50704
5	216	ACKR1	2532	1.84263	2.09247	1.13559	4.26477	4.50704		6	556	SNORD104	692227	1.78065	1.95111	1.09573	3.86672	4.50704
6	556	SNORD104	692227	1.78065	1.95111	1.09573	3.86672	4.50704		7	602	CYBC1	79415	1.77052	1.51913	0.858013	2.86618	4.50704
7	602	CYBC1	79415	1.77052	1.51913	0.858013	2.86618	4.50704		8	11	THAP9-AS1	100499177	1.71877	2.00403	1.16597	4.0112	4.50704
8	11	THAP9-AS1	100499177	1.71877	2.00403	1.16597	4.0112	4.50704		9	199	RFTN1	23180	1.7062	1.74317	1.02167	3.34769	4.50704
9	199	RFTN1	23180	1.7062	1.74317	1.02167	3.34769	4.50704		10	240	GBP3	2635	1.70336	2.47713	1.45426	5.56789	4.50704
10	240	GBP3	2635	1.70336	2.47713	1.45426	5.56789	4.50704		11	498	CXCL16	58191	1.68532	1.59779	0.948065	3.0268	4.50704
11	498	CXCL16	58191	1.68532	1.59779	0.948065	3.0268	4.50704		12	259	TMEM235	283999	1.68084	1.84612	1.09833	3.59532	4.50704
12	259	TMEM235	283999	1.68084	1.84612	1.09833	3.59532	4.50704		13	467	PRODH	5625	1.66036	1.74065	1.04836	3.34186	4.50704
13	467	PRODH	5625	1.66036	1.74065	1.04836	3.34186	4.50704		14	607	ELOVL7	79993	1.63927	1.66132	1.01345	3.16306	4.50704
14	607	ELOVL7	79993	1.63927	1.66132	1.01345	3.16306	4.50704		15	708	SLC35E2A	9906	1.63331	1.84945	1.13233	3.60364	4.50704
15	708	SLC35E2A	9906	1.63331	1.84945	1.13233	3.60364	4.50704		16	71	ADIRF	10974	1.62099	1.50224	0.926742	2.83282	4.50704
16	71	ADIRF	10974	1.62099	1.50224	0.926742	2.83282	4.50704		17	339	C11orf96	387763	1.58563	1.56401	0.986362	2.95674	4.50704
17	339	C11orf96	387763	1.58563	1.56401	0.986362	2.95674	4.50704		18	270	TRIM59	286827	1.56284	1.63851	1.04842	3.11344	4.50704
18	270	TRIM59	286827	1.56284	1.63851	1.04842	3.11344	4.50704		19	321	IGKC	3514	1.5573	2.48641	1.59662	5.60382	4.50704
19	321	IGKC	3514	1.5573	2.48641	1.59662	5.60382	4.50704		20	38	TRIM22	10346	1.55578	1.30295	0.837487	2.46732	4.50704
20	38	TRIM22	10346	1.55578	1.30295	0.837487	2.46732	4.50704		21	294	HLA-DMA	3108	1.54862	1.37602	0.888544	2.59551	4.50704
21	294	HLA-DMA	3108	1.54862	1.37602	0.888544	2.59551	4.50704		22	305	ID1	3397	1.53638	1.33485	0.868829	2.52249	4.50704
22	305	ID1	3397	1.53638	1.33485	0.868829	2.52249	4.50704		23	561	SERPING1	710	1.52944	1.34477	0.879252	2.53989	4.50704
23	561	SERPING1	710	1.52944	1.34477	0.879252	2.53989	4.50704		24	7	CDH5	1003	1.52942	1.64512	1.07565	3.12773	4.50704
24	7	CDH5	1003	1.52942	1.64512	1.07565	3.12773	4.50704		25	364	ASPA	443	1.52849	1.62626	1.06396	3.08711	4.50704
25	364	ASPA	443	1.52849	1.62626	1.06396	3.08711	4.50704		26	41	BTN3A3	10384	1.51067	1.33021	0.880549	2.5144	4.50704
26	41	BTN3A3	10384	1.51067	1.33021	0.880549	2.5144	4.50704		27	508	RGS1	5996	1.50746	2.03095	1.34726	4.08674	4.50704
27	508	RGS1	5996	1.50746	2.03095	1.34726	4.08674	4.50704		28	486	PLEKHH1	57475	1.47291	1.45279	0.986335	2.73736	4.50704
28	486	PLEKHH1	57475	1.47291	1.45279	0.986335	2.73736	4.50704		29	85	LENG8	114823	1.45948	1.55274	1.0639	2.93374	5.36868
29	85	LENG8	114823	1.45948	1.55274	1.0639	2.93374	5.36868		30	323	AQP1	358	1.45575	1.37599	0.945208	2.59546	5.36868
30	323	AQP1	358	1.45575	1.37599	0.945208	2.59546	5.36868		31	670	PDLIM1	9124	1.45567	1.82287	1.25225	3.53785	5.36868
31	670	PDLIM1	9124	1.45567	1.82287	1.25225	3.53785	5.36868		32	430	PLSCR1	5359	1.4517	1.19102	0.820432	2.28314	5.36868
32	430	PLSCR1	5359	1.4517	1.19102	0.820432	2.28314	5.36868		33	502	RARRES3	5920	1.4441	1.47942	1.02446	2.78837	5.36868
33	502	RARRES3	5920	1.4441	1.47942	1.02446	2.78837	5.36868		34	710	MAFB	9935	1.43819	1.5629	1.08671	2.95447	5.36868
34	710	MAFB	9935	1.43819	1.5629	1.08671	2.95447	5.36868		35	73	DEPP1	11067	1.41274	1.3786	0.975836	2.60016	6.57785
35	73	DEPP1	11067	1.41274	1.3786	0.975836	2.60016	6.57785		36	70	IFI44L	10964	1.39638	1.6294	1.16687	3.09384	6.57785
36	70	IFI44L	10964	1.39638	1.6294	1.16687	3.09384	6.57785		37	103	TMEM125	128218	1.396	1.64452	1.17802	3.12644	6.57785
37	103	TMEM125	128218	1.396	1.64452	1.17802	3.12644	6.57785		38	256	SLCO4A1	28231	1.36119	1.56994	1.15335	2.96891	7.60563
38	256	SLCO4A1	28231	1.36119	1.56994	1.15335	2.96891	7.60563		39	19	CAHM	100526820	1.35062	1.29844	0.961365	2.45963	7.60563
39	19	CAHM	100526820	1.35062	1.29844	0.961365	2.45963	7.60563		40	89	GALNT15	117248	1.34486	1.32042	0.981828	2.49738	7.60563
40	89	GALNT15	117248	1.34486	1.32042	0.981828	2.49738	7.60563		41	159	SLC26A2	1836	1.31209	1.07138	0.816543	2.10144	8.69215
41	159	SLC26A2	1836	1.31209	1.07138	0.816543	2.10144	8.69215		42	311	IFI16	3428	1.26651	1.20227	0.949278	2.30102	10.1408
42	311	IFI16	3428	1.26651	1.20227	0.949278	2.30102	10.1408		43	449	LRRC1	55227	1.2503	1.0389	0.830919	2.05466	10.1408
43	449	LRRC1	55227	1.2503	1.0389	0.830919	2.05466	10.1408		44	398	PLLP	51090	1.24673	1.26973	1.01845	2.41117	10.1408
44	398	PLLP	51090	1.24673	1.26973	1.01845	2.41117	10.1408

## Sheet: BG13
low										Up
	Row	Gene ID	Gene Name	Score(d)	Numerator(r)	Denominator(s+s0)	Fold Change	q-value(%)			Row	Gene ID	Gene Name	Score(d)	Numerator(r)	Denominator(s+s0)	Fold Change	q-value(%)
1	492	LRRN1	57633	-1.91027	-2.00928	1.05183	0.248397	6.61322		1	430	PLSCR1	5359	2.59093	2.31572	0.893781	4.97854	0
2	422	PDYN	5173	-1.88859	-3.0442	1.61189	0.121228	6.61322		2	238	GBP1	2633	2.2989	3.18807	1.38678	9.11394	0
3	65	GJB6	10804	-1.87801	-1.90122	1.01236	0.267717	6.61322		3	41	BTN3A3	10384	2.23482	2.22055	0.993615	4.66071	0
4	84	KLHL29	114818	-1.85024	-1.62951	0.880702	0.323198	6.61322		4	73	DEPP1	11067	2.10273	2.60949	1.241	6.1029	0
5	177	EYA1	2138	-1.79026	-2.81421	1.57196	0.14218	6.61322		5	323	AQP1	358	2.07952	2.12891	1.02375	4.37385	0
6	351	LPL	4023	-1.76822	-2.02678	1.14623	0.245402	6.61322		6	70	IFI44L	10964	2.03987	3.20267	1.57003	9.20658	0
7	616	CAMK2B	816	-1.75596	-1.57366	0.896185	0.335955	6.61322		7	38	TRIM22	10346	2.03239	1.78649	0.879008	3.44974	0
8	147	FAM171B	165215	-1.73898	-2.38099	1.36919	0.191977	6.61322		8	474	PSMB8	5696	2.02881	1.86801	0.920738	3.65028	0
9	30	RIDA	10247	-1.73472	-1.62997	0.939613	0.323095	6.61322		9	317	IFIT3	3437	2.02296	1.95246	0.965153	3.87035	0
10	654	RGS9	8787	-1.696	-2.41821	1.42584	0.187088	6.61322		10	567	TNFRSF1B	7133	2.00337	1.94507	0.970899	3.85057	0
11	16	TUNAR	100507043	-1.68377	-2.64964	1.57364	0.159359	6.61322		11	695	ISG15	9636	1.99847	2.25889	1.13031	4.78624	0
12	278	TAGLN3	29114	-1.64067	-1.72511	1.05146	0.302476	6.61322		12	547	BST2	684	1.902	2.18658	1.14962	4.55225	0
13	423	PENK	5179	-1.63217	-3.33028	2.0404	0.099423	6.61322		13	502	RARRES3	5920	1.89105	2.20549	1.16628	4.61233	0
14	665	KLHL13	90293	-1.62336	-2.14258	1.31984	0.226475	6.61322		14	135	DTX3L	151636	1.84987	1.84453	0.997111	3.59135	0
15	45	LOC105370624	105370624	-1.61719	-2.49455	1.54252	0.177446	6.61322		15	445	HERC6	55008	1.82383	1.78641	0.979482	3.44956	3.23202
16	617	NETO2	81831	-1.61351	-1.97351	1.22311	0.254633	6.61322		16	543	STAT1	6772	1.81973	1.991	1.09412	3.97512	3.23202
17	44	CAP2	10486	-1.60587	-1.92314	1.19757	0.26368	6.61322		17	368	MX1	4599	1.80413	1.567	0.868565	2.96288	3.23202
18	326	INSM1	3642	-1.60361	-2.16687	1.35124	0.222694	6.61322		18	217	IFI6	2537	1.78779	1.85828	1.03943	3.62574	3.23202
19	517	SCN4B	6330	-1.55729	-2.17281	1.39525	0.221778	6.61322		19	270	TRIM59	286827	1.74649	1.9796	1.13347	3.94383	3.23202
20	327	ITPKA	3706	-1.55373	-1.7193	1.10656	0.303696	6.61322		20	283	HILPDA	29923	1.70458	1.7503	1.02682	3.3643	4.38632
21	461	SCN3B	55800	-1.54702	-1.70052	1.09922	0.307675	6.61322		21	50	IFI44	10561	1.68729	2.05182	1.21604	4.1463	4.38632
22	459	PRKCB	5579	-1.54324	-1.87047	1.21204	0.273484	6.61322		22	71	ADIRF	10974	1.67248	1.4702	0.879055	2.77061	4.38632
23	601	CALB1	793	-1.53661	-3.10737	2.02222	0.116034	6.61322		23	339	C11orf96	387763	1.67023	1.73328	1.03775	3.32483	4.38632
24	431	FXYD7	53822	-1.53362	-1.44293	0.940869	0.367819	6.61322		24	148	UBXN2A	165324	1.64774	1.88115	1.14166	3.68369	4.38632
25	509	RGS4	5999	-1.5251	-1.62579	1.06602	0.324033	6.61322		25	199	RFTN1	23180	1.63052	1.99524	1.22368	3.98682	4.38632
26	212	LAMP5	24141	-1.52333	-2.97666	1.95404	0.127039	6.61322		26	355	TM4SF1	4071	1.6294	2.04268	1.25364	4.1201	4.38632
27	539	SNAP25	6616	-1.52203	-2.238	1.47041	0.21198	6.61322		27	161	APLNR	187	1.59887	1.98834	1.24359	3.96779	4.38632
28	489	GPR158	57512	-1.51752	-1.87872	1.23802	0.271925	6.61322		28	519	ADGRL4	64123	1.59523	2.28347	1.43144	4.86847	4.38632
29	456	ELMOD1	55531	-1.51308	-2.11973	1.40094	0.230089	6.61322		29	7	CDH5	1003	1.55549	2.17623	1.39907	4.5197	5.94275
30	187	FGF13	2258	-1.47478	-2.57278	1.74452	0.168079	6.61322		30	113	CP	1356	1.54417	1.62326	1.05122	3.0807	5.94275
31	229	TMEM158	25907	-1.47058	-1.91021	1.29895	0.266053	6.61322		31	556	SNORD104	692227	1.51535	1.55254	1.02454	2.93332	5.94275
32	379	NPY	4852	-1.45301	-2.12403	1.46182	0.229404	6.61322		32	424	PFKFB3	5209	1.49549	1.22648	0.820115	2.33995	5.94275
33	378	NNAT	4826	-1.44929	-1.81674	1.25354	0.283862	6.61322		33	95	SERPINA3	12	1.4903	2.69569	1.80883	6.47865	6.61322
34	429	ATP6V1G2	534	-1.44726	-1.3467	0.930514	0.393191	6.61322		34	75	BTN3A2	11118	1.48434	1.98872	1.33979	3.96883	6.61322
35	120	NRSN1	140767	-1.42425	-1.39814	0.981667	0.379419	6.61322		35	442	XAF1	54739	1.47093	1.69457	1.15204	3.23681	6.61322
36	592	CA12	771	-1.41893	-2.0439	1.44045	0.242507	6.61322		36	311	IFI16	3428	1.46964	1.59166	1.08303	3.01397	6.61322
37	595	SCG2	7857	-1.3964	-2.52935	1.81133	0.173216	6.61322		37	631	TPST1	8460	1.4463	1.28674	0.88968	2.43977	6.61322
38	535	PCP4L1	654790	-1.39133	-2.05225	1.47503	0.241107	6.61322		38	607	ELOVL7	79993	1.41997	1.69286	1.19218	3.23297	8.68988
39	55	RGS14	10636	-1.38226	-2.00326	1.44926	0.249436	8.68988
40	506	TMEM35A	59353	-1.37512	-1.88673	1.37205	0.270419	8.68988
41	220	GABRA1	2554	-1.37074	-1.4553	1.06169	0.364679	8.68988
42	74	STMN2	11075	-1.37049	-1.72141	1.25605	0.303252	8.68988
43	634	PTPN5	84867	-1.36893	-2.08944	1.52633	0.234972	8.68988
44	471	NRIP3	56675	-1.3592	-1.12549	0.828053	0.458347	8.68988
45	20	ARMCX5-GPRASP2	100528062	-1.34486	-1.34075	0.996946	0.394814	8.68988
46	82	MAL2	114569	-1.33674	-2.29022	1.71329	0.204445	8.68988
47	163	EEF1A2	1917	-1.33384	-1.63408	1.2251	0.322176	8.68988
48	447	TMEM45A	55076	-1.33111	-1.96697	1.4777	0.255789	8.68988
49	707	SNAP91	9892	-1.32781	-1.95236	1.47036	0.258394	8.68988
50	593	ZNF204P	7754	-1.32354	-1.50315	1.1357	0.352783	8.68988
51	281	GUCY1A1	2982	-1.32128	-1.28302	0.971044	0.410935	8.68988
52	390	CALY	50632	-1.31362	-2.24888	1.71197	0.210387	8.68988
53	158	DRD1	1812	-1.30562	-2.09551	1.605	0.233985	8.68988
54	394	PCDH8	5100	-1.30144	-2.21532	1.7022	0.215339	8.68988
55	331	KCND2	3751	-1.30122	-1.71081	1.31477	0.305489	8.68988
56	482	SLC24A3	57419	-1.29533	-1.5713	1.21304	0.336506	8.68988
57	80	CHRM1	1128	-1.28323	-1.89679	1.47814	0.26854	8.68988
58	381	NPTX2	4885	-1.27485	-2.28089	1.78913	0.205771	8.68988
59	142	DACH1	1602	-1.27074	-2.00708	1.57945	0.248777	8.68988
60	198	NCDN	23154	-1.2678	-1.97219	1.5556	0.254865	8.68988
61	371	NDUFA4	4697	-1.26572	-1.53719	1.21448	0.344555	8.68988
62	253	GNG3	2785	-1.26463	-1.81074	1.43184	0.285044	8.68988
63	570	TPBG	7162	-1.26218	-1.54318	1.22263	0.343128	8.68988
64	303	HTR2C	3358	-1.26125	-2.49177	1.97564	0.177788	8.68988
65	332	KCNF1	3754	-1.26	-1.20577	0.956963	0.433538	8.68988
66	551	SYT1	6857	-1.25853	-2.41331	1.91755	0.187725	8.68988
67	61	PLK2	10769	-1.25383	-1.96962	1.57089	0.25532	8.68988
68	406	PCSK2	5126	-1.25204	-1.55789	1.24429	0.339647	8.68988
1	430	PLSCR1	5359	2.59093	2.31572	0.893781	4.97854	0
2	238	GBP1	2633	2.2989	3.18807	1.38678	9.11394	0
3	41	BTN3A3	10384	2.23482	2.22055	0.993615	4.66071	0
4	73	DEPP1	11067	2.10273	2.60949	1.241	6.1029	0
5	323	AQP1	358	2.07952	2.12891	1.02375	4.37385	0
6	70	IFI44L	10964	2.03987	3.20267	1.57003	9.20658	0
7	38	TRIM22	10346	2.03239	1.78649	0.879008	3.44974	0
8	474	PSMB8	5696	2.02881	1.86801	0.920738	3.65028	0
9	317	IFIT3	3437	2.02296	1.95246	0.965153	3.87035	0
10	567	TNFRSF1B	7133	2.00337	1.94507	0.970899	3.85057	0
11	695	ISG15	9636	1.99847	2.25889	1.13031	4.78624	0
12	547	BST2	684	1.902	2.18658	1.14962	4.55225	0
13	502	RARRES3	5920	1.89105	2.20549	1.16628	4.61233	0
14	135	DTX3L	151636	1.84987	1.84453	0.997111	3.59135	0
15	445	HERC6	55008	1.82383	1.78641	0.979482	3.44956	3.23202
16	543	STAT1	6772	1.81973	1.991	1.09412	3.97512	3.23202
17	368	MX1	4599	1.80413	1.567	0.868565	2.96288	3.23202
18	217	IFI6	2537	1.78779	1.85828	1.03943	3.62574	3.23202
19	270	TRIM59	286827	1.74649	1.9796	1.13347	3.94383	3.23202
20	283	HILPDA	29923	1.70458	1.7503	1.02682	3.3643	4.38632
21	50	IFI44	10561	1.68729	2.05182	1.21604	4.1463	4.38632
22	71	ADIRF	10974	1.67248	1.4702	0.879055	2.77061	4.38632
23	339	C11orf96	387763	1.67023	1.73328	1.03775	3.32483	4.38632
24	148	UBXN2A	165324	1.64774	1.88115	1.14166	3.68369	4.38632
25	199	RFTN1	23180	1.63052	1.99524	1.22368	3.98682	4.38632
26	355	TM4SF1	4071	1.6294	2.04268	1.25364	4.1201	4.38632
27	161	APLNR	187	1.59887	1.98834	1.24359	3.96779	4.38632
28	519	ADGRL4	64123	1.59523	2.28347	1.43144	4.86847	4.38632
29	7	CDH5	1003	1.55549	2.17623	1.39907	4.5197	5.94275
30	113	CP	1356	1.54417	1.62326	1.05122	3.0807	5.94275
31	556	SNORD104	692227	1.51535	1.55254	1.02454	2.93332	5.94275
32	424	PFKFB3	5209	1.49549	1.22648	0.820115	2.33995	5.94275
33	95	SERPINA3	12	1.4903	2.69569	1.80883	6.47865	6.61322
34	75	BTN3A2	11118	1.48434	1.98872	1.33979	3.96883	6.61322
35	442	XAF1	54739	1.47093	1.69457	1.15204	3.23681	6.61322
36	311	IFI16	3428	1.46964	1.59166	1.08303	3.01397	6.61322
37	631	TPST1	8460	1.4463	1.28674	0.88968	2.43977	6.61322
38	607	ELOVL7	79993	1.41997	1.69286	1.19218	3.23297	8.68988

## Sheet: BG23
Low										Up
	Row	Gene ID	Gene Name	Score(d)	Numerator(r)	Denominator(s+s0)	Fold Change	q-value(%)		None
1	340	ZNF808	388558	-1.83503	-2.73844	1.49231	0.149847	0
2	217	IFI6	2537	-1.80354	-2.00717	1.11291	0.248761	0
3	317	IFIT3	3437	-1.68312	-1.7578	1.04437	0.295699	35.0235
4	695	ISG15	9636	-1.59076	-1.75328	1.10217	0.296626	35.0235

## Sheet: WM12
Low										Up
	Row	Gene ID	Gene Name	Score(d)	Numerator(r)	Denominator(s+s0)	Fold Change	q-value(%)			Row	Gene ID	Gene Name	Score(d)	Numerator(r)	Denominator(s+s0)	Fold Change	q-value(%)
1	1017	LRRN1	57633	-2.7201	-2.06332	0.758546	0.239264	0		1	17	THAP9-AS1	100499177	2.83344	1.81656	0.641113	3.52239	16.1828
2	1171	TPBG	7162	-2.61709	-1.40605	0.537257	0.377343	0		2	722	MX1	4599	2.58139	1.45889	0.565155	2.74896	16.1828
3	87	CAP2	10486	-2.5795	-1.65932	0.643274	0.316587	0
4	744	NNAT	4826	-2.43924	-1.73454	0.711097	0.300505	0
5	152	WIF1	11197	-2.27656	-2.83244	1.24418	0.140395	20.8064
6	855	GPR88	54112	-2.01585	-2.51576	1.24799	0.174856	40.4569
7	869	LRRN3	54674	-1.97685	-1.606	0.812406	0.328507	40.4569
8	1142	TAC1	6863	-1.97103	-3.23405	1.64079	0.10628	40.4569
9	792	IER5	51278	-1.96931	-1.65338	0.839573	0.317894	40.4569
10	789	PCP4	5121	-1.95979	-1.67924	0.856849	0.312247	40.4569
11	455	TMEM158	25907	-1.92137	-1.43689	0.747847	0.369363	40.4569
12	590	HPCA	3208	-1.86902	-1.91722	1.02579	0.264763	40.4569
13	1050	RGS2	5997	-1.85856	-1.50892	0.811879	0.351374	40.4569
14	1448	CXCL14	9547	-1.83671	-1.98323	1.07977	0.252923	40.4569
15	1352	AKR1C3	8644	-1.7791	-1.92633	1.08276	0.263098	46.2365
16	118	HSPH1	10808	-1.73886	-1.51768	0.872798	0.349248	46.2365
17	1083	NECAB1	64168	-1.71634	-1.55611	0.906648	0.340066	46.2365
18	292	DHX9P1	1661	-1.70846	-1.31706	0.770904	0.401351	46.2365
19	763	G0S2	50486	-1.70402	-1.63905	0.961871	0.321067	46.2365
1	17	THAP9-AS1	100499177	2.83344	1.81656	0.641113	3.52239	16.1828
2	722	MX1	4599	2.58139	1.45889	0.565155	2.74896	16.1828

## Sheet: WM13
Low										Up
	Row	Gene ID	Gene Name	Score(d)	Numerator(r)	Denominator(s+s0)	Fold Change	q-value(%)			Row	Gene ID	Gene Name	Score(d)	Numerator(r)	Denominator(s+s0)	Fold Change	q-value(%)
1	283	KANK4	163782	-2.68101	-2.72202	1.0153	0.151562	11.1258		1	133	IFI44L	10964	3.3787	4.28045	1.26689	19.4332	0
2	245	CHADL	150356	-2.56788	-2.10464	0.819604	0.232509	11.1258		2	625	IFIT3	3437	2.58474	1.85857	0.719056	3.62648	6.99334
1	133	IFI44L	10964	3.3787	4.28045	1.26689	19.4332	0		3	722	MX1	4599	2.40569	1.84821	0.768266	3.60053	6.99334
2	625	IFIT3	3437	2.58474	1.85857	0.719056	3.62648	6.99334		4	349	FCER1G	2207	2.3959	2.36353	0.986492	5.14629	6.99334
3	722	MX1	4599	2.40569	1.84821	0.768266	3.60053	6.99334		5	1159	SERPING1	710	2.26555	1.93535	0.854254	3.82472	6.99334
4	349	FCER1G	2207	2.3959	2.36353	0.986492	5.14629	6.99334		6	584	HLA-J	3137	2.24759	1.55199	0.690513	2.93221	6.99334
5	1159	SERPING1	710	2.26555	1.93535	0.854254	3.82472	6.99334		7	850	PLSCR1	5359	2.2293	1.97795	0.887251	3.93932	6.99334
6	584	HLA-J	3137	2.24759	1.55199	0.690513	2.93221	6.99334		8	207	CMPK2	129607	2.1976	2.25977	1.02829	4.78916	6.99334
7	850	PLSCR1	5359	2.2293	1.97795	0.887251	3.93932	6.99334		9	1430	ARHGAP29	9411	2.19444	2.13636	0.973535	4.39651	6.99334
8	207	CMPK2	129607	2.1976	2.25977	1.02829	4.78916	6.99334		10	682	LY6E	4061	2.18023	2.1121	0.96875	4.32321	6.99334
9	1430	ARHGAP29	9411	2.19444	2.13636	0.973535	4.39651	6.99334		11	974	PSMB8	5696	2.1578	2.06653	0.957704	4.18878	6.99334
10	682	LY6E	4061	2.18023	2.1121	0.96875	4.32321	6.99334		12	582	HLA-E	3133	2.1578	1.73952	0.806158	3.33925	6.99334
11	974	PSMB8	5696	2.1578	2.06653	0.957704	4.18878	6.99334		13	1453	ISG15	9636	2.09553	1.62024	0.77319	3.07427	6.99334
12	582	HLA-E	3133	2.1578	1.73952	0.806158	3.33925	6.99334		14	977	PSMB9	5698	2.08381	1.94776	0.934708	3.85774	6.99334
13	1453	ISG15	9636	2.09553	1.62024	0.77319	3.07427	6.99334		15	101	IFI44	10561	2.02726	2.63517	1.29987	6.21249	10.8785
14	977	PSMB9	5698	2.08381	1.94776	0.934708	3.85774	6.99334		16	583	HLA-F	3134	2.0155	1.61357	0.800584	3.06009	10.8785
15	101	IFI44	10561	2.02726	2.63517	1.29987	6.21249	10.8785		17	890	HERC6	55008	2.00945	1.88889	0.940005	3.7035	10.8785
16	583	HLA-F	3134	2.0155	1.61357	0.800584	3.06009	10.8785		18	817	SERPINF1	5176	1.99575	1.72592	0.864797	3.30791	10.8785
17	890	HERC6	55008	2.00945	1.88889	0.940005	3.7035	10.8785		19	75	BTN3A3	10384	1.93729	1.77649	0.916998	3.42591	11.1258
18	817	SERPINF1	5176	1.99575	1.72592	0.864797	3.30791	10.8785		20	429	ALOX5AP	241	1.9299	2.45525	1.27222	5.48406	11.1258
19	75	BTN3A3	10384	1.93729	1.77649	0.916998	3.42591	11.1258		21	577	HLA-DMA	3108	1.89223	1.84235	0.973641	3.58595	12.2384
20	429	ALOX5AP	241	1.9299	2.45525	1.27222	5.48406	11.1258		22	17	THAP9-AS1	100499177	1.88559	1.70288	0.903101	3.25551	12.2384
21	577	HLA-DMA	3108	1.89223	1.84235	0.973641	3.58595	12.2384		23	920	DDX60	55601	1.82375	1.4473	0.793584	2.72698	16.3178
22	17	THAP9-AS1	100499177	1.88559	1.70288	0.903101	3.25551	12.2384		24	581	HLA-DRB1	3123	1.80676	1.7417	0.963988	3.34428	16.3178
23	920	DDX60	55601	1.82375	1.4473	0.793584	2.72698	16.3178		25	1156	TIMP1	7076	1.79889	2.01974	1.12277	4.0551	16.3178
24	581	HLA-DRB1	3123	1.80676	1.7417	0.963988	3.34428	16.3178		26	1023	PTPN6	5777	1.76601	1.54228	0.873313	2.91254	16.3178
25	1156	TIMP1	7076	1.79889	2.01974	1.12277	4.0551	16.3178		27	687	ARRB2	409	1.7586	1.91616	1.08959	3.77416	16.3178
26	1023	PTPN6	5777	1.76601	1.54228	0.873313	2.91254	16.3178		28	574	HLA-A	3105	1.74144	1.3694	0.786363	2.58364	20.1573
27	687	ARRB2	409	1.7586	1.91616	1.08959	3.77416	16.3178		29	568	HCK	3055	1.73698	1.51413	0.871704	2.85626	20.1573
28	574	HLA-A	3105	1.74144	1.3694	0.786363	2.58364	20.1573		30	185	CLIC1	1192	1.72846	1.37804	0.797264	2.59915	20.1573
29	568	HCK	3055	1.73698	1.51413	0.871704	2.85626	20.1573		31	1392	PDLIM1	9124	1.71163	1.56888	0.9166	2.96675	20.1573
30	185	CLIC1	1192	1.72846	1.37804	0.797264	2.59915	20.1573		32	1336	IFITM1	8519	1.71072	1.43633	0.839604	2.70631	20.1573
31	1392	PDLIM1	9124	1.71163	1.56888	0.9166	2.96675	20.1573
32	1336	IFITM1	8519	1.71072	1.43633	0.839604	2.70631	20.1573

## Sheet: WM23
Low										Up
	None										Row	Gene ID	Gene Name	Score(d)	Numerator(r)	Denominator(s+s0)	Fold Change	q-value(%)
										1	1053	HAPLN2	60484	2.68344	1.87914	0.700274	3.67856	9.28802
										2	48	LOC101930085	101930085	2.57516	1.43153	0.555901	2.69733	9.28802
										3	797	PDE1A	5136	2.40346	1.57823	0.656648	2.98603	9.28802
										4	4	LOC100128079	100128079	2.40026	2.66583	1.11064	6.34591	9.28802
										5	245	CHADL	150356	2.33284	1.72607	0.739899	3.30825	9.28802
										6	1442	GAL3ST1	9514	2.19024	1.65093	0.753767	3.14036	9.28802
										7	1248	PSCA	8000	2.17919	2.06536	0.947763	4.18538	9.28802
										8	219	ENPP6	133121	2.16456	2.28385	1.05511	4.86977	9.28802
										9	283	KANK4	163782	2.09601	2.17061	1.03559	4.50213	9.28802
										10	1004	SHROOM4	57477	2.00547	1.66755	0.831502	3.17675	9.28802
										11	822	GATB	5188	1.98266	1.52979	0.771587	2.88744	9.28802
										12	7	TNRC6C-AS1	100131096	1.92249	1.52919	0.795423	2.88625	9.28802
										13	60	EFS	10278	1.91764	1.39375	0.726803	2.62761	9.28802
										14	329	EML1	2009	1.90041	1.46114	0.768859	2.75327	9.28802
										15	1095	ALDH8A1	64577	1.88778	1.36644	0.723838	2.57834	24.1131
										16	173	SLC5A11	115584	1.83475	1.14691	0.625106	2.2144	24.1131
										17	960	AZGP1	563	1.76065	2.05191	1.16543	4.14656	24.1131
										18	965	NPDC1	56654	1.74617	1.23376	0.706553	2.35179	24.1131
										19	1098	PDIA2	64714	1.74571	1.62079	0.928443	3.07544	24.1131
										20	469	LDLRAP1	26119	1.73515	1.50145	0.865317	2.83128	24.1131
										21	372	FAIM2	23017	1.72785	1.19993	0.694464	2.29729	24.1131
										22	1007	INTS2	57508	1.71646	1.08572	0.632535	2.12244	24.1131
										23	919	ENOSF1	55556	1.70702	1.36717	0.800911	2.57965	24.1131
										24	1289	NUDT12	83594	1.70632	1.0399	0.60944	2.05609	24.1131
										25	1328	FAM222A	84915	1.69877	1.17895	0.694005	2.26412	24.1131
										26	964	KLK6	5653	1.69734	1.74919	1.03055	3.36169	24.1131
										27	983	RSRP1	57035	1.66359	1.14912	0.690745	2.21778	27.3836
										28	906	TMEM206	55248	1.66093	1.37443	0.827506	2.59265	27.3836
										29	368	SEPHS2	22928	1.65953	1.09082	0.657307	2.12996	27.3836

## Sheet: FC13
FC13Low										FC13Up
None											Row	Gene ID	Gene Name	Score(d)	Numerator(r)	Denominator(s+s0)	Fold Change	q-value(%)
										1	401	MX1	4599	4.64364	1.52238	0.327841	2.87264	0
										2	613	SPARC	6678	3.60243	1.07318	0.297903	2.10406	0
										3	64	IFI44L	10964	3.40858	4.47558	1.31303	22.2476	0
										4	348	IFIT3	3437	3.39464	2.11432	0.622843	4.32987	0
										5	323	HLA-B	3106	3.33655	1.25715	0.376781	2.39023	0
										6	632	SERPING1	710	3.19642	1.71664	0.53705	3.2867	5.66751
										7	470	PLSCR1	5359	3.10782	2.00175	0.644101	4.00484	5.66751
										8	324	HLA-C	3107	2.90582	1.03431	0.355945	2.04813	11.335
										9	174	EFNA1	1942	2.87598	1.29275	0.449499	2.44995	11.335
										10	39	BTN3A3	10384	2.81751	1.3362	0.47425	2.52486	11.335
										11	508	DDX60	55601	2.79477	1.91306	0.684515	3.76607	11.335
										12	631	TIMP1	7076	2.77753	2.71707	0.978235	6.57537	11.335
										13	328	HLA-F	3134	2.7313	1.28335	0.469867	2.43403	11.335
										14	647	VCAM1	7412	2.70666	1.99334	0.736458	3.98157	11.335
										15	361	JUP	3728	2.57439	1.06906	0.415267	2.09806	11.335
										16	144	DTX3L	151636	2.54913	1.5928	0.62484	3.01633	11.335
										17	169	SLC26A2	1836	2.53454	1.59781	0.630413	3.02683	13.2242
										18	241	IFI6	2537	2.51155	2.05636	0.81876	4.15936	13.2242
										19	718	IFITM1	8519	2.50327	1.87975	0.750917	3.68012	13.2242
										20	357	AQP1	358	2.4708	2.48004	1.00374	5.57912	13.2242
										21	586	IFIH1	64135	2.44967	1.75061	0.714632	3.36502	13.2242
										22	778	ISG15	9636	2.44866	1.95247	0.797363	3.87036	13.2242
										23	30	CDKN1A	1026	2.37871	1.7768	0.746961	3.42666	13.2242
										24	265	GBP1	2633	2.3741	3.02505	1.27419	8.14012	13.2242
										25	34	TRIM22	10346	2.31944	1.56676	0.67549	2.96238	15.2587
										26	199	FGF1	2246	2.27688	1.27509	0.560016	2.42014	15.2587
										27	160	GADD45A	1647	2.22642	1.18802	0.533602	2.2784	15.2587
										28	720	YBX3	8531	2.22213	1.5571	0.700727	2.94263	15.2587
										29	563	RARRES3	5920	2.203	2.14162	0.972136	4.41257	15.2587
										30	67	DEPP1	11067	2.19487	1.70295	0.77588	3.25567	15.2587
										31	371	C11orf96	387763	2.17022	1.39479	0.642695	2.6295	15.2587
										32	148	CYP1B1	1545	2.16414	1.34999	0.623801	2.5491	15.2587
										33	182	EMP1	2012	2.14339	1.60556	0.749074	3.04313	19.0428
										34	317	ANXA1	301	2.13456	1.16624	0.546362	2.24426	19.0428
										35	128	LDLRAD3	143458	2.10175	1.0383	0.494016	2.0538	19.0428
										36	403	GADD45B	4616	2.09614	1.20247	0.573658	2.30133	19.0428
										37	267	NUPR1	26471	2.05915	1.40488	0.682263	2.64796	19.0428
										38	379	LGALS3BP	3959	2.04094	1.31998	0.646749	2.49662	19.0428
										39	344	IFI27	3429	2.02344	1.30341	0.644152	2.46811	19.0428
										40	483	XAF1	54739	1.99996	1.1732	0.586612	2.25511	19.0428
										41	493	HERC6	55008	1.99772	1.42546	0.713544	2.686	19.0428
										42	8	LOC100421641	100421641	1.98838	2.3264	1.17	5.01551	19.0428
										43	14	LINC00844	100507008	1.97878	1.06397	0.537688	2.09067	19.0428
										44	171	APLNR	187	1.97448	2.74964	1.39259	6.7255	19.0428
										45	616	STAT1	6772	1.96063	1.21628	0.62035	2.32346	19.0428
										46	654	ZFP36	7538	1.95091	1.50578	0.771835	2.83978	19.0428
										47	257	CLIC4	25932	1.94562	1.12644	0.57896	2.18319	19.0428
										48	453	CYB5R2	51700	1.93035	1.37087	0.710166	2.58627	19.0428
										49	385	TM4SF1	4071	1.90763	1.46109	0.76592	2.75317	19.0428
										50	360	JUNB	3726	1.90433	1.15541	0.606726	2.22747	19.0428
										51	208	FOXC1	2296	1.88174	1.52212	0.808888	2.87213	19.0428
										52	37	IRF9	10379	1.86132	1.07204	0.575959	2.10241	19.0428
										53	343	IFI16	3428	1.85484	1.44363	0.778302	2.72004	22.775

## Sheet: FC12
FC12Low										FC12UP
	Row	Gene ID	Gene Name	Score(d)	Numerator(r)	Denominator(s+s0)	Fold Change	q-value(%)		Row	Gene ID	Gene Name	Score(d)	Numerator(r)	Denominator(s+s0)	Fold Change	q-value(%)
1	254	PARM1	25849	-2.80304	-1.08688	0.387751	0.470778	22.832		1	302	TRIM59	286827	3.03886	1.60423	0.527906	3.04034	0
2	605	PCP4L1	654790	-2.71876	-1.12202	0.412696	0.45945	22.832		2	748	GUSBP11	91316	2.8922	1.8404	0.636332	3.5811	0		HAD
3	622	TAC1	6863	-2.57853	-1.03665	0.40203	0.487459	22.832		3	92	GALNT15	117248	2.83207	1.58756	0.560566	3.00541	0
4	582	SCN2B	6327	-2.15232	-1.08761	0.50532	0.470539	22.832		4	386	MAG	4099	2.65094	1.54404	0.58245	2.9161	0
5	2	MIR29B2CHG	100128537	-2.14305	-1.19431	0.557295	0.436995	22.832		5	46	LOC105370687	105370687	2.43382	1.8771	0.771258	3.67336	7.89253
6	125	MUM1L1	139221	-2.07771	-1.20659	0.58073	0.433293	28.5524		6	545	PLEKHH1	57475	2.21568	1.29239	0.583295	2.44934	7.89253
7	9	DNAJB6	10049	-2.00909	-1.32967	0.661828	0.39786	28.5524		7	173	EDN1	1906	2.2113	1.34211	0.606933	2.53522	7.89253
8	485	PPID	5481	-1.98101	-1.40173	0.707582	0.378475	28.5524		8	432	CERCAM	51148	2.17065	1.12597	0.518723	2.18248	7.89253
9	237	NEIL2	252969	-1.92833	-1.29835	0.673306	0.40659	28.5524		9	91	CMTM5	116173	2.16774	1.46199	0.67443	2.75488	7.89253
10	334	HSPA1B	3304	-1.91979	-1.36932	0.713265	0.387074	28.5524		10	551	CARNS1	57571	2.08212	1.39733	0.67111	2.63414	7.89253
11	406	NELL1	4745	-1.90468	-1.39789	0.733923	0.379483	28.5524		11	508	DDX60	55601	2.06297	1.00484	0.487084	2.00672	7.89253
12	202	HSPA4L	22824	-1.87903	-1.46107	0.777563	0.363225	28.5524		12	87	LENG8	114823	1.99619	1.17341	0.587823	2.25544	7.89253
13	127	CRYZ	1429	-1.84915	-1.15824	0.626363	0.448058	28.5524		13	758	OPALIN	93377	1.9768	1.31891	0.667196	2.49478	14.9543
14	333	DNAJA1	3301	-1.76851	-1.18018	0.667327	0.441298	28.5524		14	108	TMEM125	128218	1.9415	1.24205	0.639737	2.36534	14.9543
15	218	PLCL2	23228	-1.76226	-1.17677	0.667763	0.44234	28.5524		15	502	TMEM144	55314	1.93374	1.36647	0.706646	2.57838	14.9543
16	558	PVALB	5816	-1.68029	-2.03777	1.21275	0.24354	28.5524		16	295	TMEM235	283999	1.90568	1.8069	0.948164	3.49889	14.9543
17	761	RAB33A	9363	-1.64975	-1.08701	0.658892	0.470736	28.5524		17	655	ZIC2	7546	1.89813	1.18405	0.623798	2.27214	14.9543
18	564	KLHL12	59349	-1.62854	-1.36496	0.838153	0.388245	28.5524		18	607	SLC14A1	6563	1.87867	1.00035	0.532479	2.00049	14.9543
19	416	G0S2	50486	-1.62806	-1.025	0.629582	0.491411	28.5524		19	226	FOLH1	2346	1.82334	1.3868	0.76058	2.61498	14.9543
20	336	HSP90AB1	3326	-1.62363	-1.06797	0.657768	0.47699	28.5524		20	745	ZNF479	90827	1.78547	1.64763	0.922803	3.13319	14.9543
21	411	NPY	4852	-1.61983	-1.24592	0.769167	0.421639	28.5524		21	424	PLLP	51090	1.74351	1.09406	0.627502	2.13474	14.9543
22	245	GABRA5	2558	-1.57585	-1.19212	0.756497	0.437658	30.9124		22	395	MOG	4340	1.73184	1.21955	0.704195	2.32874	14.9543
1	302	TRIM59	286827	3.03886	1.60423	0.527906	3.04034	0		23	10	THAP9-AS1	100499177	1.63679	1.14049	0.696783	2.20456	18.5303
2	748	GUSBP11	91316	2.8922	1.8404	0.636332	3.5811	0		24	299	PRR18	285800	1.53018	1.55875	1.01867	2.94599	22.832
3	92	GALNT15	117248	2.83207	1.58756	0.560566	3.00541	0		25	647	VCAM1	7412	1.51446	1.16815	0.771334	2.24724	22.832
4	386	MAG	4099	2.65094	1.54404	0.58245	2.9161	0		26	342	GLDN	342035	1.41732	1.26933	0.895582	2.41049	22.832
5	46	LOC105370687	105370687	2.43382	1.8771	0.771258	3.67336	7.89253		27	357	AQP1	358	1.39789	1.31328	0.93947	2.48505	28.5524
6	545	PLEKHH1	57475	2.21568	1.29239	0.583295	2.44934	7.89253		28	792	SLC35E2A	9906	1.38357	1.04437	0.754834	2.06246	28.5524
7	173	EDN1	1906	2.2113	1.34211	0.606933	2.53522	7.89253		29	171	APLNR	187	1.31696	1.5234	1.15676	2.87469	28.5524
8	432	CERCAM	51148	2.17065	1.12597	0.518723	2.18248	7.89253		30	399	ASPA	443	1.30479	1.11475	0.854352	2.16557	28.5524
9	91	CMTM5	116173	2.16774	1.46199	0.67443	2.75488	7.89253
10	551	CARNS1	57571	2.08212	1.39733	0.67111	2.63414	7.89253
11	508	DDX60	55601	2.06297	1.00484	0.487084	2.00672	7.89253
12	87	LENG8	114823	1.99619	1.17341	0.587823	2.25544	7.89253
13	758	OPALIN	93377	1.9768	1.31891	0.667196	2.49478	14.9543
14	108	TMEM125	128218	1.9415	1.24205	0.639737	2.36534	14.9543
15	502	TMEM144	55314	1.93374	1.36647	0.706646	2.57838	14.9543
16	295	TMEM235	283999	1.90568	1.8069	0.948164	3.49889	14.9543
17	655	ZIC2	7546	1.89813	1.18405	0.623798	2.27214	14.9543
18	607	SLC14A1	6563	1.87867	1.00035	0.532479	2.00049	14.9543
19	226	FOLH1	2346	1.82334	1.3868	0.76058	2.61498	14.9543
20	745	ZNF479	90827	1.78547	1.64763	0.922803	3.13319	14.9543
21	424	PLLP	51090	1.74351	1.09406	0.627502	2.13474	14.9543
22	395	MOG	4340	1.73184	1.21955	0.704195	2.32874	14.9543
23	10	THAP9-AS1	100499177	1.63679	1.14049	0.696783	2.20456	18.5303
24	299	PRR18	285800	1.53018	1.55875	1.01867	2.94599	22.832
25	647	VCAM1	7412	1.51446	1.16815	0.771334	2.24724	22.832
26	342	GLDN	342035	1.41732	1.26933	0.895582	2.41049	22.832
27	357	AQP1	358	1.39789	1.31328	0.93947	2.48505	28.5524
28	792	SLC35E2A	9906	1.38357	1.04437	0.754834	2.06246	28.5524
29	171	APLNR	187	1.31696	1.5234	1.15676	2.87469	28.5524
30	399	ASPA	443	1.30479	1.11475	0.854352	2.16557	28.5524

## Sheet: FC23
Low										Up
	Row	Gene ID	Gene Name	Score(d)	Numerator(r)	Denominator(s+s0)	Fold Change	q-value(%)		None
1	39	BTN3A3	10384	-2.87656	-1.70276	0.591942	0.307198	0
2	317	ANXA1	301	-2.82516	-1.21896	0.431466	0.429591	0
3	631	TIMP1	7076	-2.74939	-2.44143	0.887988	0.184101	0
4	401	MX1	4599	-2.66348	-1.18403	0.444543	0.44012	0
5	160	GADD45A	1647	-2.562	-1.44322	0.563316	0.367746	0
6	348	IFIT3	3437	-2.4896	-1.94372	0.780734	0.259946	0
7	64	IFI44L	10964	-2.35789	-3.37773	1.43252	0.0962062	12.8463
8	470	PLSCR1	5359	-2.35726	-1.55499	0.659661	0.340331	12.8463
9	324	HLA-C	3107	-2.32873	-1.00775	0.432749	0.49732	12.8463
10	\\]	]	]	]	]	]	]	]	]	]	]
11	144	DTX3L	151636	-2.2707	-1.30823	0.576136	0.403816	12.8463
12	637	C1R	715	-2.26478	-1.56788	0.692286	0.337304	12.8463
13	323	HLA-B	3106	-2.24966	-1.09559	0.487003	0.467944	12.8463
14	267	NUPR1	26471	-2.21641	-1.44313	0.651112	0.367768	12.8463
15	30	CDKN1A	1026	-2.09548	-1.40059	0.668385	0.378775	14.1986
16	182	EMP1	2012	-2.06993	-1.43025	0.690964	0.371068	14.1986
17	616	STAT1	6772	-2.03771	-1.29915	0.637552	0.406366	14.1986
18	265	GBP1	2633	-2.03293	-2.20752	1.08588	0.216506	14.1986
19	37	IRF9	10379	-2.02667	-1.13571	0.560382	0.455111	14.1986
20	718	IFITM1	8519	-1.83266	-1.28505	0.701196	0.410355	21.4106
21	578	S100A11	6282	-1.83099	-1.32514	0.723727	0.399111	21.4106
22	21	ARPC1B	10095	-1.75689	-1.23345	0.702065	0.425298	21.4106
23	563	RARRES3	5920	-1.71905	-1.29887	0.755577	0.406444	23.3137
24	241	IFI6	2537	-1.71039	-1.72366	1.00776	0.302779	23.3137
25	43	GPNMB	10457	-1.70484	-1.64325	0.963876	0.320134	23.3137
26	720	YBX3	8531	-1.68846	-1.30597	0.773466	0.404449	23.3137
27	731	AKR1C3	8644	-1.67492	-1.24836	0.745325	0.420927	23.3137
28	340	APOC1	341	-1.65829	-1.84995	1.11557	0.277402	25.6927
29	620	BST2	684	-1.63557	-1.45255	0.888098	0.365376	27.9076
